# Supplementary material for: Whole exome sequencing analyses reveal gene–microbiota interactions in the context of IBD
Source: Gut. 2020 Jul 10;70(2):285–96. doi: 10.1136/gutjnl-2019-319706 (PMC7815889; doi:10.1136/gutjnl-2019-319706)
Supplement: Supplementary data [file gutjnl-2019-319706supp001.xlsx]

## Sheet: Supplementary table 1
Supplementary table S1 Demographic data for two cohorts
Covariates	Unit	Values	Cohorts
			IBD cohort (n=525)	LifeLines-DEEP (n=939)
Sex	male	male (%)	203 (38.67)	378 (40.26)
Age at fecal sampling collection	years	mean (SD)	43.18 (14.46)	45.24 (13.46)
Metagenomic sequencing depth	reads	mean (SD)	2.44×107 (1.03×107)	3.39×107 (1.17×107)
Body mass index	kg/m2	mean (SD)	25.48 (5.11)	25.22 (4.11)
Smoking	yes	n (%)	284 (54.10)	276 (29.39)
PPI	yes	n (%)	131 (24.95)	68 (7.24)
Laxatives	yes	n (%)	36 (6.86)	12 (1.28)
Antibiotics	yes	n (%)	13 (2.48)	11 (1.17)
Irritable bowel syndrome	yes	n (%)	NA	177 (18.85)
Inflamaatory bowel disease location
Ileum	yes	n (%)	98 (18.67)	NA
Colon	yes	n (%)	245 (46.67)	NA
Both	yes	n (%)	124 (23.62)	NA
Current stoma or pouch yype
Colostoma	yes	n (%)	10 (1.90)	NA
Ileostoma	yes	n (%)	48 (9.14)	NA
Pouch	yes	n (%)	8 (1.52)	NA
NA: not available

## Sheet: Supplementary table 2.1
Supplementary table S2.1 Microbial traits in IBD cohort
Taxonomy/MetaCyc Pathway	Mean of relative abundance	Mean of non_zero relative abundace	Number of non_zero values
k__Archaea|p__Euryarchaeota	0.00925426	0.0580375	70
k__Archaea|p__Euryarchaeota|c__Methanobacteria|o__Methanobacteriales|f__Methanobacteriaceae	0.00925414	0.0580367	70
k__Archaea|p__Euryarchaeota|c__Methanobacteria|o__Methanobacteriales|f__Methanobacteriaceae|g__Methanobrevibacter	0.00877339	0.0558191	69
k__Archaea|p__Euryarchaeota|c__Methanobacteria|o__Methanobacteriales|f__Methanobacteriaceae|g__Methanobrevibacter|s__Methanobrevibacter_smithii|t__Methanobrevibacter_smithii_unclassified	0.00757244	0.0519422	64
k__Archaea|p__Euryarchaeota|c__Methanobacteria|o__Methanobacteriales|f__Methanobacteriaceae|g__Methanobrevibacter|s__Methanobrevibacter_unclassified	0.00120095	0.00850353	62
k__Bacteria	0.983151	0.98765	437
k__Bacteria|p__Actinobacteria|c__Actinobacteria	0.176697	0.178733	434
k__Bacteria|p__Actinobacteria|c__Actinobacteria|o__Actinomycetales	0.000873961	0.00143696	267
k__Bacteria|p__Actinobacteria|c__Actinobacteria|o__Actinomycetales|f__Actinomycetaceae	0.000526061	0.00109451	211
k__Bacteria|p__Actinobacteria|c__Actinobacteria|o__Actinomycetales|f__Actinomycetaceae|g__Actinomyces	0.0004318	0.00091575	207
k__Bacteria|p__Actinobacteria|c__Actinobacteria|o__Actinomycetales|f__Actinomycetaceae|g__Actinomyces|s__Actinomyces_graevenitzii|t__Actinomyces_graevenitzii_unclassified	6.22155e-05	0.0002787	98
k__Bacteria|p__Actinobacteria|c__Actinobacteria|o__Actinomycetales|f__Actinomycetaceae|g__Actinomyces|s__Actinomyces_odontolyticus|t__Actinomyces_odontolyticus_unclassified	6.04317e-05	0.000224826	118
k__Bacteria|p__Actinobacteria|c__Actinobacteria|o__Actinomycetales|f__Actinomycetaceae|g__Actinomyces|s__Actinomyces_oris|t__GCF_000180155	2.78262e-05	0.00027146	45
k__Bacteria|p__Actinobacteria|c__Actinobacteria|o__Actinomycetales|f__Actinomycetaceae|g__Actinomyces|s__Actinomyces_viscosus|t__GCF_000175315	4.30868e-05	0.000210168	90
k__Bacteria|p__Actinobacteria|c__Actinobacteria|o__Actinomycetales|f__Micrococcaceae|g__Rothia	0.000300059	0.000849843	155
k__Bacteria|p__Actinobacteria|c__Actinobacteria|o__Actinomycetales|f__Micrococcaceae|g__Rothia|s__Rothia_dentocariosa|t__Rothia_dentocariosa_unclassified	7.84103e-05	0.000484818	71
k__Bacteria|p__Actinobacteria|c__Actinobacteria|o__Actinomycetales|f__Micrococcaceae|g__Rothia|s__Rothia_mucilaginosa|t__Rothia_mucilaginosa_unclassified	0.000188359	0.000677785	122
k__Bacteria|p__Actinobacteria|c__Actinobacteria|o__Actinomycetales|f__Micrococcaceae|g__Rothia|s__Rothia_unclassified	3.20335e-05	0.00025112	56
k__Bacteria|p__Actinobacteria|c__Actinobacteria|o__Bifidobacteriales|f__Bifidobacteriaceae	0.138726	0.150372	405
k__Bacteria|p__Actinobacteria|c__Actinobacteria|o__Bifidobacteriales|f__Bifidobacteriaceae|g__Alloscardovia|s__Alloscardovia_omnicolens|t__Alloscardovia_omnicolens_unclassified	0.000135898	0.0011473	52
k__Bacteria|p__Actinobacteria|c__Actinobacteria|o__Bifidobacteriales|f__Bifidobacteriaceae|g__Bifidobacterium	0.138422	0.143842	365
k__Bacteria|p__Actinobacteria|c__Actinobacteria|o__Bifidobacteriales|f__Bifidobacteriaceae|g__Bifidobacterium|s__Bifidobacterium_adolescentis	0.0607702	0.0758656	252
k__Bacteria|p__Actinobacteria|c__Actinobacteria|o__Bifidobacteriales|f__Bifidobacteriaceae|g__Bifidobacterium|s__Bifidobacterium_adolescentis|t__Bifidobacterium_adolescentis_unclassified	0.0606278	0.0756175	252
k__Bacteria|p__Actinobacteria|c__Actinobacteria|o__Bifidobacteriales|f__Bifidobacteriaceae|g__Bifidobacterium|s__Bifidobacterium_animalis|t__Bifidobacterium_animalis_unclassified	0.00161493	0.0157545	45
k__Bacteria|p__Actinobacteria|c__Actinobacteria|o__Bifidobacteriales|f__Bifidobacteriaceae|g__Bifidobacterium|s__Bifidobacterium_bifidum|t__Bifidobacterium_bifidum_unclassified	0.0166748	0.0433151	169
k__Bacteria|p__Actinobacteria|c__Actinobacteria|o__Bifidobacteriales|f__Bifidobacteriaceae|g__Bifidobacterium|s__Bifidobacterium_breve|t__Bifidobacterium_breve_unclassified	0.00295807	0.02201	59
k__Bacteria|p__Actinobacteria|c__Actinobacteria|o__Bifidobacteriales|f__Bifidobacteriaceae|g__Bifidobacterium|s__Bifidobacterium_catenulatum|t__GCF_000173455	0.00317999	0.0186136	75
k__Bacteria|p__Actinobacteria|c__Actinobacteria|o__Bifidobacteriales|f__Bifidobacteriaceae|g__Bifidobacterium|s__Bifidobacterium_dentium|t__Bifidobacterium_dentium_unclassified	0.00110204	0.0045641	106
k__Bacteria|p__Actinobacteria|c__Actinobacteria|o__Bifidobacteriales|f__Bifidobacteriaceae|g__Bifidobacterium|s__Bifidobacterium_longum	0.0464033	0.0578723	352
k__Bacteria|p__Actinobacteria|c__Actinobacteria|o__Bifidobacteriales|f__Bifidobacteriaceae|g__Bifidobacterium|s__Bifidobacterium_longum|t__Bifidobacterium_longum_unclassified	0.0453986	0.0566193	352
k__Bacteria|p__Actinobacteria|c__Actinobacteria|o__Bifidobacteriales|f__Bifidobacteriaceae|g__Bifidobacterium|s__Bifidobacterium_pseudocatenulatum|t__GCF_000173435	0.00513096	0.0261918	86
k__Bacteria|p__Actinobacteria|c__Actinobacteria|o__Bifidobacteriales|f__Bifidobacteriaceae|g__Scardovia	0.000129986	0.000750842	76
k__Bacteria|p__Actinobacteria|c__Actinobacteria|o__Bifidobacteriales|f__Bifidobacteriaceae|g__Scardovia|s__Scardovia_wiggsiae|t__Scardovia_wiggsiae_unclassified	0.000108236	0.000805351	59
k__Bacteria|p__Actinobacteria|c__Actinobacteria|o__Coriobacteriales|f__Coriobacteriaceae	0.037097	0.0388677	419
k__Bacteria|p__Actinobacteria|c__Actinobacteria|o__Coriobacteriales|f__Coriobacteriaceae|g__Adlercreutzia|s__Adlercreutzia_equolifaciens|t__GCF_000478885	0.000850529	0.00187629	199
k__Bacteria|p__Actinobacteria|c__Actinobacteria|o__Coriobacteriales|f__Coriobacteriaceae|g__Atopobium	4.22182e-05	0.000294187	63
k__Bacteria|p__Actinobacteria|c__Actinobacteria|o__Coriobacteriales|f__Coriobacteriaceae|g__Atopobium|s__Atopobium_parvulum|t__GCF_000024225	3.38444e-05	0.000265316	56
k__Bacteria|p__Actinobacteria|c__Actinobacteria|o__Coriobacteriales|f__Coriobacteriaceae|g__Collinsella	0.0295392	0.039296	330
k__Bacteria|p__Actinobacteria|c__Actinobacteria|o__Coriobacteriales|f__Coriobacteriaceae|g__Collinsella|s__Collinsella_aerofaciens|t__GCF_000169035	0.0263877	0.0395365	293
k__Bacteria|p__Actinobacteria|c__Actinobacteria|o__Coriobacteriales|f__Coriobacteriaceae|g__Eggerthella	0.00475528	0.00638399	327
k__Bacteria|p__Actinobacteria|c__Actinobacteria|o__Coriobacteriales|f__Coriobacteriaceae|g__Eggerthella|s__Eggerthella_lenta|t__GCF_000024265	0.000575379	0.00124429	203
k__Bacteria|p__Actinobacteria|c__Actinobacteria|o__Coriobacteriales|f__Coriobacteriaceae|g__Eggerthella|s__Eggerthella_unclassified	0.00406443	0.00564648	316
k__Bacteria|p__Actinobacteria|c__Actinobacteria|o__Coriobacteriales|f__Coriobacteriaceae|g__Gordonibacter|s__Gordonibacter_pamelaeae|t__GCF_000210055	0.000542844	0.00114023	209
k__Bacteria|p__Actinobacteria|c__Actinobacteria|o__Coriobacteriales|f__Coriobacteriaceae|g__Olsenella	0.000114623	0.000798719	63
k__Bacteria|p__Actinobacteria|c__Actinobacteria|o__Coriobacteriales|f__Coriobacteriaceae|g__Olsenella|s__Olsenella_unclassified	0.000114219	0.000822003	61
k__Bacteria|p__Bacteroidetes	0.145816	0.15169	422
k__Bacteria|p__Bacteroidetes|c__Bacteroidia|o__Bacteroidales	0.145815	0.151689	422
k__Bacteria|p__Bacteroidetes|c__Bacteroidia|o__Bacteroidales|f__Bacteroidaceae|g__Bacteroides	0.0963673	0.102683	412
k__Bacteria|p__Bacteroidetes|c__Bacteroidia|o__Bacteroidales|f__Bacteroidaceae|g__Bacteroides|s__Bacteroides_caccae|t__Bacteroides_caccae_unclassified	0.00503087	0.0113259	195
k__Bacteria|p__Bacteroidetes|c__Bacteroidia|o__Bacteroidales|f__Bacteroidaceae|g__Bacteroides|s__Bacteroides_cellulosilyticus|t__Bacteroides_cellulosilyticus_unclassified	0.00139086	0.00656548	93
k__Bacteria|p__Bacteroidetes|c__Bacteroidia|o__Bacteroidales|f__Bacteroidaceae|g__Bacteroides|s__Bacteroides_clarus|t__GCF_000195615	0.00032236	0.0031448	45
k__Bacteria|p__Bacteroidetes|c__Bacteroidia|o__Bacteroidales|f__Bacteroidaceae|g__Bacteroides|s__Bacteroides_dorei|t__Bacteroides_dorei_unclassified	0.00905207	0.0161539	246
k__Bacteria|p__Bacteroidetes|c__Bacteroidia|o__Bacteroidales|f__Bacteroidaceae|g__Bacteroides|s__Bacteroides_eggerthii|t__Bacteroides_eggerthii_unclassified	0.0028001	0.0208347	59
k__Bacteria|p__Bacteroidetes|c__Bacteroidia|o__Bacteroidales|f__Bacteroidaceae|g__Bacteroides|s__Bacteroides_finegoldii|t__Bacteroides_finegoldii_unclassified	0.000675348	0.00549033	54
k__Bacteria|p__Bacteroidetes|c__Bacteroidia|o__Bacteroidales|f__Bacteroidaceae|g__Bacteroides|s__Bacteroides_fragilis	0.0060357	0.012044	220
k__Bacteria|p__Bacteroidetes|c__Bacteroidia|o__Bacteroidales|f__Bacteroidaceae|g__Bacteroides|s__Bacteroides_fragilis|t__Bacteroides_fragilis_unclassified	0.00575572	0.0116441	217
k__Bacteria|p__Bacteroidetes|c__Bacteroidia|o__Bacteroidales|f__Bacteroidaceae|g__Bacteroides|s__Bacteroides_massiliensis|t__Bacteroides_massiliensis_unclassified	0.00255831	0.0132129	85
k__Bacteria|p__Bacteroidetes|c__Bacteroidia|o__Bacteroidales|f__Bacteroidaceae|g__Bacteroides|s__Bacteroides_ovatus	0.00743047	0.0114055	286
k__Bacteria|p__Bacteroidetes|c__Bacteroidia|o__Bacteroidales|f__Bacteroidaceae|g__Bacteroides|s__Bacteroides_ovatus|t__Bacteroides_ovatus_unclassified	0.00692984	0.0106744	285
k__Bacteria|p__Bacteroidetes|c__Bacteroidia|o__Bacteroidales|f__Bacteroidaceae|g__Bacteroides|s__Bacteroides_stercoris	0.00787889	0.0268127	129
k__Bacteria|p__Bacteroidetes|c__Bacteroidia|o__Bacteroidales|f__Bacteroidaceae|g__Bacteroides|s__Bacteroides_stercoris|t__Bacteroides_stercoris_unclassified	0.0078006	0.0265462	129
k__Bacteria|p__Bacteroidetes|c__Bacteroidia|o__Bacteroidales|f__Bacteroidaceae|g__Bacteroides|s__Bacteroides_thetaiotaomicron|t__Bacteroides_thetaiotaomicron_unclassified	0.00363635	0.00659653	242
k__Bacteria|p__Bacteroidetes|c__Bacteroidia|o__Bacteroidales|f__Bacteroidaceae|g__Bacteroides|s__Bacteroides_uniformis	0.0250547	0.0327351	336
k__Bacteria|p__Bacteroidetes|c__Bacteroidia|o__Bacteroidales|f__Bacteroidaceae|g__Bacteroides|s__Bacteroides_uniformis|t__Bacteroides_uniformis_unclassified	0.0246834	0.03225	336
k__Bacteria|p__Bacteroidetes|c__Bacteroidia|o__Bacteroidales|f__Bacteroidaceae|g__Bacteroides|s__Bacteroides_vulgatus|t__Bacteroides_vulgatus_unclassified	0.019701	0.0267763	323
k__Bacteria|p__Bacteroidetes|c__Bacteroidia|o__Bacteroidales|f__Bacteroidaceae|g__Bacteroides|s__Bacteroides_xylanisolvens	0.000955658	0.00239734	175
k__Bacteria|p__Bacteroidetes|c__Bacteroidia|o__Bacteroidales|f__Bacteroidaceae|g__Bacteroides|s__Bacteroides_xylanisolvens|t__Bacteroides_xylanisolvens_unclassified	0.000839421	0.00211785	174
k__Bacteria|p__Bacteroidetes|c__Bacteroidia|o__Bacteroidales|f__Bacteroidales_noname|g__Bacteroidales_noname|s__Bacteroidales_bacterium_ph8|t__GCF_000311925	0.00112503	0.00239752	206
k__Bacteria|p__Bacteroidetes|c__Bacteroidia|o__Bacteroidales|f__Porphyromonadaceae	0.0176226	0.0207966	372
k__Bacteria|p__Bacteroidetes|c__Bacteroidia|o__Bacteroidales|f__Porphyromonadaceae|g__Barnesiella|s__Barnesiella_intestinihominis|t__GCF_000296465	0.00601781	0.0112898	234
k__Bacteria|p__Bacteroidetes|c__Bacteroidia|o__Bacteroidales|f__Porphyromonadaceae|g__Coprobacter|s__Coprobacter_fastidiosus|t__GCF_000473955	0.000129566	0.000598729	95
k__Bacteria|p__Bacteroidetes|c__Bacteroidia|o__Bacteroidales|f__Porphyromonadaceae|g__Odoribacter	0.000847496	0.00211393	176
k__Bacteria|p__Bacteroidetes|c__Bacteroidia|o__Bacteroidales|f__Porphyromonadaceae|g__Odoribacter|s__Odoribacter_splanchnicus|t__GCF_000190535	0.000647424	0.00526331	54
k__Bacteria|p__Bacteroidetes|c__Bacteroidia|o__Bacteroidales|f__Porphyromonadaceae|g__Odoribacter|s__Odoribacter_unclassified	0.000180407	0.000654536	121
k__Bacteria|p__Bacteroidetes|c__Bacteroidia|o__Bacteroidales|f__Porphyromonadaceae|g__Parabacteroides	0.0104475	0.0136502	336
k__Bacteria|p__Bacteroidetes|c__Bacteroidia|o__Bacteroidales|f__Porphyromonadaceae|g__Parabacteroides|s__Parabacteroides_distasonis|t__Parabacteroides_distasonis_unclassified	0.00246507	0.00439904	246
k__Bacteria|p__Bacteroidetes|c__Bacteroidia|o__Bacteroidales|f__Porphyromonadaceae|g__Parabacteroides|s__Parabacteroides_johnsonii|t__Parabacteroides_johnsonii_unclassified	0.000646715	0.00591474	48
k__Bacteria|p__Bacteroidetes|c__Bacteroidia|o__Bacteroidales|f__Porphyromonadaceae|g__Parabacteroides|s__Parabacteroides_merdae	0.00407149	0.00831342	215
k__Bacteria|p__Bacteroidetes|c__Bacteroidia|o__Bacteroidales|f__Porphyromonadaceae|g__Parabacteroides|s__Parabacteroides_merdae|t__Parabacteroides_merdae_unclassified	0.00405545	0.00828066	215
k__Bacteria|p__Bacteroidetes|c__Bacteroidia|o__Bacteroidales|f__Porphyromonadaceae|g__Parabacteroides|s__Parabacteroides_unclassified	0.00315252	0.00892876	155
k__Bacteria|p__Bacteroidetes|c__Bacteroidia|o__Bacteroidales|f__Prevotellaceae	0.01277	0.034183	164
k__Bacteria|p__Bacteroidetes|c__Bacteroidia|o__Bacteroidales|f__Prevotellaceae|g__Paraprevotella	0.00155687	0.00663558	103
k__Bacteria|p__Bacteroidetes|c__Bacteroidia|o__Bacteroidales|f__Prevotellaceae|g__Paraprevotella|s__Paraprevotella_clara|t__GCF_000233955	0.00047472	0.00217085	96
k__Bacteria|p__Bacteroidetes|c__Bacteroidia|o__Bacteroidales|f__Prevotellaceae|g__Paraprevotella|s__Paraprevotella_unclassified	0.00102528	0.00436989	103
k__Bacteria|p__Bacteroidetes|c__Bacteroidia|o__Bacteroidales|f__Prevotellaceae|g__Paraprevotella|s__Paraprevotella_xylaniphila|t__GCF_000205165	5.68661e-05	0.0004623	54
k__Bacteria|p__Bacteroidetes|c__Bacteroidia|o__Bacteroidales|f__Prevotellaceae|g__Prevotella	0.0112118	0.0497171	99
k__Bacteria|p__Bacteroidetes|c__Bacteroidia|o__Bacteroidales|f__Prevotellaceae|g__Prevotella|s__Prevotella_copri|t__GCF_000157935	0.0104167	0.0749662	61
k__Bacteria|p__Bacteroidetes|c__Bacteroidia|o__Bacteroidales|f__Rikenellaceae|g__Alistipes	0.0179304	0.0224258	351
k__Bacteria|p__Bacteroidetes|c__Bacteroidia|o__Bacteroidales|f__Rikenellaceae|g__Alistipes|s__Alistipes_finegoldii|t__GCF_000265365	0.000844205	0.00200328	185
k__Bacteria|p__Bacteroidetes|c__Bacteroidia|o__Bacteroidales|f__Rikenellaceae|g__Alistipes|s__Alistipes_indistinctus|t__GCF_000231275	0.000292978	0.00147836	87
k__Bacteria|p__Bacteroidetes|c__Bacteroidia|o__Bacteroidales|f__Rikenellaceae|g__Alistipes|s__Alistipes_onderdonkii|t__GCF_000374505	0.00517459	0.00987671	230
k__Bacteria|p__Bacteroidetes|c__Bacteroidia|o__Bacteroidales|f__Rikenellaceae|g__Alistipes|s__Alistipes_putredinis|t__GCF_000154465	0.00824391	0.0169116	214
k__Bacteria|p__Bacteroidetes|c__Bacteroidia|o__Bacteroidales|f__Rikenellaceae|g__Alistipes|s__Alistipes_senegalensis|t__GCF_000312145	9.73244e-05	0.000459413	93
k__Bacteria|p__Bacteroidetes|c__Bacteroidia|o__Bacteroidales|f__Rikenellaceae|g__Alistipes|s__Alistipes_shahii|t__GCF_000210575	0.00149043	0.00344368	190
k__Bacteria|p__Bacteroidetes|c__Bacteroidia|o__Bacteroidales|f__Rikenellaceae|g__Alistipes|s__Alistipes_unclassified	0.000950697	0.00521695	80
k__Bacteria|p__Firmicutes	0.630044	0.632928	437
k__Bacteria|p__Firmicutes|c__Bacilli	0.0687305	0.0700063	431
k__Bacteria|p__Firmicutes|c__Bacilli|o__Bacillales	0.000327822	0.00205591	70
k__Bacteria|p__Firmicutes|c__Bacilli|o__Bacillales|f__Bacillales_noname|g__Gemella	0.000237945	0.00183259	57
k__Bacteria|p__Firmicutes|c__Bacilli|o__Lactobacillales	0.0684027	0.0698344	430
k__Bacteria|p__Firmicutes|c__Bacilli|o__Lactobacillales|f__Carnobacteriaceae	0.000115688	0.000470251	108
k__Bacteria|p__Firmicutes|c__Bacilli|o__Lactobacillales|f__Carnobacteriaceae|g__Granulicatella	0.000115677	0.000470204	108
k__Bacteria|p__Firmicutes|c__Bacilli|o__Lactobacillales|f__Carnobacteriaceae|g__Granulicatella|s__Granulicatella_unclassified	8.64057e-05	0.00035785	106
k__Bacteria|p__Firmicutes|c__Bacilli|o__Lactobacillales|f__Enterococcaceae|g__Enterococcus	0.00388108	0.0160735	106
k__Bacteria|p__Firmicutes|c__Bacilli|o__Lactobacillales|f__Enterococcaceae|g__Enterococcus|s__Enterococcus_faecium|t__Enterococcus_faecium_unclassified	0.00210287	0.015386	60
k__Bacteria|p__Firmicutes|c__Bacilli|o__Lactobacillales|f__Lactobacillaceae	0.0196193	0.0328735	262
k__Bacteria|p__Firmicutes|c__Bacilli|o__Lactobacillales|f__Lactobacillaceae|g__Lactobacillus	0.0178871	0.0304358	258
k__Bacteria|p__Firmicutes|c__Bacilli|o__Lactobacillales|f__Lactobacillaceae|g__Lactobacillus|s__Lactobacillus_delbrueckii|t__Lactobacillus_delbrueckii_unclassified	0.00240093	0.0138685	76
k__Bacteria|p__Firmicutes|c__Bacilli|o__Lactobacillales|f__Lactobacillaceae|g__Lactobacillus|s__Lactobacillus_fermentum	0.00127009	0.00929279	60
k__Bacteria|p__Firmicutes|c__Bacilli|o__Lactobacillales|f__Lactobacillaceae|g__Lactobacillus|s__Lactobacillus_fermentum|t__Lactobacillus_fermentum_unclassified	0.00125059	0.00915018	60
k__Bacteria|p__Firmicutes|c__Bacilli|o__Lactobacillales|f__Lactobacillaceae|g__Lactobacillus|s__Lactobacillus_gasseri|t__Lactobacillus_gasseri_unclassified	0.00191425	0.0116716	72
k__Bacteria|p__Firmicutes|c__Bacilli|o__Lactobacillales|f__Lactobacillaceae|g__Lactobacillus|s__Lactobacillus_sakei	0.000916884	0.00473544	85
k__Bacteria|p__Firmicutes|c__Bacilli|o__Lactobacillales|f__Lactobacillaceae|g__Lactobacillus|s__Lactobacillus_sakei|t__Lactobacillus_sakei_unclassified	0.000854026	0.00451708	83
k__Bacteria|p__Firmicutes|c__Bacilli|o__Lactobacillales|f__Leuconostocaceae	0.000391875	0.00195492	88
k__Bacteria|p__Firmicutes|c__Bacilli|o__Lactobacillales|f__Leuconostocaceae|g__Leuconostoc	0.00018898	0.000999547	83
k__Bacteria|p__Firmicutes|c__Bacilli|o__Lactobacillales|f__Leuconostocaceae|g__Leuconostoc|s__Leuconostoc_mesenteroides|t__Leuconostoc_mesenteroides_unclassified	0.000118348	0.00108239	48
k__Bacteria|p__Firmicutes|c__Bacilli|o__Lactobacillales|f__Streptococcaceae	0.0443868	0.0457414	426
k__Bacteria|p__Firmicutes|c__Bacilli|o__Lactobacillales|f__Streptococcaceae|g__Lactococcus	0.000415955	0.00186331	98
k__Bacteria|p__Firmicutes|c__Bacilli|o__Lactobacillales|f__Streptococcaceae|g__Lactococcus|s__Lactococcus_lactis|t__Lactococcus_lactis_unclassified	0.000391129	0.00182666	94
k__Bacteria|p__Firmicutes|c__Bacilli|o__Lactobacillales|f__Streptococcaceae|g__Streptococcus	0.0439709	0.0454193	425
k__Bacteria|p__Firmicutes|c__Bacilli|o__Lactobacillales|f__Streptococcaceae|g__Streptococcus|s__Streptococcus_anginosus|t__Streptococcus_anginosus_unclassified	0.0003601	0.00136279	116
k__Bacteria|p__Firmicutes|c__Bacilli|o__Lactobacillales|f__Streptococcaceae|g__Streptococcus|s__Streptococcus_australis|t__Streptococcus_australis_unclassified	0.000282656	0.00107901	115
k__Bacteria|p__Firmicutes|c__Bacilli|o__Lactobacillales|f__Streptococcaceae|g__Streptococcus|s__Streptococcus_gordonii|t__GCF_000017005	9.58774e-05	0.000472924	89
k__Bacteria|p__Firmicutes|c__Bacilli|o__Lactobacillales|f__Streptococcaceae|g__Streptococcus|s__Streptococcus_infantis|t__Streptococcus_infantis_unclassified	6.08979e-05	0.00030729	87
k__Bacteria|p__Firmicutes|c__Bacilli|o__Lactobacillales|f__Streptococcaceae|g__Streptococcus|s__Streptococcus_mitis_oralis_pneumoniae|t__Streptococcus_mitis_oralis_pneumoniae_unclassified	8.64269e-05	0.000457125	83
k__Bacteria|p__Firmicutes|c__Bacilli|o__Lactobacillales|f__Streptococcaceae|g__Streptococcus|s__Streptococcus_mutans|t__Streptococcus_mutans_unclassified	0.000751704	0.0028205	117
k__Bacteria|p__Firmicutes|c__Bacilli|o__Lactobacillales|f__Streptococcaceae|g__Streptococcus|s__Streptococcus_parasanguinis|t__Streptococcus_parasanguinis_unclassified	0.00712861	0.00836754	374
k__Bacteria|p__Firmicutes|c__Bacilli|o__Lactobacillales|f__Streptococcaceae|g__Streptococcus|s__Streptococcus_salivarius|t__Streptococcus_salivarius_unclassified	0.0190763	0.020131	416
k__Bacteria|p__Firmicutes|c__Bacilli|o__Lactobacillales|f__Streptococcaceae|g__Streptococcus|s__Streptococcus_sanguinis|t__Streptococcus_sanguinis_unclassified	0.000190125	0.000657204	127
k__Bacteria|p__Firmicutes|c__Bacilli|o__Lactobacillales|f__Streptococcaceae|g__Streptococcus|s__Streptococcus_thermophilus|t__Streptococcus_thermophilus_unclassified	0.0121996	0.0189916	282
k__Bacteria|p__Firmicutes|c__Bacilli|o__Lactobacillales|f__Streptococcaceae|g__Streptococcus|s__Streptococcus_vestibularis|t__Streptococcus_vestibularis_unclassified	0.00116322	0.00298629	171
k__Bacteria|p__Firmicutes|c__Clostridia|o__Clostridiales	0.505126	0.508601	436
k__Bacteria|p__Firmicutes|c__Clostridia|o__Clostridiales|f__Clostridiaceae	0.0179217	0.0202252	389
k__Bacteria|p__Firmicutes|c__Clostridia|o__Clostridiales|f__Clostridiaceae|g__Clostridium	0.0178131	0.0202066	387
k__Bacteria|p__Firmicutes|c__Clostridia|o__Clostridiales|f__Clostridiaceae|g__Clostridium|s__Clostridium_asparagiforme|t__GCF_000158075	0.000241677	0.00168406	63
k__Bacteria|p__Firmicutes|c__Clostridia|o__Clostridiales|f__Clostridiaceae|g__Clostridium|s__Clostridium_bolteae	0.00254809	0.0054834	204
k__Bacteria|p__Firmicutes|c__Clostridia|o__Clostridiales|f__Clostridiaceae|g__Clostridium|s__Clostridium_bolteae|t__Clostridium_bolteae_unclassified	0.000833376	0.0020787	176
k__Bacteria|p__Firmicutes|c__Clostridia|o__Clostridiales|f__Clostridiaceae|g__Clostridium|s__Clostridium_citroniae|t__GCF_000233455	7.53169e-05	0.000398363	83
k__Bacteria|p__Firmicutes|c__Clostridia|o__Clostridiales|f__Clostridiaceae|g__Clostridium|s__Clostridium_clostridioforme	0.00371516	0.0131528	124
k__Bacteria|p__Firmicutes|c__Clostridia|o__Clostridiales|f__Clostridiaceae|g__Clostridium|s__Clostridium_clostridioforme|t__Clostridium_clostridioforme_unclassified	0.00294465	0.0110487	117
k__Bacteria|p__Firmicutes|c__Clostridia|o__Clostridiales|f__Clostridiaceae|g__Clostridium|s__Clostridium_hathewayi	0.000181023	0.000786825	101
k__Bacteria|p__Firmicutes|c__Clostridia|o__Clostridiales|f__Clostridiaceae|g__Clostridium|s__Clostridium_hathewayi|t__Clostridium_hathewayi_unclassified	0.000134959	0.000598453	99
k__Bacteria|p__Firmicutes|c__Clostridia|o__Clostridiales|f__Clostridiaceae|g__Clostridium|s__Clostridium_leptum|t__GCF_000154345	0.00126653	0.00225103	247
k__Bacteria|p__Firmicutes|c__Clostridia|o__Clostridiales|f__Clostridiaceae|g__Clostridium|s__Clostridium_nexile|t__GCF_000156035	0.00578217	0.0302187	84
k__Bacteria|p__Firmicutes|c__Clostridia|o__Clostridiales|f__Clostridiaceae|g__Clostridium|s__Clostridium_scindens|t__GCF_000154505	0.000177095	0.00109499	71
k__Bacteria|p__Firmicutes|c__Clostridia|o__Clostridiales|f__Clostridiaceae|g__Clostridium|s__Clostridium_symbiosum|t__Clostridium_symbiosum_unclassified	0.00051068	0.00200168	112
k__Bacteria|p__Firmicutes|c__Clostridia|o__Clostridiales|f__Clostridiales_Family_XIII_Incertae_Sedis	6.59344e-05	0.000391151	74
k__Bacteria|p__Firmicutes|c__Clostridia|o__Clostridiales|f__Clostridiales_Family_XIII_Incertae_Sedis|g__Clostridiales_Family_XIII_Incertae_Sedis_unclassified	2.06779e-05	0.000124351	73
k__Bacteria|p__Firmicutes|c__Clostridia|o__Clostridiales|f__Clostridiales_Family_XI_Incertae_Sedis	0.00041518	0.00272036	67
k__Bacteria|p__Firmicutes|c__Clostridia|o__Clostridiales|f__Clostridiales_noname	0.000731835	0.0010745	299
k__Bacteria|p__Firmicutes|c__Clostridia|o__Clostridiales|f__Clostridiales_noname|g__Clostridiales_noname	0.000302162	0.00132649	100
k__Bacteria|p__Firmicutes|c__Clostridia|o__Clostridiales|f__Clostridiales_noname|g__Clostridiales_noname|s__Clostridiales_bacterium_1_7_47FAA|t__GCF_000155435	9.66428e-05	0.00044194	96
k__Bacteria|p__Firmicutes|c__Clostridia|o__Clostridiales|f__Clostridiales_noname|g__Flavonifractor|s__Flavonifractor_plautii|t__GCF_000239295	0.00034031	0.00071141	210
k__Bacteria|p__Firmicutes|c__Clostridia|o__Clostridiales|f__Clostridiales_noname|g__Pseudoflavonifractor|s__Pseudoflavonifractor_capillosus|t__GCF_000169255	8.93624e-05	0.000258093	152
k__Bacteria|p__Firmicutes|c__Clostridia|o__Clostridiales|f__Eubacteriaceae	0.111663	0.121037	405
k__Bacteria|p__Firmicutes|c__Clostridia|o__Clostridiales|f__Eubacteriaceae|g__Eubacterium	0.111646	0.121018	405
k__Bacteria|p__Firmicutes|c__Clostridia|o__Clostridiales|f__Eubacteriaceae|g__Eubacterium|s__Eubacterium_eligens|t__GCF_000146185	0.00404269	0.00799434	222
k__Bacteria|p__Firmicutes|c__Clostridia|o__Clostridiales|f__Eubacteriaceae|g__Eubacterium|s__Eubacterium_hallii|t__GCF_000173975	0.0167602	0.0208435	353
k__Bacteria|p__Firmicutes|c__Clostridia|o__Clostridiales|f__Eubacteriaceae|g__Eubacterium|s__Eubacterium_ramulus|t__GCF_000469345	0.00495368	0.00921469	236
k__Bacteria|p__Firmicutes|c__Clostridia|o__Clostridiales|f__Eubacteriaceae|g__Eubacterium|s__Eubacterium_rectale|t__Eubacterium_rectale_unclassified	0.0790053	0.104783	331
k__Bacteria|p__Firmicutes|c__Clostridia|o__Clostridiales|f__Eubacteriaceae|g__Eubacterium|s__Eubacterium_siraeum	0.00348654	0.0101364	151
k__Bacteria|p__Firmicutes|c__Clostridia|o__Clostridiales|f__Eubacteriaceae|g__Eubacterium|s__Eubacterium_siraeum|t__Eubacterium_siraeum_unclassified	0.00338315	0.00996781	149
k__Bacteria|p__Firmicutes|c__Clostridia|o__Clostridiales|f__Eubacteriaceae|g__Eubacterium|s__Eubacterium_sp_3_1_31|t__Eubacterium_sp_3_1_31_unclassified	0.00116868	0.00827499	62
k__Bacteria|p__Firmicutes|c__Clostridia|o__Clostridiales|f__Eubacteriaceae|g__Eubacterium|s__Eubacterium_ventriosum|t__GCF_000153885	0.00199021	0.00485389	180
k__Bacteria|p__Firmicutes|c__Clostridia|o__Clostridiales|f__Lachnospiraceae	0.182009	0.184531	433
k__Bacteria|p__Firmicutes|c__Clostridia|o__Clostridiales|f__Lachnospiraceae|g__Anaerostipes	0.00270288	0.00315575	376
k__Bacteria|p__Firmicutes|c__Clostridia|o__Clostridiales|f__Lachnospiraceae|g__Anaerostipes|s__Anaerostipes_hadrus|t__GCF_000332875	0.002084	0.00274737	333
k__Bacteria|p__Firmicutes|c__Clostridia|o__Clostridiales|f__Lachnospiraceae|g__Anaerostipes|s__Anaerostipes_unclassified	0.000607354	0.00386418	69
k__Bacteria|p__Firmicutes|c__Clostridia|o__Clostridiales|f__Lachnospiraceae|g__Blautia	0.0743615	0.0755665	432
k__Bacteria|p__Firmicutes|c__Clostridia|o__Clostridiales|f__Lachnospiraceae|g__Blautia|s__Blautia_hydrogenotrophica|t__GCF_000157975	0.00105995	0.00541066	86
k__Bacteria|p__Firmicutes|c__Clostridia|o__Clostridiales|f__Lachnospiraceae|g__Blautia|s__Blautia_producta|t__GCF_000373885	0.000395134	0.00144553	120
k__Bacteria|p__Firmicutes|c__Clostridia|o__Clostridiales|f__Lachnospiraceae|g__Blautia|s__Ruminococcus_gnavus|t__Ruminococcus_gnavus_unclassified	0.0319496	0.0461377	304
k__Bacteria|p__Firmicutes|c__Clostridia|o__Clostridiales|f__Lachnospiraceae|g__Blautia|s__Ruminococcus_obeum	0.0155789	0.0167625	408
k__Bacteria|p__Firmicutes|c__Clostridia|o__Clostridiales|f__Lachnospiraceae|g__Blautia|s__Ruminococcus_obeum|t__GCF_000153905	0.00367787	0.0298998	54
k__Bacteria|p__Firmicutes|c__Clostridia|o__Clostridiales|f__Lachnospiraceae|g__Blautia|s__Ruminococcus_obeum|t__Ruminococcus_obeum_unclassified	0.0117682	0.0127247	406
k__Bacteria|p__Firmicutes|c__Clostridia|o__Clostridiales|f__Lachnospiraceae|g__Blautia|s__Ruminococcus_torques	0.0253297	0.0259807	428
k__Bacteria|p__Firmicutes|c__Clostridia|o__Clostridiales|f__Lachnospiraceae|g__Blautia|s__Ruminococcus_torques|t__Ruminococcus_torques_unclassified	0.022682	0.0247082	403
k__Bacteria|p__Firmicutes|c__Clostridia|o__Clostridiales|f__Lachnospiraceae|g__Coprococcus	0.0232662	0.0312351	327
k__Bacteria|p__Firmicutes|c__Clostridia|o__Clostridiales|f__Lachnospiraceae|g__Coprococcus|s__Coprococcus_catus|t__GCF_000210555	0.00359007	0.00625412	252
k__Bacteria|p__Firmicutes|c__Clostridia|o__Clostridiales|f__Lachnospiraceae|g__Coprococcus|s__Coprococcus_comes|t__GCF_000155875	0.0142576	0.021583	290
k__Bacteria|p__Firmicutes|c__Clostridia|o__Clostridiales|f__Lachnospiraceae|g__Dorea	0.0305896	0.0333222	403
k__Bacteria|p__Firmicutes|c__Clostridia|o__Clostridiales|f__Lachnospiraceae|g__Dorea|s__Dorea_formicigenerans	0.00915138	0.0125939	319
k__Bacteria|p__Firmicutes|c__Clostridia|o__Clostridiales|f__Lachnospiraceae|g__Dorea|s__Dorea_formicigenerans|t__Dorea_formicigenerans_unclassified	0.00892838	0.012287	319
k__Bacteria|p__Firmicutes|c__Clostridia|o__Clostridiales|f__Lachnospiraceae|g__Dorea|s__Dorea_longicatena|t__GCF_000154065	0.0210618	0.0292599	316
k__Bacteria|p__Firmicutes|c__Clostridia|o__Clostridiales|f__Lachnospiraceae|g__Dorea|s__Dorea_unclassified	0.000376436	0.00258212	64
k__Bacteria|p__Firmicutes|c__Clostridia|o__Clostridiales|f__Lachnospiraceae|g__Lachnospiraceae_noname	0.0318561	0.0328283	426
k__Bacteria|p__Firmicutes|c__Clostridia|o__Clostridiales|f__Lachnospiraceae|g__Lachnospiraceae_noname|s__Lachnospiraceae_bacterium_1_1_57FAA|t__GCF_000218445	0.0214988	0.0367236	257
k__Bacteria|p__Firmicutes|c__Clostridia|o__Clostridiales|f__Lachnospiraceae|g__Lachnospiraceae_noname|s__Lachnospiraceae_bacterium_1_4_56FAA|t__GCF_000218385	0.000925249	0.00263756	154
k__Bacteria|p__Firmicutes|c__Clostridia|o__Clostridiales|f__Lachnospiraceae|g__Lachnospiraceae_noname|s__Lachnospiraceae_bacterium_2_1_58FAA|t__GCF_000218465	0.000907685	0.00295166	135
k__Bacteria|p__Firmicutes|c__Clostridia|o__Clostridiales|f__Lachnospiraceae|g__Lachnospiraceae_noname|s__Lachnospiraceae_bacterium_3_1_46FAA|t__GCF_000209405	0.00179576	0.0032985	239
k__Bacteria|p__Firmicutes|c__Clostridia|o__Clostridiales|f__Lachnospiraceae|g__Lachnospiraceae_noname|s__Lachnospiraceae_bacterium_3_1_57FAA_CT1|t__GCF_000218405	0.000258926	0.0013695	83
k__Bacteria|p__Firmicutes|c__Clostridia|o__Clostridiales|f__Lachnospiraceae|g__Lachnospiraceae_noname|s__Lachnospiraceae_bacterium_4_1_37FAA|t__GCF_000191805	8.11034e-05	0.00075754	47
k__Bacteria|p__Firmicutes|c__Clostridia|o__Clostridiales|f__Lachnospiraceae|g__Lachnospiraceae_noname|s__Lachnospiraceae_bacterium_5_1_57FAA|t__GCF_000218425	0.000636627	0.00291124	96
k__Bacteria|p__Firmicutes|c__Clostridia|o__Clostridiales|f__Lachnospiraceae|g__Lachnospiraceae_noname|s__Lachnospiraceae_bacterium_5_1_63FAA|t__GCF_000185525	0.00293236	0.00365712	352
k__Bacteria|p__Firmicutes|c__Clostridia|o__Clostridiales|f__Lachnospiraceae|g__Lachnospiraceae_noname|s__Lachnospiraceae_bacterium_6_1_63FAA|t__GCF_000209425	0.000502788	0.0031532	70
k__Bacteria|p__Firmicutes|c__Clostridia|o__Clostridiales|f__Lachnospiraceae|g__Lachnospiraceae_noname|s__Lachnospiraceae_bacterium_7_1_58FAA|t__GCF_000242155	0.000330272	0.000494844	293
k__Bacteria|p__Firmicutes|c__Clostridia|o__Clostridiales|f__Lachnospiraceae|g__Lachnospiraceae_noname|s__Lachnospiraceae_bacterium_8_1_57FAA|t__GCF_000185545	0.00130543	0.0038462	149
k__Bacteria|p__Firmicutes|c__Clostridia|o__Clostridiales|f__Lachnospiraceae|g__Lachnospiraceae_noname|s__Lachnospiraceae_bacterium_9_1_43BFAA|t__GCF_000209445	0.000498705	0.00214639	102
k__Bacteria|p__Firmicutes|c__Clostridia|o__Clostridiales|f__Lachnospiraceae|g__Roseburia	0.0184965	0.0205569	395
k__Bacteria|p__Firmicutes|c__Clostridia|o__Clostridiales|f__Lachnospiraceae|g__Roseburia|s__Roseburia_hominis|t__GCF_000225345	0.00226383	0.00370829	268
k__Bacteria|p__Firmicutes|c__Clostridia|o__Clostridiales|f__Lachnospiraceae|g__Roseburia|s__Roseburia_intestinalis|t__Roseburia_intestinalis_unclassified	0.00991898	0.0158921	274
k__Bacteria|p__Firmicutes|c__Clostridia|o__Clostridiales|f__Lachnospiraceae|g__Roseburia|s__Roseburia_inulinivorans|t__GCF_000174195	0.00510764	0.00716374	313
k__Bacteria|p__Firmicutes|c__Clostridia|o__Clostridiales|f__Lachnospiraceae|g__Roseburia|s__Roseburia_unclassified	0.00120609	0.0041691	127
k__Bacteria|p__Firmicutes|c__Clostridia|o__Clostridiales|f__Oscillospiraceae|g__Oscillibacter	0.00374457	0.00463061	355
k__Bacteria|p__Firmicutes|c__Clostridia|o__Clostridiales|f__Oscillospiraceae|g__Oscillibacter|s__Oscillibacter_unclassified	0.00336058	0.00430115	343
k__Bacteria|p__Firmicutes|c__Clostridia|o__Clostridiales|f__Peptostreptococcaceae	0.00832471	0.00982405	372
k__Bacteria|p__Firmicutes|c__Clostridia|o__Clostridiales|f__Peptostreptococcaceae|g__Peptostreptococcaceae_noname	0.00737227	0.00886692	365
k__Bacteria|p__Firmicutes|c__Clostridia|o__Clostridiales|f__Peptostreptococcaceae|g__Peptostreptococcaceae_noname|s__Clostridium_bartlettii|t__GCF_000154445	0.00292387	0.00418104	307
k__Bacteria|p__Firmicutes|c__Clostridia|o__Clostridiales|f__Peptostreptococcaceae|g__Peptostreptococcaceae_noname|s__Peptostreptococcaceae_noname_unclassified	0.00439798	0.00825091	234
k__Bacteria|p__Firmicutes|c__Clostridia|o__Clostridiales|f__Peptostreptococcaceae|g__Peptostreptococcus	0.000943948	0.00679333	61
k__Bacteria|p__Firmicutes|c__Clostridia|o__Clostridiales|f__Ruminococcaceae	0.18025	0.187511	422
k__Bacteria|p__Firmicutes|c__Clostridia|o__Clostridiales|f__Ruminococcaceae|g__Anaerotruncus	8.81854e-05	0.000391044	99
k__Bacteria|p__Firmicutes|c__Clostridia|o__Clostridiales|f__Ruminococcaceae|g__Anaerotruncus|s__Anaerotruncus_colihominis|t__GCF_000154565	5.65993e-05	0.000354959	70
k__Bacteria|p__Firmicutes|c__Clostridia|o__Clostridiales|f__Ruminococcaceae|g__Anaerotruncus|s__Anaerotruncus_unclassified	3.1587e-05	0.000295036	47
k__Bacteria|p__Firmicutes|c__Clostridia|o__Clostridiales|f__Ruminococcaceae|g__Faecalibacterium|s__Faecalibacterium_prausnitzii	0.0507077	0.0650897	342
k__Bacteria|p__Firmicutes|c__Clostridia|o__Clostridiales|f__Ruminococcaceae|g__Faecalibacterium|s__Faecalibacterium_prausnitzii|t__Faecalibacterium_prausnitzii_unclassified	0.0373568	0.0486636	337
k__Bacteria|p__Firmicutes|c__Clostridia|o__Clostridiales|f__Ruminococcaceae|g__Faecalibacterium|s__Faecalibacterium_prausnitzii|t__GCF_000162015	0.00810923	0.0296663	120
k__Bacteria|p__Firmicutes|c__Clostridia|o__Clostridiales|f__Ruminococcaceae|g__Faecalibacterium|s__Faecalibacterium_prausnitzii|t__GCF_000166035	0.00494023	0.0252182	86
k__Bacteria|p__Firmicutes|c__Clostridia|o__Clostridiales|f__Ruminococcaceae|g__Ruminococcaceae_noname|s__Ruminococcaceae_bacterium_D16|t__GCF_000177015	0.000453453	0.00134504	148
k__Bacteria|p__Firmicutes|c__Clostridia|o__Clostridiales|f__Ruminococcaceae|g__Ruminococcus	0.0895461	0.108894	361
k__Bacteria|p__Firmicutes|c__Clostridia|o__Clostridiales|f__Ruminococcaceae|g__Ruminococcus|s__Ruminococcus_albus|t__Ruminococcus_albus_unclassified	6.19909e-06	3.72795e-05	73
k__Bacteria|p__Firmicutes|c__Clostridia|o__Clostridiales|f__Ruminococcaceae|g__Ruminococcus|s__Ruminococcus_bromii|t__GCF_000209875	0.0384403	0.0835412	202
k__Bacteria|p__Firmicutes|c__Clostridia|o__Clostridiales|f__Ruminococcaceae|g__Ruminococcus|s__Ruminococcus_callidus|t__GCF_000468015	0.00134096	0.00507485	116
k__Bacteria|p__Firmicutes|c__Clostridia|o__Clostridiales|f__Ruminococcaceae|g__Ruminococcus|s__Ruminococcus_lactaris|t__Ruminococcus_lactaris_unclassified	0.00665554	0.0182611	160
k__Bacteria|p__Firmicutes|c__Clostridia|o__Clostridiales|f__Ruminococcaceae|g__Ruminococcus|s__Ruminococcus_sp_5_1_39BFAA|t__GCF_000159975	0.0430504	0.0665462	284
k__Bacteria|p__Firmicutes|c__Clostridia|o__Clostridiales|f__Ruminococcaceae|g__Subdoligranulum	0.0394548	0.0420404	412
k__Bacteria|p__Firmicutes|c__Clostridia|o__Clostridiales|f__Ruminococcaceae|g__Subdoligranulum|s__Subdoligranulum_unclassified	0.0390351	0.0415932	412
k__Bacteria|p__Firmicutes|c__Clostridia|o__Clostridiales|f__Ruminococcaceae|g__Subdoligranulum|s__Subdoligranulum_variabile|t__GCF_000157955	3.35875e-05	0.000313721	47
k__Bacteria|p__Firmicutes|c__Erysipelotrichia|o__Erysipelotrichales|f__Erysipelotrichaceae	0.0133299	0.0146296	400
k__Bacteria|p__Firmicutes|c__Erysipelotrichia|o__Erysipelotrichales|f__Erysipelotrichaceae|g__Coprobacillus	0.00167632	0.00408837	180
k__Bacteria|p__Firmicutes|c__Erysipelotrichia|o__Erysipelotrichales|f__Erysipelotrichaceae|g__Coprobacillus|s__Coprobacillus_unclassified	0.00157466	0.00392771	176
k__Bacteria|p__Firmicutes|c__Erysipelotrichia|o__Erysipelotrichales|f__Erysipelotrichaceae|g__Erysipelotrichaceae_noname	0.00937166	0.0112717	365
k__Bacteria|p__Firmicutes|c__Erysipelotrichia|o__Erysipelotrichales|f__Erysipelotrichaceae|g__Erysipelotrichaceae_noname|s__Clostridium_innocuum|t__GCF_000371425	6.90961e-05	0.000319297	95
k__Bacteria|p__Firmicutes|c__Erysipelotrichia|o__Erysipelotrichales|f__Erysipelotrichaceae|g__Erysipelotrichaceae_noname|s__Clostridium_ramosum|t__GCF_000154485	0.000518061	0.00194384	117
k__Bacteria|p__Firmicutes|c__Erysipelotrichia|o__Erysipelotrichales|f__Erysipelotrichaceae|g__Erysipelotrichaceae_noname|s__Erysipelotrichaceae_bacterium_21_3|t__GCF_000242195	0.000283405	0.000565522	220
k__Bacteria|p__Firmicutes|c__Erysipelotrichia|o__Erysipelotrichales|f__Erysipelotrichaceae|g__Erysipelotrichaceae_noname|s__Erysipelotrichaceae_bacterium_2_2_44A|t__GCF_000225685	0.000175799	0.000451319	171
k__Bacteria|p__Firmicutes|c__Erysipelotrichia|o__Erysipelotrichales|f__Erysipelotrichaceae|g__Erysipelotrichaceae_noname|s__Erysipelotrichaceae_bacterium_6_1_45|t__GCF_000242175	0.000110018	0.000363141	133
k__Bacteria|p__Firmicutes|c__Erysipelotrichia|o__Erysipelotrichales|f__Erysipelotrichaceae|g__Erysipelotrichaceae_noname|s__Eubacterium_biforme|t__GCF_000156655	0.00596703	0.0304596	86
k__Bacteria|p__Firmicutes|c__Erysipelotrichia|o__Erysipelotrichales|f__Erysipelotrichaceae|g__Holdemania	0.000127864	0.000328258	171
k__Bacteria|p__Firmicutes|c__Erysipelotrichia|o__Erysipelotrichales|f__Erysipelotrichaceae|g__Holdemania|s__Holdemania_filiformis|t__GCF_000157995	8.15982e-05	0.000306168	117
k__Bacteria|p__Firmicutes|c__Erysipelotrichia|o__Erysipelotrichales|f__Erysipelotrichaceae|g__Holdemania|s__Holdemania_unclassified	4.62656e-05	0.000195294	104
k__Bacteria|p__Firmicutes|c__Erysipelotrichia|o__Erysipelotrichales|f__Erysipelotrichaceae|g__Turicibacter	0.000510885	0.00276887	81
k__Bacteria|p__Firmicutes|c__Erysipelotrichia|o__Erysipelotrichales|f__Erysipelotrichaceae|g__Turicibacter|s__Turicibacter_sanguinis|t__GCF_000178255	0.000197127	0.00144231	60
k__Bacteria|p__Firmicutes|c__Erysipelotrichia|o__Erysipelotrichales|f__Erysipelotrichaceae|g__Turicibacter|s__Turicibacter_unclassified	0.000313758	0.0017659	78
k__Bacteria|p__Firmicutes|c__Negativicutes|o__Selenomonadales	0.042858	0.0471545	399
k__Bacteria|p__Firmicutes|c__Negativicutes|o__Selenomonadales|f__Acidaminococcaceae	0.00786133	0.0313739	110
k__Bacteria|p__Firmicutes|c__Negativicutes|o__Selenomonadales|f__Acidaminococcaceae|g__Acidaminococcus	0.00454874	0.0369796	54
k__Bacteria|p__Firmicutes|c__Negativicutes|o__Selenomonadales|f__Acidaminococcaceae|g__Phascolarctobacterium|s__Phascolarctobacterium_succinatutens|t__GCF_000188175	0.00324924	0.0209767	68
k__Bacteria|p__Firmicutes|c__Negativicutes|o__Selenomonadales|f__Veillonellaceae	0.0349967	0.0424407	362
k__Bacteria|p__Firmicutes|c__Negativicutes|o__Selenomonadales|f__Veillonellaceae|g__Dialister	0.0214159	0.0408764	230
k__Bacteria|p__Firmicutes|c__Negativicutes|o__Selenomonadales|f__Veillonellaceae|g__Dialister|s__Dialister_invisus|t__GCF_000160055	0.021221	0.0423456	220
k__Bacteria|p__Firmicutes|c__Negativicutes|o__Selenomonadales|f__Veillonellaceae|g__Megasphaera	0.0023832	0.0217964	48
k__Bacteria|p__Firmicutes|c__Negativicutes|o__Selenomonadales|f__Veillonellaceae|g__Veillonella	0.00690288	0.0127326	238
k__Bacteria|p__Firmicutes|c__Negativicutes|o__Selenomonadales|f__Veillonellaceae|g__Veillonella|s__Veillonella_atypica	0.000629296	0.00238156	116
k__Bacteria|p__Firmicutes|c__Negativicutes|o__Selenomonadales|f__Veillonellaceae|g__Veillonella|s__Veillonella_atypica|t__Veillonella_atypica_unclassified	0.000597478	0.00228081	115
k__Bacteria|p__Firmicutes|c__Negativicutes|o__Selenomonadales|f__Veillonellaceae|g__Veillonella|s__Veillonella_dispar|t__GCF_000160015	0.000143268	0.000952947	66
k__Bacteria|p__Firmicutes|c__Negativicutes|o__Selenomonadales|f__Veillonellaceae|g__Veillonella|s__Veillonella_parvula|t__Veillonella_parvula_unclassified	0.00274084	0.00761536	158
k__Bacteria|p__Firmicutes|c__Negativicutes|o__Selenomonadales|f__Veillonellaceae|g__Veillonella|s__Veillonella_unclassified	0.0021544	0.00450373	210
k__Bacteria|p__Fusobacteria|c__Fusobacteriia|o__Fusobacteriales	0.000757101	0.00692432	48
k__Bacteria|p__Fusobacteria|c__Fusobacteriia|o__Fusobacteriales|f__Fusobacteriaceae|g__Fusobacterium	0.00075006	0.00700588	47
k__Bacteria|p__Proteobacteria	0.0181108	0.0192977	412
k__Bacteria|p__Proteobacteria|c__Betaproteobacteria	0.00242911	0.00354279	301
k__Bacteria|p__Proteobacteria|c__Betaproteobacteria|o__Burkholderiales	0.00242632	0.00355051	300
k__Bacteria|p__Proteobacteria|c__Betaproteobacteria|o__Burkholderiales|f__Burkholderiales_noname|g__Burkholderiales_noname|s__Burkholderiales_bacterium_1_1_47|t__GCF_000144975	0.000125728	0.000574942	96
k__Bacteria|p__Proteobacteria|c__Betaproteobacteria|o__Burkholderiales|f__Sutterellaceae	0.00229719	0.00357612	282
k__Bacteria|p__Proteobacteria|c__Betaproteobacteria|o__Burkholderiales|f__Sutterellaceae|g__Parasutterella|s__Parasutterella_excrementihominis|t__GCF_000205025	0.000145178	0.000692753	92
k__Bacteria|p__Proteobacteria|c__Betaproteobacteria|o__Burkholderiales|f__Sutterellaceae|g__Sutterellaceae_unclassified	0.00033815	0.00145537	102
k__Bacteria|p__Proteobacteria|c__Betaproteobacteria|o__Burkholderiales|f__Sutterellaceae|g__Sutterella|s__Sutterella_wadsworthensis	0.00181386	0.00658088	121
k__Bacteria|p__Proteobacteria|c__Betaproteobacteria|o__Burkholderiales|f__Sutterellaceae|g__Sutterella|s__Sutterella_wadsworthensis|t__Sutterella_wadsworthensis_unclassified	0.00161152	0.00620576	114
k__Bacteria|p__Proteobacteria|c__Deltaproteobacteria|o__Desulfovibrionales|f__Desulfovibrionaceae	0.000698895	0.00158971	193
k__Bacteria|p__Proteobacteria|c__Deltaproteobacteria|o__Desulfovibrionales|f__Desulfovibrionaceae|g__Bilophila	0.000652107	0.00157294	182
k__Bacteria|p__Proteobacteria|c__Deltaproteobacteria|o__Desulfovibrionales|f__Desulfovibrionaceae|g__Bilophila|s__Bilophila_unclassified	0.000616458	0.00148695	182
k__Bacteria|p__Proteobacteria|c__Deltaproteobacteria|o__Desulfovibrionales|f__Desulfovibrionaceae|g__Bilophila|s__Bilophila_wadsworthia|t__GCF_000185705	3.56503e-05	0.000195631	80
k__Bacteria|p__Proteobacteria|c__Gammaproteobacteria	0.0149442	0.0197012	333
k__Bacteria|p__Proteobacteria|c__Gammaproteobacteria|o__Enterobacteriales|f__Enterobacteriaceae	0.0134202	0.019573	301
k__Bacteria|p__Proteobacteria|c__Gammaproteobacteria|o__Enterobacteriales|f__Enterobacteriaceae|g__Escherichia	0.0122275	0.0181962	295
k__Bacteria|p__Proteobacteria|c__Gammaproteobacteria|o__Enterobacteriales|f__Enterobacteriaceae|g__Escherichia|s__Escherichia_coli|t__Escherichia_coli_unclassified	0.0112464	0.0195146	253
k__Bacteria|p__Proteobacteria|c__Gammaproteobacteria|o__Enterobacteriales|f__Enterobacteriaceae|g__Escherichia|s__Escherichia_unclassified	0.000981084	0.00222008	194
k__Bacteria|p__Proteobacteria|c__Gammaproteobacteria|o__Pasteurellales|f__Pasteurellaceae	0.00149276	0.00630118	104
k__Bacteria|p__Proteobacteria|c__Gammaproteobacteria|o__Pasteurellales|f__Pasteurellaceae|g__Haemophilus	0.00148541	0.00639308	102
k__Bacteria|p__Proteobacteria|c__Gammaproteobacteria|o__Pasteurellales|f__Pasteurellaceae|g__Haemophilus|s__Haemophilus_parainfluenzae|t__Haemophilus_parainfluenzae_unclassified	0.00137492	0.00597612	101
k__Bacteria|p__Verrucomicrobia|c__Verrucomicrobiae|o__Verrucomicrobiales|f__Verrucomicrobiaceae|g__Akkermansia|s__Akkermansia_muciniphila|t__GCF_000020225	0.0117247	0.0352544	146
k__Viruses|p__Viruses_noname|c__Viruses_noname	0.00296728	0.0138578	94
k__Viruses|p__Viruses_noname|c__Viruses_noname|o__Caudovirales	0.00287987	0.0143666	88
k__Viruses|p__Viruses_noname|c__Viruses_noname|o__Caudovirales|f__Siphoviridae	0.00286627	0.0157287	80
k__Viruses|p__Viruses_noname|c__Viruses_noname|o__Caudovirales|f__Siphoviridae|g__Siphoviridae_noname	0.00156257	0.0137194	50
1CMET2-PWY_N10-formyl-tetrahydrofolate_biosynthesis	0.000222459	0.000222459	436
ANAEROFRUCAT-PWY_homolactic_fermentation	0.000131859	0.000132162	435
ANAGLYCOLYSIS-PWY_glycolysis_III__from_glucose_	0.000295881	0.000295881	436
ARG+POLYAMINE-SYN_superpathway_of_arginine_and_polyamine_biosynthesis	4.95758e-05	5.12205e-05	422
ARGININE-SYN4-PWY_L-ornithine_de_novo__biosynthesis	4.96404e-05	5.34401e-05	405
ARGSYN-PWY_L-arginine_biosynthesis_I__via_L-ornithine_	0.000235717	0.000235717	436
ARGSYNBSUB-PWY_L-arginine_biosynthesis_II__acetyl_cycle_	0.000133499	0.000133806	435
ARO-PWY_chorismate_biosynthesis_I	0.000497686	0.000497686	436
ASPASN-PWY_superpathway_of_L-aspartate_and_L-asparagine_biosynthesis	0.000109162	0.000109162	436
AST-PWY_L-arginine_degradation_II__AST_pathway_	1.82609e-06	5.07118e-06	157
BIOTIN-BIOSYNTHESIS-PWY_biotin_biosynthesis_I	1.17675e-05	1.66579e-05	308
BRANCHED-CHAIN-AA-SYN-PWY_superpathway_of_branched_amino_acid_biosynthesis	0.000355656	0.000355656	436
CENTFERM-PWY_pyruvate_fermentation_to_butanoate	4.76976e-06	8.1235e-06	256
CITRULBIO-PWY_L-citrulline_biosynthesis	1.98889e-05	2.13585e-05	406
COA-PWY-1_coenzyme_A_biosynthesis_II__mammalian_	0.000461898	0.000461898	436
COA-PWY_coenzyme_A_biosynthesis_I	0.000138557	0.000138875	435
COBALSYN-PWY_adenosylcobalamin_salvage_from_cobinamide_I	0.00011362	0.000116015	427
COLANSYN-PWY_colanic_acid_building_blocks_biosynthesis	2.13188e-05	2.51896e-05	369
COMPLETE-ARO-PWY_superpathway_of_aromatic_amino_acid_biosynthesis	0.000477201	0.000477201	436
CRNFORCAT-PWY_creatinine_degradation_I	4.20017e-06	1.14455e-05	160
DAPLYSINESYN-PWY_L-lysine_biosynthesis_I	8.57413e-05	8.63353e-05	433
DENOVOPURINE2-PWY_superpathway_of_purine_nucleotides_de_novo_biosynthesis_II	0.000143897	0.000144228	435
DTDPRHAMSYN-PWY_dTDP-L-rhamnose_biosynthesis_I	0.000299331	0.000299331	436
ECASYN-PWY_enterobacterial_common_antigen_biosynthesis	2.58967e-06	7.95138e-06	142
ENTBACSYN-PWY_enterobactin_biosynthesis	1.06757e-05	3.02247e-05	154
FAO-PWY_fatty_acid__beta_-oxidation_I	1.20327e-05	1.42175e-05	369
FASYN-ELONG-PWY_fatty_acid_elongation_--_saturated	1.42531e-05	1.96657e-05	316
FASYN-INITIAL-PWY_superpathway_of_fatty_acid_biosynthesis_initiation__E._coli_	1.14861e-05	1.58479e-05	316
FERMENTATION-PWY_mixed_acid_fermentation	9.08676e-05	9.75819e-05	406
FOLSYN-PWY_superpathway_of_tetrahydrofolate_biosynthesis_and_salvage	3.9235e-05	4.34175e-05	394
FUC-RHAMCAT-PWY_superpathway_of_fucose_and_rhamnose_degradation	9.65618e-06	1.74693e-05	241
FUCCAT-PWY_fucose_degradation	1.56258e-05	1.78814e-05	381
GALACT-GLUCUROCAT-PWY_superpathway_of_hexuronide_and_hexuronate_degradation	7.04553e-05	7.06172e-05	435
GALACTARDEG-PWY_D-galactarate_degradation_I	2.14923e-06	5.51214e-06	170
GALACTUROCAT-PWY_D-galacturonate_degradation_I	7.17608e-05	7.19257e-05	435
GLCMANNANAUT-PWY_superpathway_of_N-acetylglucosamine__N-acetylmannosamine_and_N-acetylneuraminate_degradation	0.00012202	0.000122301	435
GLUCARDEG-PWY_D-glucarate_degradation_I	2.28779e-06	5.66749e-06	176
GLUCARGALACTSUPER-PWY_superpathway_of_D-glucarate_and_D-galactarate_degradation	2.14923e-06	5.51214e-06	170
GLUCONEO-PWY_gluconeogenesis_I	2.29755e-05	2.47953e-05	404
GLUCOSE1PMETAB-PWY_glucose_and_glucose-1-phosphate_degradation	8.65135e-06	1.51485e-05	249
GLUCUROCAT-PWY_superpathway_of__beta_-D-glucuronide_and_D-glucuronate_degradation	7.88124e-05	7.89936e-05	435
GLUDEG-I-PWY_GABA_shunt	5.50811e-06	7.2554e-06	331
GLUTORN-PWY_L-ornithine_biosynthesis	8.81522e-05	8.81522e-05	436
GLYCOCAT-PWY_glycogen_degradation_I__bacterial_	1.24743e-05	1.91508e-05	284
GLYCOGENSYNTH-PWY_glycogen_biosynthesis_I__from_ADP-D-Glucose_	0.000195829	0.000195829	436
GLYCOL-GLYOXDEG-PWY_superpathway_of_glycol_metabolism_and_degradation	3.03117e-06	6.88329e-06	192
GLYCOLYSIS-E-D_superpathway_of_glycolysis_and_Entner-Doudoroff	2.43791e-05	2.61161e-05	407
GLYCOLYSIS-TCA-GLYOX-BYPASS_superpathway_of_glycolysis__pyruvate_dehydrogenase__TCA__and_glyoxylate_bypass	1.00147e-05	1.95803e-05	223
GLYCOLYSIS_glycolysis_I__from_glucose_6-phosphate_	8.9369e-05	8.95744e-05	435
GLYOXYLATE-BYPASS_glyoxylate_cycle	6.99436e-06	1.26014e-05	242
GOLPDLCAT-PWY_superpathway_of_glycerol_degradation_to_1_3-propanediol	1.96998e-05	2.0115e-05	427
HCAMHPDEG-PWY_3-phenylpropanoate_and_3-_3-hydroxyphenyl_propanoate_degradation_to_2-oxopent-4-enoate	1.52779e-06	5.50508e-06	121
HEME-BIOSYNTHESIS-II_heme_biosynthesis_I__aerobic_	5.96733e-06	8.61509e-06	302
HEMESYN2-PWY_heme_biosynthesis_II__anaerobic_	1.69546e-05	1.76425e-05	419
HEXITOLDEGSUPER-PWY_superpathway_of_hexitol_degradation__bacteria_	5.59235e-05	5.6311e-05	433
HISDEG-PWY_L-histidine_degradation_I	3.08661e-05	3.1443e-05	428
HISTSYN-PWY_L-histidine_biosynthesis	0.00022312	0.00022312	436
HOMOSER-METSYN-PWY_L-methionine_biosynthesis_I	0.000111829	0.000111829	436
HSERMETANA-PWY_L-methionine_biosynthesis_III	7.2657e-05	7.38426e-05	429
ILEUSYN-PWY_L-isoleucine_biosynthesis_I__from_threonine_	0.000559685	0.000559685	436
KDO-NAGLIPASYN-PWY_superpathway_of__Kdo_2-lipid_A_biosynthesis	2.46045e-06	6.83285e-06	157
KETOGLUCONMET-PWY_ketogluconate_metabolism	4.14338e-06	9.31193e-06	194
LACTOSECAT-PWY_lactose_and_galactose_degradation_I	5.74727e-05	5.78709e-05	433
MET-SAM-PWY_superpathway_of_S-adenosyl-L-methionine_biosynthesis	0.000178126	0.000178126	436
METHGLYUT-PWY_superpathway_of_methylglyoxal_degradation	2.41469e-06	6.05061e-06	174
METSYN-PWY_L-homoserine_and_L-methionine_biosynthesis	0.000167946	0.000167946	436
NAD-BIOSYNTHESIS-II_NAD_salvage_pathway_II	2.16227e-05	2.32777e-05	405
NAGLIPASYN-PWY_lipid_IVA_biosynthesis	7.71968e-06	1.02615e-05	328
NONMEVIPP-PWY_methylerythritol_phosphate_pathway_I	0.000458243	0.000458243	436
NONOXIPENT-PWY_pentose_phosphate_pathway__non-oxidative_branch_	0.000285639	0.000285639	436
OANTIGEN-PWY_O-antigen_building_blocks_biosynthesis__E._coli_	0.000138375	0.000138375	436
P105-PWY_TCA_cycle_IV__2-oxoglutarate_decarboxylase_	8.3481e-06	1.74989e-05	208
P108-PWY_pyruvate_fermentation_to_propanoate_I	5.18817e-06	9.70833e-06	233
P122-PWY_heterolactic_fermentation	2.70759e-06	7.9764e-06	148
P124-PWY_Bifidobacterium_shunt	6.52842e-06	1.03505e-05	275
P161-PWY_acetylene_degradation	1.16841e-05	1.19025e-05	428
P162-PWY_L-glutamate_degradation_V__via_hydroxyglutarate_	7.58134e-06	1.05944e-05	312
P164-PWY_purine_nucleobases_degradation_I__anaerobic_	2.58077e-05	2.78519e-05	404
P185-PWY_formaldehyde_assimilation_III__dihydroxyacetone_cycle_	2.47431e-05	2.52056e-05	428
P23-PWY_reductive_TCA_cycle_I	2.48289e-06	5.88338e-06	184
P4-PWY_superpathway_of_L-lysine__L-threonine_and_L-methionine_biosynthesis_I	8.95684e-05	9.10299e-05	429
P42-PWY_incomplete_reductive_TCA_cycle	3.87041e-05	3.95198e-05	427
P441-PWY_superpathway_of_N-acetylneuraminate_degradation	3.60718e-05	3.66604e-05	429
P461-PWY_hexitol_fermentation_to_lactate__formate__ethanol_and_acetate	6.53642e-05	6.58171e-05	433
PANTO-PWY_phosphopantothenate_biosynthesis_I	0.000303544	0.000303544	436
PANTOSYN-PWY_pantothenate_and_coenzyme_A_biosynthesis_I	0.000181973	0.000182391	435
PENTOSE-P-PWY_pentose_phosphate_pathway	6.32627e-05	6.34081e-05	435
PEPTIDOGLYCANSYN-PWY_peptidoglycan_biosynthesis_I__meso-diaminopimelate_containing_	0.000514632	0.000514632	436
PHOSLIPSYN-PWY_superpathway_of_phospholipid_biosynthesis_I__bacteria_	5.22277e-05	5.51363e-05	413
POLYAMINSYN3-PWY_superpathway_of_polyamine_biosynthesis_II	4.97551e-06	8.92726e-06	243
POLYAMSYN-PWY_superpathway_of_polyamine_biosynthesis_I	4.45295e-05	4.47347e-05	434
POLYISOPRENSYN-PWY_polyisoprenoid_biosynthesis__E._coli_	5.59155e-06	1.06459e-05	229
PPGPPMET-PWY_ppGpp_biosynthesis	2.46815e-05	2.55003e-05	422
PRPP-PWY_superpathway_of_histidine__purine__and_pyrimidine_biosynthesis	9.74704e-05	9.88304e-05	430
PWY-1269_CMP-3-deoxy-D-manno-octulosonate_biosynthesis_I	3.37497e-05	3.48694e-05	422
PWY-1861_formaldehyde_assimilation_II__RuMP_Cycle_	1.16759e-05	2.06101e-05	247
PWY-241_C4_photosynthetic_carbon_assimilation_cycle__NADP-ME_type	9.80336e-06	1.25345e-05	341
PWY-2723_trehalose_degradation_V	3.57624e-06	9.06536e-06	172
PWY-2941_L-lysine_biosynthesis_II	0.000141886	0.000142212	435
PWY-2942_L-lysine_biosynthesis_III	0.000388946	0.000388946	436
PWY-3001_superpathway_of_L-isoleucine_biosynthesis_I	0.000280611	0.000280611	436
PWY-3841_folate_transformations_II	0.000236301	0.000236301	436
PWY-4041__gamma_-glutamyl_cycle	8.60239e-06	1.5759e-05	238
PWY-4242_pantothenate_and_coenzyme_A_biosynthesis_III	7.69098e-05	7.70866e-05	435
PWY-4702_phytate_degradation_I	6.68488e-06	1.06762e-05	273
PWY-4981_L-proline_biosynthesis_II__from_arginine_	0.000102215	0.000102215	436
PWY-4984_urea_cycle	1.73349e-05	1.86617e-05	405
PWY-5005_biotin_biosynthesis_II	1.16192e-05	1.49881e-05	338
PWY-5022_4-aminobutanoate_degradation_V	5.59625e-06	7.89633e-06	309
PWY-5030_L-histidine_degradation_III	1.5932e-05	1.67382e-05	415
PWY-5083_NAD_NADH_phosphorylation_and_dephosphorylation	7.95028e-06	1.34876e-05	257
PWY-5097_L-lysine_biosynthesis_VI	0.000440169	0.000440169	436
PWY-5100_pyruvate_fermentation_to_acetate_and_lactate_II	0.000180126	0.000180126	436
PWY-5101_L-isoleucine_biosynthesis_II	5.05044e-05	5.20565e-05	423
PWY-5103_L-isoleucine_biosynthesis_III	0.00032979	0.00032979	436
PWY-5104_L-isoleucine_biosynthesis_IV	0.00010045	0.000103537	423
PWY-5121_superpathway_of_geranylgeranyl_diphosphate_biosynthesis_II__via_MEP_	3.77777e-05	3.9594e-05	416
PWY-5136_fatty_acid__beta_-oxidation_II__peroxisome_	9.86417e-06	1.16552e-05	369
PWY-5138_unsaturated__even_numbered_fatty_acid__beta_-oxidation	6.48015e-07	2.37424e-06	119
PWY-5154_L-arginine_biosynthesis_III__via_N-acetyl-L-citrulline_	5.84868e-05	5.84868e-05	436
PWY-5173_superpathway_of_acetyl-CoA_biosynthesis	6.84202e-06	1.0654e-05	280
PWY-5177_glutaryl-CoA_degradation	5.71582e-05	5.93357e-05	420
PWY-5188_tetrapyrrole_biosynthesis_I__from_glutamate_	0.000195031	0.000195479	435
PWY-5189_tetrapyrrole_biosynthesis_II__from_glycine_	3.60392e-05	3.76812e-05	417
PWY-5345_superpathway_of_L-methionine_biosynthesis__by_sulfhydrylation_	2.01831e-05	2.36555e-05	372
PWY-5347_superpathway_of_L-methionine_biosynthesis__transsulfuration_	0.000161763	0.000161763	436
PWY-5367_petroselinate_biosynthesis	7.02232e-05	7.93195e-05	386
PWY-5384_sucrose_degradation_IV__sucrose_phosphorylase_	1.70251e-05	2.03927e-05	364
PWY-5464_superpathway_of_cytosolic_glycolysis__plants___pyruvate_dehydrogenase_and_TCA_cycle	5.80034e-06	1.01564e-05	249
PWY-5484_glycolysis_II__from_fructose_6-phosphate_	8.21384e-05	8.23273e-05	435
PWY-5505_L-glutamate_and_L-glutamine_biosynthesis	3.81722e-06	7.59959e-06	219
PWY-561_superpathway_of_glyoxylate_cycle_and_fatty_acid_degradation	3.52486e-06	7.88123e-06	195
PWY-5659_GDP-mannose_biosynthesis	0.000119902	0.000120177	435
PWY-5667_CDP-diacylglycerol_biosynthesis_I	0.000454022	0.000454022	436
PWY-5676_acetyl-CoA_fermentation_to_butanoate_II	2.75593e-05	3.09687e-05	388
PWY-5686_UMP_biosynthesis	0.000557159	0.000557159	436
PWY-5690_TCA_cycle_II__plants_and_fungi_	2.80404e-05	2.84316e-05	430
PWY-5695_urate_biosynthesis_inosine_5_-phosphate_degradation	0.000218575	0.000218575	436
PWY-5705_allantoin_degradation_to_glyoxylate_III	2.07014e-06	5.12831e-06	176
PWY-5723_Rubisco_shunt	1.00683e-05	2.13096e-05	206
PWY-5791_1_4-dihydroxy-2-naphthoate_biosynthesis_II__plants_	7.26145e-06	1.08424e-05	292
PWY-5837_1_4-dihydroxy-2-naphthoate_biosynthesis_I	7.26145e-06	1.08424e-05	292
PWY-5838_superpathway_of_menaquinol-8_biosynthesis_I	8.02709e-06	1.83236e-05	191
PWY-5840_superpathway_of_menaquinol-7_biosynthesis	9.62673e-06	1.69929e-05	247
PWY-5845_superpathway_of_menaquinol-9_biosynthesis	6.64346e-06	1.89317e-05	153
PWY-5850_superpathway_of_menaquinol-6_biosynthesis_I	6.6715e-06	1.8646e-05	156
PWY-5855_ubiquinol-7_biosynthesis__prokaryotic_	2.93344e-06	7.43592e-06	172
PWY-5856_ubiquinol-9_biosynthesis__prokaryotic_	2.93344e-06	7.43592e-06	172
PWY-5857_ubiquinol-10_biosynthesis__prokaryotic_	2.93344e-06	7.43592e-06	172
PWY-5860_superpathway_of_demethylmenaquinol-6_biosynthesis_I	5.20052e-06	1.45348e-05	156
PWY-5861_superpathway_of_demethylmenaquinol-8_biosynthesis	6.27746e-06	1.43297e-05	191
PWY-5862_superpathway_of_demethylmenaquinol-9_biosynthesis	5.18146e-06	1.47655e-05	153
PWY-5863_superpathway_of_phylloquinol_biosynthesis	5.49973e-06	8.50313e-06	282
PWY-5896_superpathway_of_menaquinol-10_biosynthesis	6.64346e-06	1.89317e-05	153
PWY-5897_superpathway_of_menaquinol-11_biosynthesis	1.36512e-05	2.03833e-05	292
PWY-5898_superpathway_of_menaquinol-12_biosynthesis	1.36512e-05	2.03833e-05	292
PWY-5899_superpathway_of_menaquinol-13_biosynthesis	1.36512e-05	2.03833e-05	292
PWY-5910_superpathway_of_geranylgeranyldiphosphate_biosynthesis_I__via_mevalonate_	2.70374e-06	6.73617e-06	175
PWY-5913_TCA_cycle_VI__obligate_autotrophs_	0.00012509	0.000136348	400
PWY-5918_superpathay_of_heme_biosynthesis_from_glutamate	9.24007e-06	1.3703e-05	294
PWY-5941_glycogen_degradation_II__eukaryotic_	3.7211e-05	4.64871e-05	349
PWY-5971_palmitate_biosynthesis_II__bacteria_and_plants_	1.23717e-05	1.94031e-05	278
PWY-5973_cis-vaccenate_biosynthesis	0.000180925	0.000180925	436
PWY-5989_stearate_biosynthesis_II__bacteria_and_plants_	4.74353e-05	4.88931e-05	423
PWY-6113_superpathway_of_mycolate_biosynthesis	1.01905e-05	1.64557e-05	270
PWY-6121_5-aminoimidazole_ribonucleotide_biosynthesis_I	0.000496653	0.000496653	436
PWY-6122_5-aminoimidazole_ribonucleotide_biosynthesis_II	0.000508031	0.000508031	436
PWY-6123_inosine-5_-phosphate_biosynthesis_I	0.000193684	0.000193684	436
PWY-6124_inosine-5_-phosphate_biosynthesis_II	0.000170403	0.000170403	436
PWY-6125_superpathway_of_guanosine_nucleotides_de_novo_biosynthesis_II	0.000133461	0.000133768	435
PWY-6126_superpathway_of_adenosine_nucleotides_de_novo_biosynthesis_II	0.000205384	0.000205856	435
PWY-6147_6-hydroxymethyl-dihydropterin_diphosphate_biosynthesis_I	4.88231e-05	5.05627e-05	421
PWY-6151_S-adenosyl-L-methionine_cycle_I	0.000501721	0.000501721	436
PWY-6163_chorismate_biosynthesis_from_3-dehydroquinate	0.00050063	0.00050063	436
PWY-6168_flavin_biosynthesis_III__fungi_	0.000126454	0.000126454	436
PWY-621_sucrose_degradation_III__sucrose_invertase_	0.000217625	0.000217625	436
PWY-6270_isoprene_biosynthesis_I	0.000129198	0.000131306	429
PWY-6277_superpathway_of_5-aminoimidazole_ribonucleotide_biosynthesis	0.000508031	0.000508031	436
PWY-6282_palmitoleate_biosynthesis_I__from__5Z_-dodec-5-enoate_	1.31925e-05	1.82023e-05	316
PWY-6284_superpathway_of_unsaturated_fatty_acids_biosynthesis__E._coli_	9.61706e-06	1.50829e-05	278
PWY-6285_superpathway_of_fatty_acids_biosynthesis__E._coli_	6.15663e-06	1.80154e-05	149
PWY-6305_putrescine_biosynthesis_IV	5.8383e-05	5.85172e-05	435
PWY-6317_galactose_degradation_I__Leloir_pathway_	0.000321283	0.000321283	436
PWY-6353_purine_nucleotides_degradation_II__aerobic_	6.43848e-05	6.51317e-05	431
PWY-6385_peptidoglycan_biosynthesis_III__mycobacteria_	0.000249904	0.000249904	436
PWY-6386_UDP-N-acetylmuramoyl-pentapeptide_biosynthesis_II__lysine-containing_	0.000541308	0.000541308	436
PWY-6387_UDP-N-acetylmuramoyl-pentapeptide_biosynthesis_I__meso-diaminopimelate_containing_	0.000527132	0.000527132	436
PWY-6471_peptidoglycan_biosynthesis_IV__Enterococcus_faecium_	2.98e-05	3.79907e-05	342
PWY-6507_4-deoxy-L-threo-hex-4-enopyranuronate_degradation	7.4126e-05	7.44676e-05	434
PWY-6519_8-amino-7-oxononanoate_biosynthesis_I	1.02555e-05	1.45176e-05	308
PWY-6527_stachyose_degradation	0.000247415	0.000247415	436
PWY-6531_mannitol_cycle	7.14107e-06	1.07362e-05	290
PWY-6545_pyrimidine_deoxyribonucleotides_de_novo_biosynthesis_III	8.76625e-05	8.82699e-05	433
PWY-6549_L-glutamine_biosynthesis_III	9.6002e-06	1.36342e-05	307
PWY-6588_pyruvate_fermentation_to_acetone	2.47557e-05	2.62616e-05	411
PWY-6590_superpathway_of_Clostridium_acetobutylicum_acidogenic_fermentation	5.99187e-06	1.02049e-05	256
PWY-6595_superpathway_of_guanosine_nucleotides_degradation__plants_	2.23329e-05	2.38073e-05	409
PWY-6606_guanosine_nucleotides_degradation_II	2.9553e-05	3.02468e-05	426
PWY-6608_guanosine_nucleotides_degradation_III	7.78706e-05	7.80496e-05	435
PWY-6609_adenine_and_adenosine_salvage_III	0.000240815	0.000240815	436
PWY-6612_superpathway_of_tetrahydrofolate_biosynthesis	3.049e-05	3.37402e-05	394
PWY-6628_superpathway_of_L-phenylalanine_biosynthesis	3.8248e-05	4.47081e-05	373
PWY-6629_superpathway_of_L-tryptophan_biosynthesis	1.07373e-05	2.9443e-05	159
PWY-6630_superpathway_of_L-tyrosine_biosynthesis	2.23569e-05	3.48129e-05	280
PWY-6690_cinnamate_and_3-hydroxycinnamate_degradation_to_2-oxopent-4-enoate	1.52779e-06	5.50508e-06	121
PWY-6700_queuosine_biosynthesis	0.000270435	0.000270435	436
PWY-6703_preQ0_biosynthesis	0.000194434	0.000194434	436
PWY-6708_ubiquinol-8_biosynthesis__prokaryotic_	2.93344e-06	7.43592e-06	172
PWY-6737_starch_degradation_V	0.000577845	0.000577845	436
PWY-6803_phosphatidylcholine_acyl_editing	5.19188e-06	1.13752e-05	199
PWY-6823_molybdenum_cofactor_biosynthesis	2.08548e-06	6.63699e-06	137
PWY-6859_all-trans-farnesol_biosynthesis	1.07627e-05	1.75751e-05	267
PWY-6891_thiazole_biosynthesis_II__Bacillus_	6.29719e-06	1.49216e-05	184
PWY-6892_thiazole_biosynthesis_I__E._coli_	1.10941e-05	1.49753e-05	323
PWY-6895_superpathway_of_thiamin_diphosphate_biosynthesis_II	1.46077e-05	3.46138e-05	184
PWY-6897_thiamin_salvage_II	0.000130527	0.000130827	435
PWY-6901_superpathway_of_glucose_and_xylose_degradation	4.49564e-05	4.55837e-05	430
PWY-6936_seleno-amino_acid_biosynthesis	0.000140913	0.000140913	436
PWY-6969_TCA_cycle_V__2-oxoglutarateferredoxin_oxidoreductase_	3.30826e-05	3.49249e-05	413
PWY-7003_glycerol_degradation_to_butanol	2.43534e-05	2.61529e-05	406
PWY-7013_L-1_2-propanediol_degradation	4.47428e-06	1.75746e-05	111
PWY-7111_pyruvate_fermentation_to_isobutanol__engineered_	0.00056238	0.00056238	436
PWY-7115_C4_photosynthetic_carbon_assimilation_cycle__NAD-ME_type	1.21462e-05	1.41978e-05	373
PWY-7117_C4_photosynthetic_carbon_assimilation_cycle__PEPCK_type	0.000124813	0.000147077	370
PWY-7184_pyrimidine_deoxyribonucleotides_de_novo_biosynthesis_I	0.000105156	0.000105397	435
PWY-7187_pyrimidine_deoxyribonucleotides_de_novo_biosynthesis_II	0.000142748	0.000143076	435
PWY-7196_superpathway_of_pyrimidine_ribonucleosides_salvage	9.75495e-05	0.000100548	423
PWY-7197_pyrimidine_deoxyribonucleotide_phosphorylation	8.61018e-05	8.62997e-05	435
PWY-7198_pyrimidine_deoxyribonucleotides_de_novo_biosynthesis_IV	9.19578e-06	1.41673e-05	283
PWY-7199_pyrimidine_deoxyribonucleosides_salvage	8.73896e-05	8.77923e-05	434
PWY-7204_pyridoxal_5_-phosphate_salvage_II__plants_	6.60626e-06	1.4474e-05	199
PWY-7208_superpathway_of_pyrimidine_nucleobases_salvage	0.000167315	0.000167315	436
PWY-7209_superpathway_of_pyrimidine_ribonucleosides_degradation	1.57807e-05	2.26329e-05	304
PWY-7210_pyrimidine_deoxyribonucleotides_biosynthesis_from_CTP	1.1332e-05	1.74585e-05	283
PWY-7211_superpathway_of_pyrimidine_deoxyribonucleotides_de_novo_biosynthesis	7.9301e-05	8.09725e-05	427
PWY-7219_adenosine_ribonucleotides_de_novo_biosynthesis	0.000780486	0.000780486	436
PWY-7220_adenosine_deoxyribonucleotides_de_novo_biosynthesis_II	0.000107526	0.000107774	435
PWY-7221_guanosine_ribonucleotides_de_novo_biosynthesis	0.00053362	0.00053362	436
PWY-7222_guanosine_deoxyribonucleotides_de_novo_biosynthesis_II	0.000107526	0.000107774	435
PWY-7228_superpathway_of_guanosine_nucleotides_de_novo_biosynthesis_I	0.000146633	0.00014697	435
PWY-7229_superpathway_of_adenosine_nucleotides_de_novo_biosynthesis_I	0.000258058	0.000258651	435
PWY-7234_inosine-5_-phosphate_biosynthesis_III	0.000116963	0.000116963	436
PWY-7237_myo-__chiro-_and_scillo-inositol_degradation	6.23297e-05	6.30527e-05	431
PWY-7242_D-fructuronate_degradation	8.47475e-05	8.49423e-05	435
PWY-724_superpathway_of_L-lysine__L-threonine_and_L-methionine_biosynthesis_II	0.000332406	0.000332406	436
PWY-7254_TCA_cycle_VII__acetate-producers_	5.82675e-06	1.07647e-05	236
PWY-7269_NAD_NADP-NADH_NADPH_mitochondrial_interconversion__yeast_	5.49961e-06	1.23599e-05	194
PWY-7282_4-amino-2-methyl-5-phosphomethylpyrimidine_biosynthesis__yeast_	9.76722e-05	0.000101635	419
PWY-7315_dTDP-N-acetylthomosamine_biosynthesis	6.37398e-06	1.30472e-05	213
PWY-7323_superpathway_of_GDP-mannose-derived_O-antigen_building_blocks_biosynthesis	1.61535e-05	1.94556e-05	362
PWY-7328_superpathway_of_UDP-glucose-derived_O-antigen_building_blocks_biosynthesis	4.37637e-06	9.00046e-06	212
PWY-7357_thiamin_formation_from_pyrithiamine_and_oxythiamine__yeast_	0.000252647	0.000252647	436
PWY-7371_1_4-dihydroxy-6-naphthoate_biosynthesis_II	3.01632e-06	8.32352e-06	158
PWY-7383_anaerobic_energy_metabolism__invertebrates__cytosol_	6.3128e-05	6.71312e-05	410
PWY-7388_octanoyl-_acyl-carrier_protein__biosynthesis__mitochondria__yeast_	1.04845e-05	1.4466e-05	316
PWY-7392_taxadiene_biosynthesis__engineered_	1.1174e-05	2.23479e-05	218
PWY-7400_L-arginine_biosynthesis_IV__archaebacteria_	0.000252838	0.000252838	436
PWY-7409_phospholipid_remodeling__phosphatidylethanolamine__yeast_	3.30218e-06	9.28871e-06	155
PWY-7456_mannan_degradation	3.53392e-05	4.86054e-05	317
PWY-7539_6-hydroxymethyl-dihydropterin_diphosphate_biosynthesis_III__Chlamydia_	3.21012e-05	3.33241e-05	420
PWY-7560_methylerythritol_phosphate_pathway_II	0.000120763	0.000122733	429
PWY-7663_gondoate_biosynthesis__anaerobic_	0.000143746	0.000144077	435
PWY-7664_oleate_biosynthesis_IV__anaerobic_	1.31903e-05	1.81992e-05	316
PWY-821_superpathway_of_sulfur_amino_acid_biosynthesis__Saccharomyces_cerevisiae_	5.80117e-06	9.33325e-06	271
PWY-841_superpathway_of_purine_nucleotides_de_novo_biosynthesis_I	0.000156239	0.000156599	435
PWY-922_mevalonate_pathway_I	6.65176e-06	1.02479e-05	283
PWY0-1061_superpathway_of_L-alanine_biosynthesis	2.62411e-05	2.68571e-05	426
PWY0-1241_ADP-L-glycero-_beta_-D-manno-heptose_biosynthesis	3.86838e-06	7.08661e-06	238
PWY0-1261_anhydromuropeptides_recycling	3.51765e-05	4.23673e-05	362
PWY0-1277_3-phenylpropanoate_and_3-_3-hydroxyphenyl_propanoate_degradation	2.19783e-06	8.40572e-06	114
PWY0-1296_purine_ribonucleosides_degradation	0.000392357	0.000392357	436
PWY0-1297_superpathway_of_purine_deoxyribonucleosides_degradation	8.00702e-05	8.02543e-05	435
PWY0-1298_superpathway_of_pyrimidine_deoxyribonucleosides_degradation	3.81364e-05	3.83122e-05	434
PWY0-1319_CDP-diacylglycerol_biosynthesis_II	0.000454112	0.000454112	436
PWY0-1338_polymyxin_resistance	1.81364e-06	4.76354e-06	166
PWY0-1415_superpathway_of_heme_biosynthesis_from_uroporphyrinogen-III	3.0324e-06	7.14663e-06	185
PWY0-1479_tRNA_processing	2.96117e-06	8.72345e-06	148
PWY0-1533_methylphosphonate_degradation_I	2.71565e-06	7.35419e-06	161
PWY0-1586_peptidoglycan_maturation__meso-diaminopimelate_containing_	8.15795e-05	8.15795e-05	436
PWY0-162_superpathway_of_pyrimidine_ribonucleotides_de_novo_biosynthesis	0.000149627	0.000149971	435
PWY0-166_superpathway_of_pyrimidine_deoxyribonucleotides_de_novo_biosynthesis__E._coli_	0.000139163	0.000139483	435
PWY0-781_aspartate_superpathway	8.76333e-05	8.94803e-05	427
PWY0-845_superpathway_of_pyridoxal_5_-phosphate_biosynthesis_and_salvage	6.3222e-05	6.59444e-05	418
PWY0-862__5Z_-dodec-5-enoate_biosynthesis	1.30386e-05	1.71229e-05	332
PWY490-3_nitrate_reduction_VI__assimilatory_	1.61185e-06	4.08586e-06	172
PWY4FS-7_phosphatidylglycerol_biosynthesis_I__plastidic_	4.3735e-05	4.6059e-05	414
PWY4FS-8_phosphatidylglycerol_biosynthesis_II__non-plastidic_	4.37188e-05	4.6042e-05	414
PWY4LZ-257_superpathway_of_fermentation__Chlamydomonas_reinhardtii_	1.04397e-05	1.09153e-05	417
PWY66-398_TCA_cycle_III__animals_	1.6513e-06	4.832e-06	149
PWY66-399_gluconeogenesis_III	3.37371e-05	3.60524e-05	408
PWY66-400_glycolysis_VI__metazoan_	7.50491e-05	7.53949e-05	434
PWY66-409_superpathway_of_purine_nucleotide_salvage	0.000109073	0.000110852	429
PWY66-422_D-galactose_degradation_V__Leloir_pathway_	0.000321636	0.000321636	436
PWYG-321_mycolate_biosynthesis	1.18948e-05	1.69482e-05	306
PYRIDNUCSAL-PWY_NAD_salvage_pathway_I	5.46032e-05	5.72284e-05	416
PYRIDNUCSYN-PWY_NAD_biosynthesis_I__from_aspartate_	0.000148489	0.000148831	435
PYRIDOXSYN-PWY_pyridoxal_5_-phosphate_biosynthesis_I	5.07143e-05	5.13026e-05	431
REDCITCYC_TCA_cycle_VIII__helicobacter_	5.15943e-06	8.27026e-06	272
RHAMCAT-PWY_L-rhamnose_degradation_I	8.99512e-05	8.99512e-05	436
RIBOSYN2-PWY_flavin_biosynthesis_I__bacteria_and_plants_	6.75916e-05	7.18779e-05	410
RUMP-PWY_formaldehyde_oxidation_I	2.91135e-06	7.69302e-06	165
SALVADEHYPOX-PWY_adenosine_nucleotides_degradation_II	7.23512e-05	7.26846e-05	434
SER-GLYSYN-PWY_superpathway_of_L-serine_and_glycine_biosynthesis_I	0.000198326	0.000198326	436
SO4ASSIM-PWY_sulfate_reduction_I__assimilatory_	1.78793e-05	2.00395e-05	389
SULFATE-CYS-PWY_superpathway_of_sulfate_assimilation_and_cysteine_biosynthesis	2.52377e-05	2.82869e-05	389
TCA-GLYOX-BYPASS_superpathway_of_glyoxylate_bypass_and_TCA	7.32093e-06	1.42497e-05	224
TCA_TCA_cycle_I__prokaryotic_	3.87452e-05	4.0608e-05	416
THISYN-PWY_superpathway_of_thiamin_diphosphate_biosynthesis_I	2.61469e-05	3.54038e-05	322
THISYNARA-PWY_superpathway_of_thiamin_diphosphate_biosynthesis_III__eukaryotes_	0.000120159	0.000120159	436
THRESYN-PWY_superpathway_of_L-threonine_biosynthesis	0.000242156	0.000242156	436
TRNA-CHARGING-PWY_tRNA_charging	0.000329148	0.000329148	436
TRPSYN-PWY_L-tryptophan_biosynthesis	0.000190231	0.000190231	436
UBISYN-PWY_superpathway_of_ubiquinol-8_biosynthesis__prokaryotic_	2.61711e-06	8.09262e-06	141
UDPNAGSYN-PWY_UDP-N-acetyl-D-glucosamine_biosynthesis_I	0.00013109	0.00013109	436
UNINTEGRATED	0.482986	0.482986	436
UNMAPPED	0.484221	0.484221	436
VALSYN-PWY_L-valine_biosynthesis	0.000559685	0.000559685	436

## Sheet: Supplementary table 2.2
Supplementary table S2.2 Microbial traits in LifeLines-DEEP cohort
Taxonomy/MetaCyc Pathway	Mean of relative abundance	Mean of non_zero relative abundace	Number of non_zero values
k__Archaea|p__Euryarchaeota	0.0252131	0.0476306	487
k__Archaea|p__Euryarchaeota|c__Methanobacteria|o__Methanobacteriales|f__Methanobacteriaceae	0.0252131	0.0476304	487
k__Archaea|p__Euryarchaeota|c__Methanobacteria|o__Methanobacteriales|f__Methanobacteriaceae|g__Methanobrevibacter	0.0242174	0.0457495	487
k__Archaea|p__Euryarchaeota|c__Methanobacteria|o__Methanobacteriales|f__Methanobacteriaceae|g__Methanobrevibacter|s__Methanobrevibacter_smithii|t__Methanobrevibacter_smithii_unclassified	0.0211619	0.0410737	474
k__Archaea|p__Euryarchaeota|c__Methanobacteria|o__Methanobacteriales|f__Methanobacteriaceae|g__Methanobrevibacter|s__Methanobrevibacter_unclassified	0.00305549	0.00796332	353
k__Bacteria	0.971905	0.972963	919
k__Bacteria|p__Actinobacteria|c__Actinobacteria	0.190457	0.190664	919
k__Bacteria|p__Actinobacteria|c__Actinobacteria|o__Actinomycetales	0.000636019	0.000952993	614
k__Bacteria|p__Actinobacteria|c__Actinobacteria|o__Actinomycetales|f__Actinomycetaceae	0.000330725	0.000626063	486
k__Bacteria|p__Actinobacteria|c__Actinobacteria|o__Actinomycetales|f__Actinomycetaceae|g__Actinomyces	0.000315833	0.000607879	478
k__Bacteria|p__Actinobacteria|c__Actinobacteria|o__Actinomycetales|f__Actinomycetaceae|g__Actinomyces|s__Actinomyces_graevenitzii|t__Actinomyces_graevenitzii_unclassified	4.66162e-05	0.000197635	217
k__Bacteria|p__Actinobacteria|c__Actinobacteria|o__Actinomycetales|f__Actinomycetaceae|g__Actinomyces|s__Actinomyces_odontolyticus|t__Actinomyces_odontolyticus_unclassified	4.78107e-05	0.00014469	304
k__Bacteria|p__Actinobacteria|c__Actinobacteria|o__Actinomycetales|f__Actinomycetaceae|g__Actinomyces|s__Actinomyces_viscosus|t__GCF_000175315	1.89363e-05	9.62508e-05	181
k__Bacteria|p__Actinobacteria|c__Actinobacteria|o__Actinomycetales|f__Micrococcaceae|g__Rothia	0.000113355	0.000375133	278
k__Bacteria|p__Actinobacteria|c__Actinobacteria|o__Actinomycetales|f__Micrococcaceae|g__Rothia|s__Rothia_mucilaginosa|t__Rothia_mucilaginosa_unclassified	7.97447e-05	0.000301914	243
k__Bacteria|p__Actinobacteria|c__Actinobacteria|o__Actinomycetales|f__Propionibacteriaceae	0.000182017	0.00124041	135
k__Bacteria|p__Actinobacteria|c__Actinobacteria|o__Actinomycetales|f__Propionibacteriaceae|g__Propionibacteriaceae_unclassified	4.08397e-05	0.000361274	104
k__Bacteria|p__Actinobacteria|c__Actinobacteria|o__Bifidobacteriales|f__Bifidobacteriaceae	0.146742	0.15017	899
k__Bacteria|p__Actinobacteria|c__Actinobacteria|o__Bifidobacteriales|f__Bifidobacteriaceae|g__Alloscardovia|s__Alloscardovia_omnicolens|t__Alloscardovia_omnicolens_unclassified	4.44646e-05	0.000409074	100
k__Bacteria|p__Actinobacteria|c__Actinobacteria|o__Bifidobacteriales|f__Bifidobacteriaceae|g__Bifidobacterium	0.146643	0.150907	894
k__Bacteria|p__Actinobacteria|c__Actinobacteria|o__Bifidobacteriales|f__Bifidobacteriaceae|g__Bifidobacterium|s__Bifidobacterium_adolescentis	0.0808716	0.0966258	770
k__Bacteria|p__Actinobacteria|c__Actinobacteria|o__Bifidobacteriales|f__Bifidobacteriaceae|g__Bifidobacterium|s__Bifidobacterium_adolescentis|t__Bifidobacterium_adolescentis_unclassified	0.0808524	0.0966028	770
k__Bacteria|p__Actinobacteria|c__Actinobacteria|o__Bifidobacteriales|f__Bifidobacteriaceae|g__Bifidobacterium|s__Bifidobacterium_animalis|t__Bifidobacterium_animalis_unclassified	0.00193458	0.0104083	171
k__Bacteria|p__Actinobacteria|c__Actinobacteria|o__Bifidobacteriales|f__Bifidobacteriaceae|g__Bifidobacterium|s__Bifidobacterium_bifidum|t__Bifidobacterium_bifidum_unclassified	0.00759231	0.0256799	272
k__Bacteria|p__Actinobacteria|c__Actinobacteria|o__Bifidobacteriales|f__Bifidobacteriaceae|g__Bifidobacterium|s__Bifidobacterium_catenulatum|t__GCF_000173455	0.00442255	0.0136995	297
k__Bacteria|p__Actinobacteria|c__Actinobacteria|o__Bifidobacteriales|f__Bifidobacteriaceae|g__Bifidobacterium|s__Bifidobacterium_dentium|t__Bifidobacterium_dentium_unclassified	0.000274345	0.00245046	103
k__Bacteria|p__Actinobacteria|c__Actinobacteria|o__Bifidobacteriales|f__Bifidobacteriaceae|g__Bifidobacterium|s__Bifidobacterium_longum	0.0462836	0.0505112	843
k__Bacteria|p__Actinobacteria|c__Actinobacteria|o__Bifidobacteriales|f__Bifidobacteriaceae|g__Bifidobacterium|s__Bifidobacterium_longum|t__Bifidobacterium_longum_unclassified	0.0450415	0.0492139	842
k__Bacteria|p__Actinobacteria|c__Actinobacteria|o__Bifidobacteriales|f__Bifidobacteriaceae|g__Bifidobacterium|s__Bifidobacterium_pseudocatenulatum|t__GCF_000173435	0.00291418	0.0130783	205
k__Bacteria|p__Actinobacteria|c__Actinobacteria|o__Coriobacteriales|f__Coriobacteriaceae	0.0430787	0.0431256	919
k__Bacteria|p__Actinobacteria|c__Actinobacteria|o__Coriobacteriales|f__Coriobacteriaceae|g__Adlercreutzia|s__Adlercreutzia_equolifaciens|t__GCF_000478885	0.00170424	0.00214781	730
k__Bacteria|p__Actinobacteria|c__Actinobacteria|o__Coriobacteriales|f__Coriobacteriaceae|g__Collinsella	0.0384053	0.0409894	862
k__Bacteria|p__Actinobacteria|c__Actinobacteria|o__Coriobacteriales|f__Coriobacteriaceae|g__Collinsella|s__Collinsella_aerofaciens|t__GCF_000169035	0.0376744	0.0416592	832
k__Bacteria|p__Actinobacteria|c__Actinobacteria|o__Coriobacteriales|f__Coriobacteriaceae|g__Eggerthella	0.00159066	0.00250584	584
k__Bacteria|p__Actinobacteria|c__Actinobacteria|o__Coriobacteriales|f__Coriobacteriaceae|g__Eggerthella|s__Eggerthella_lenta|t__GCF_000024265	0.000237302	0.000585303	373
k__Bacteria|p__Actinobacteria|c__Actinobacteria|o__Coriobacteriales|f__Coriobacteriaceae|g__Eggerthella|s__Eggerthella_unclassified	0.00118341	0.00206985	526
k__Bacteria|p__Actinobacteria|c__Actinobacteria|o__Coriobacteriales|f__Coriobacteriaceae|g__Gordonibacter|s__Gordonibacter_pamelaeae|t__GCF_000210055	0.000658941	0.00125773	482
k__Bacteria|p__Actinobacteria|c__Actinobacteria|o__Coriobacteriales|f__Coriobacteriaceae|g__Olsenella	8.14153e-05	0.000270405	277
k__Bacteria|p__Actinobacteria|c__Actinobacteria|o__Coriobacteriales|f__Coriobacteriaceae|g__Olsenella|s__Olsenella_unclassified	7.59452e-05	0.000260707	268
k__Bacteria|p__Actinobacteria|c__Actinobacteria|o__Coriobacteriales|f__Coriobacteriaceae|g__Slackia	0.00029428	0.00284987	95
k__Bacteria|p__Bacteroidetes|c__Bacteroidia|o__Bacteroidales	0.0807748	0.0813941	913
k__Bacteria|p__Bacteroidetes|c__Bacteroidia|o__Bacteroidales|f__Bacteroidaceae|g__Bacteroides	0.0429924	0.0436567	906
k__Bacteria|p__Bacteroidetes|c__Bacteroidia|o__Bacteroidales|f__Bacteroidaceae|g__Bacteroides|s__Bacteroides_caccae|t__Bacteroides_caccae_unclassified	0.00374192	0.00543849	633
k__Bacteria|p__Bacteroidetes|c__Bacteroidia|o__Bacteroidales|f__Bacteroidaceae|g__Bacteroides|s__Bacteroides_cellulosilyticus	0.00151911	0.00399308	350
k__Bacteria|p__Bacteroidetes|c__Bacteroidia|o__Bacteroidales|f__Bacteroidaceae|g__Bacteroides|s__Bacteroides_cellulosilyticus|t__Bacteroides_cellulosilyticus_unclassified	0.0015021	0.00394837	350
k__Bacteria|p__Bacteroidetes|c__Bacteroidia|o__Bacteroidales|f__Bacteroidaceae|g__Bacteroides|s__Bacteroides_clarus|t__GCF_000195615	0.000239193	0.00169275	130
k__Bacteria|p__Bacteroidetes|c__Bacteroidia|o__Bacteroidales|f__Bacteroidaceae|g__Bacteroides|s__Bacteroides_coprocola|t__GCF_000154845	0.000693139	0.00540414	118
k__Bacteria|p__Bacteroidetes|c__Bacteroidia|o__Bacteroidales|f__Bacteroidaceae|g__Bacteroides|s__Bacteroides_dorei	0.00495416	0.00665376	685
k__Bacteria|p__Bacteroidetes|c__Bacteroidia|o__Bacteroidales|f__Bacteroidaceae|g__Bacteroides|s__Bacteroides_dorei|t__Bacteroides_dorei_unclassified	0.00493294	0.00663495	684
k__Bacteria|p__Bacteroidetes|c__Bacteroidia|o__Bacteroidales|f__Bacteroidaceae|g__Bacteroides|s__Bacteroides_eggerthii|t__Bacteroides_eggerthii_unclassified	0.00135152	0.00615545	202
k__Bacteria|p__Bacteroidetes|c__Bacteroidia|o__Bacteroidales|f__Bacteroidaceae|g__Bacteroides|s__Bacteroides_faecis|t__GCF_000226135	0.000221467	0.00178728	114
k__Bacteria|p__Bacteroidetes|c__Bacteroidia|o__Bacteroidales|f__Bacteroidaceae|g__Bacteroides|s__Bacteroides_finegoldii	0.000367283	0.00164829	205
k__Bacteria|p__Bacteroidetes|c__Bacteroidia|o__Bacteroidales|f__Bacteroidaceae|g__Bacteroides|s__Bacteroides_finegoldii|t__Bacteroides_finegoldii_unclassified	0.000363361	0.00163069	205
k__Bacteria|p__Bacteroidetes|c__Bacteroidia|o__Bacteroidales|f__Bacteroidaceae|g__Bacteroides|s__Bacteroides_fragilis	0.00128595	0.00385367	307
k__Bacteria|p__Bacteroidetes|c__Bacteroidia|o__Bacteroidales|f__Bacteroidaceae|g__Bacteroides|s__Bacteroides_fragilis|t__Bacteroides_fragilis_unclassified	0.00125956	0.00379933	305
k__Bacteria|p__Bacteroidetes|c__Bacteroidia|o__Bacteroidales|f__Bacteroidaceae|g__Bacteroides|s__Bacteroides_intestinalis|t__GCF_000172175	0.000642357	0.00358163	165
k__Bacteria|p__Bacteroidetes|c__Bacteroidia|o__Bacteroidales|f__Bacteroidaceae|g__Bacteroides|s__Bacteroides_massiliensis|t__Bacteroides_massiliensis_unclassified	0.00205515	0.00546457	346
k__Bacteria|p__Bacteroidetes|c__Bacteroidia|o__Bacteroidales|f__Bacteroidaceae|g__Bacteroides|s__Bacteroides_ovatus	0.00198568	0.00258026	708
k__Bacteria|p__Bacteroidetes|c__Bacteroidia|o__Bacteroidales|f__Bacteroidaceae|g__Bacteroides|s__Bacteroides_ovatus|t__Bacteroides_ovatus_unclassified	0.00196154	0.00255251	707
k__Bacteria|p__Bacteroidetes|c__Bacteroidia|o__Bacteroidales|f__Bacteroidaceae|g__Bacteroides|s__Bacteroides_plebeius|t__GCF_000187895	0.000630291	0.00394468	147
k__Bacteria|p__Bacteroidetes|c__Bacteroidia|o__Bacteroidales|f__Bacteroidaceae|g__Bacteroides|s__Bacteroides_salyersiae	0.000233858	0.0015937	135
k__Bacteria|p__Bacteroidetes|c__Bacteroidia|o__Bacteroidales|f__Bacteroidaceae|g__Bacteroides|s__Bacteroides_salyersiae|t__Bacteroides_salyersiae_unclassified	0.000225713	0.00154967	134
k__Bacteria|p__Bacteroidetes|c__Bacteroidia|o__Bacteroidales|f__Bacteroidaceae|g__Bacteroides|s__Bacteroides_stercoris	0.00283081	0.00662683	393
k__Bacteria|p__Bacteroidetes|c__Bacteroidia|o__Bacteroidales|f__Bacteroidaceae|g__Bacteroides|s__Bacteroides_stercoris|t__Bacteroides_stercoris_unclassified	0.00282164	0.00660537	393
k__Bacteria|p__Bacteroidetes|c__Bacteroidia|o__Bacteroidales|f__Bacteroidaceae|g__Bacteroides|s__Bacteroides_thetaiotaomicron|t__Bacteroides_thetaiotaomicron_unclassified	0.00108886	0.00162622	616
k__Bacteria|p__Bacteroidetes|c__Bacteroidia|o__Bacteroidales|f__Bacteroidaceae|g__Bacteroides|s__Bacteroides_uniformis	0.0124165	0.0133292	857
k__Bacteria|p__Bacteroidetes|c__Bacteroidia|o__Bacteroidales|f__Bacteroidaceae|g__Bacteroides|s__Bacteroides_uniformis|t__Bacteroides_uniformis_unclassified	0.0121675	0.0130926	855
k__Bacteria|p__Bacteroidetes|c__Bacteroidia|o__Bacteroidales|f__Bacteroidaceae|g__Bacteroides|s__Bacteroides_vulgatus	0.00543219	0.00649885	769
k__Bacteria|p__Bacteroidetes|c__Bacteroidia|o__Bacteroidales|f__Bacteroidaceae|g__Bacteroides|s__Bacteroides_vulgatus|t__Bacteroides_vulgatus_unclassified	0.00542526	0.00649901	768
k__Bacteria|p__Bacteroidetes|c__Bacteroidia|o__Bacteroidales|f__Bacteroidaceae|g__Bacteroides|s__Bacteroides_xylanisolvens|t__Bacteroides_xylanisolvens_unclassified	0.000445475	0.00092514	443
k__Bacteria|p__Bacteroidetes|c__Bacteroidia|o__Bacteroidales|f__Bacteroidales_noname|g__Bacteroidales_noname|s__Bacteroidales_bacterium_ph8|t__GCF_000311925	0.00116697	0.00165171	650
k__Bacteria|p__Bacteroidetes|c__Bacteroidia|o__Bacteroidales|f__Porphyromonadaceae	0.00922829	0.00968076	877
k__Bacteria|p__Bacteroidetes|c__Bacteroidia|o__Bacteroidales|f__Porphyromonadaceae|g__Barnesiella|s__Barnesiella_intestinihominis|t__GCF_000296465	0.00338643	0.00425037	733
k__Bacteria|p__Bacteroidetes|c__Bacteroidia|o__Bacteroidales|f__Porphyromonadaceae|g__Coprobacter|s__Coprobacter_fastidiosus|t__GCF_000473955	6.3468e-05	0.000386693	151
k__Bacteria|p__Bacteroidetes|c__Bacteroidia|o__Bacteroidales|f__Porphyromonadaceae|g__Odoribacter	0.000450008	0.00125078	331
k__Bacteria|p__Bacteroidetes|c__Bacteroidia|o__Bacteroidales|f__Porphyromonadaceae|g__Odoribacter|s__Odoribacter_unclassified	0.000114014	0.000424666	247
k__Bacteria|p__Bacteroidetes|c__Bacteroidia|o__Bacteroidales|f__Porphyromonadaceae|g__Parabacteroides	0.00529349	0.00579074	841
k__Bacteria|p__Bacteroidetes|c__Bacteroidia|o__Bacteroidales|f__Porphyromonadaceae|g__Parabacteroides|s__Parabacteroides_distasonis|t__Parabacteroides_distasonis_unclassified	0.000991304	0.00139449	654
k__Bacteria|p__Bacteroidetes|c__Bacteroidia|o__Bacteroidales|f__Porphyromonadaceae|g__Parabacteroides|s__Parabacteroides_goldsteinii|t__Parabacteroides_goldsteinii_unclassified	0.000302928	0.00262919	106
k__Bacteria|p__Bacteroidetes|c__Bacteroidia|o__Bacteroidales|f__Porphyromonadaceae|g__Parabacteroides|s__Parabacteroides_johnsonii|t__Parabacteroides_johnsonii_unclassified	0.000238898	0.00194501	113
k__Bacteria|p__Bacteroidetes|c__Bacteroidia|o__Bacteroidales|f__Porphyromonadaceae|g__Parabacteroides|s__Parabacteroides_merdae	0.0029171	0.00417377	643
k__Bacteria|p__Bacteroidetes|c__Bacteroidia|o__Bacteroidales|f__Porphyromonadaceae|g__Parabacteroides|s__Parabacteroides_merdae|t__Parabacteroides_merdae_unclassified	0.00289105	0.00414294	642
k__Bacteria|p__Bacteroidetes|c__Bacteroidia|o__Bacteroidales|f__Porphyromonadaceae|g__Parabacteroides|s__Parabacteroides_unclassified	0.000843255	0.00259463	299
k__Bacteria|p__Bacteroidetes|c__Bacteroidia|o__Bacteroidales|f__Prevotellaceae	0.013682	0.0219293	574
k__Bacteria|p__Bacteroidetes|c__Bacteroidia|o__Bacteroidales|f__Prevotellaceae|g__Paraprevotella	0.00142112	0.00307632	425
k__Bacteria|p__Bacteroidetes|c__Bacteroidia|o__Bacteroidales|f__Prevotellaceae|g__Paraprevotella|s__Paraprevotella_clara|t__GCF_000233955	0.000369213	0.000987429	344
k__Bacteria|p__Bacteroidetes|c__Bacteroidia|o__Bacteroidales|f__Prevotellaceae|g__Paraprevotella|s__Paraprevotella_unclassified	0.000992169	0.00214775	425
k__Bacteria|p__Bacteroidetes|c__Bacteroidia|o__Bacteroidales|f__Prevotellaceae|g__Paraprevotella|s__Paraprevotella_xylaniphila|t__GCF_000205165	5.97437e-05	0.000310532	177
k__Bacteria|p__Bacteroidetes|c__Bacteroidia|o__Bacteroidales|f__Prevotellaceae|g__Prevotella	0.0122607	0.0283412	398
k__Bacteria|p__Bacteroidetes|c__Bacteroidia|o__Bacteroidales|f__Prevotellaceae|g__Prevotella|s__Prevotella_copri|t__GCF_000157935	0.0119366	0.0325864	337
k__Bacteria|p__Bacteroidetes|c__Bacteroidia|o__Bacteroidales|f__Rikenellaceae|g__Alistipes	0.0137052	0.0143772	877
k__Bacteria|p__Bacteroidetes|c__Bacteroidia|o__Bacteroidales|f__Rikenellaceae|g__Alistipes|s__Alistipes_finegoldii|t__GCF_000265365	0.000592016	0.00109149	499
k__Bacteria|p__Bacteroidetes|c__Bacteroidia|o__Bacteroidales|f__Rikenellaceae|g__Alistipes|s__Alistipes_indistinctus|t__GCF_000231275	0.00035408	0.000907392	359
k__Bacteria|p__Bacteroidetes|c__Bacteroidia|o__Bacteroidales|f__Rikenellaceae|g__Alistipes|s__Alistipes_onderdonkii|t__GCF_000374505	0.00223767	0.0031623	651
k__Bacteria|p__Bacteroidetes|c__Bacteroidia|o__Bacteroidales|f__Rikenellaceae|g__Alistipes|s__Alistipes_putredinis|t__GCF_000154465	0.00782186	0.00972448	740
k__Bacteria|p__Bacteroidetes|c__Bacteroidia|o__Bacteroidales|f__Rikenellaceae|g__Alistipes|s__Alistipes_senegalensis|t__GCF_000312145	0.000149344	0.000332679	413
k__Bacteria|p__Bacteroidetes|c__Bacteroidia|o__Bacteroidales|f__Rikenellaceae|g__Alistipes|s__Alistipes_shahii|t__GCF_000210575	0.00174377	0.00233858	686
k__Bacteria|p__Bacteroidetes|c__Bacteroidia|o__Bacteroidales|f__Rikenellaceae|g__Alistipes|s__Alistipes_unclassified	0.000378795	0.00328766	106
k__Bacteria|p__Firmicutes	0.668774	0.669502	919
k__Bacteria|p__Firmicutes|c__Bacilli	0.0316994	0.032083	909
k__Bacteria|p__Firmicutes|c__Bacilli|o__Bacillales	5.59436e-05	0.000439898	117
k__Bacteria|p__Firmicutes|c__Bacilli|o__Lactobacillales	0.0316434	0.0320264	909
k__Bacteria|p__Firmicutes|c__Bacilli|o__Lactobacillales|f__Carnobacteriaceae	1.86951e-05	0.000121982	141
k__Bacteria|p__Firmicutes|c__Bacilli|o__Lactobacillales|f__Carnobacteriaceae|g__Granulicatella	1.68097e-05	0.000111258	139
k__Bacteria|p__Firmicutes|c__Bacilli|o__Lactobacillales|f__Carnobacteriaceae|g__Granulicatella|s__Granulicatella_unclassified	1.50647e-05	0.000101164	137
k__Bacteria|p__Firmicutes|c__Bacilli|o__Lactobacillales|f__Lactobacillaceae	0.00365622	0.00656977	512
k__Bacteria|p__Firmicutes|c__Bacilli|o__Lactobacillales|f__Lactobacillaceae|g__Lactobacillus	0.00353873	0.00643406	506
k__Bacteria|p__Firmicutes|c__Bacilli|o__Lactobacillales|f__Lactobacillaceae|g__Lactobacillus|s__Lactobacillus_delbrueckii|t__Lactobacillus_delbrueckii_unclassified	0.000951848	0.003892	225
k__Bacteria|p__Firmicutes|c__Bacilli|o__Lactobacillales|f__Lactobacillaceae|g__Lactobacillus|s__Lactobacillus_sakei	0.000220926	0.00120983	168
k__Bacteria|p__Firmicutes|c__Bacilli|o__Lactobacillales|f__Lactobacillaceae|g__Lactobacillus|s__Lactobacillus_sakei|t__Lactobacillus_sakei_unclassified	0.000178888	0.000997433	165
k__Bacteria|p__Firmicutes|c__Bacilli|o__Lactobacillales|f__Leuconostocaceae	0.000465354	0.00170568	251
k__Bacteria|p__Firmicutes|c__Bacilli|o__Lactobacillales|f__Leuconostocaceae|g__Leuconostoc	0.00039944	0.00151853	242
k__Bacteria|p__Firmicutes|c__Bacilli|o__Lactobacillales|f__Leuconostocaceae|g__Leuconostoc|s__Leuconostoc_mesenteroides|t__Leuconostoc_mesenteroides_unclassified	0.000304376	0.00157318	178
k__Bacteria|p__Firmicutes|c__Bacilli|o__Lactobacillales|f__Streptococcaceae	0.026254	0.0268076	901
k__Bacteria|p__Firmicutes|c__Bacilli|o__Lactobacillales|f__Streptococcaceae|g__Lactococcus	0.000768925	0.00227463	311
k__Bacteria|p__Firmicutes|c__Bacilli|o__Lactobacillales|f__Streptococcaceae|g__Lactococcus|s__Lactococcus_lactis	0.000691838	0.00210063	303
k__Bacteria|p__Firmicutes|c__Bacilli|o__Lactobacillales|f__Streptococcaceae|g__Lactococcus|s__Lactococcus_lactis|t__Lactococcus_lactis_unclassified	0.000676382	0.0020605	302
k__Bacteria|p__Firmicutes|c__Bacilli|o__Lactobacillales|f__Streptococcaceae|g__Streptococcus	0.025485	0.0260514	900
k__Bacteria|p__Firmicutes|c__Bacilli|o__Lactobacillales|f__Streptococcaceae|g__Streptococcus|s__Streptococcus_anginosus|t__Streptococcus_anginosus_unclassified	0.000153709	0.000679867	208
k__Bacteria|p__Firmicutes|c__Bacilli|o__Lactobacillales|f__Streptococcaceae|g__Streptococcus|s__Streptococcus_australis|t__Streptococcus_australis_unclassified	0.000158371	0.000479282	304
k__Bacteria|p__Firmicutes|c__Bacilli|o__Lactobacillales|f__Streptococcaceae|g__Streptococcus|s__Streptococcus_gordonii|t__GCF_000017005	4.58251e-05	0.000319387	132
k__Bacteria|p__Firmicutes|c__Bacilli|o__Lactobacillales|f__Streptococcaceae|g__Streptococcus|s__Streptococcus_infantis|t__Streptococcus_infantis_unclassified	2.2586e-05	0.000166233	125
k__Bacteria|p__Firmicutes|c__Bacilli|o__Lactobacillales|f__Streptococcaceae|g__Streptococcus|s__Streptococcus_mitis_oralis_pneumoniae|t__Streptococcus_mitis_oralis_pneumoniae_unclassified	1.71535e-05	0.000122335	129
k__Bacteria|p__Firmicutes|c__Bacilli|o__Lactobacillales|f__Streptococcaceae|g__Streptococcus|s__Streptococcus_mutans|t__Streptococcus_mutans_unclassified	0.000196184	0.000851365	212
k__Bacteria|p__Firmicutes|c__Bacilli|o__Lactobacillales|f__Streptococcaceae|g__Streptococcus|s__Streptococcus_parasanguinis|t__Streptococcus_parasanguinis_unclassified	0.00227914	0.00278461	753
k__Bacteria|p__Firmicutes|c__Bacilli|o__Lactobacillales|f__Streptococcaceae|g__Streptococcus|s__Streptococcus_salivarius|t__Streptococcus_salivarius_unclassified	0.00846571	0.00892148	873
k__Bacteria|p__Firmicutes|c__Bacilli|o__Lactobacillales|f__Streptococcaceae|g__Streptococcus|s__Streptococcus_sanguinis|t__Streptococcus_sanguinis_unclassified	0.000117358	0.000338461	319
k__Bacteria|p__Firmicutes|c__Bacilli|o__Lactobacillales|f__Streptococcaceae|g__Streptococcus|s__Streptococcus_thermophilus|t__Streptococcus_thermophilus_unclassified	0.0131973	0.0171249	709
k__Bacteria|p__Firmicutes|c__Bacilli|o__Lactobacillales|f__Streptococcaceae|g__Streptococcus|s__Streptococcus_vestibularis|t__Streptococcus_vestibularis_unclassified	0.000567097	0.00181787	287
k__Bacteria|p__Firmicutes|c__Clostridia|o__Clostridiales	0.588133	0.588773	919
k__Bacteria|p__Firmicutes|c__Clostridia|o__Clostridiales|f__Clostridiaceae	0.00675486	0.00767219	810
k__Bacteria|p__Firmicutes|c__Clostridia|o__Clostridiales|f__Clostridiaceae|g__Clostridium	0.00672737	0.00765041	809
k__Bacteria|p__Firmicutes|c__Clostridia|o__Clostridiales|f__Clostridiaceae|g__Clostridium|s__Clostridium_bolteae	0.000162383	0.00112325	133
k__Bacteria|p__Firmicutes|c__Clostridia|o__Clostridiales|f__Clostridiaceae|g__Clostridium|s__Clostridium_bolteae|t__Clostridium_bolteae_unclassified	5.70849e-05	0.000434034	121
k__Bacteria|p__Firmicutes|c__Clostridia|o__Clostridiales|f__Clostridiaceae|g__Clostridium|s__Clostridium_hathewayi	6.36612e-05	0.000552531	106
k__Bacteria|p__Firmicutes|c__Clostridia|o__Clostridiales|f__Clostridiaceae|g__Clostridium|s__Clostridium_hathewayi|t__Clostridium_hathewayi_unclassified	5.37713e-05	0.000471139	105
k__Bacteria|p__Firmicutes|c__Clostridia|o__Clostridiales|f__Clostridiaceae|g__Clostridium|s__Clostridium_leptum|t__GCF_000154345	0.000828413	0.00103693	735
k__Bacteria|p__Firmicutes|c__Clostridia|o__Clostridiales|f__Clostridiaceae|g__Clostridium|s__Clostridium_sp_L2_50|t__GCF_000154245	0.00462389	0.0324731	131
k__Bacteria|p__Firmicutes|c__Clostridia|o__Clostridiales|f__Clostridiales_Family_XIII_Incertae_Sedis	2.70792e-05	0.000109748	227
k__Bacteria|p__Firmicutes|c__Clostridia|o__Clostridiales|f__Clostridiales_Family_XIII_Incertae_Sedis|g__Clostridiales_Family_XIII_Incertae_Sedis_unclassified	2.69348e-05	0.000109163	227
k__Bacteria|p__Firmicutes|c__Clostridia|o__Clostridiales|f__Clostridiales_noname	0.000751807	0.00223839	309
k__Bacteria|p__Firmicutes|c__Clostridia|o__Clostridiales|f__Clostridiales_noname|g__Flavonifractor|s__Flavonifractor_plautii|t__GCF_000239295	6.48392e-05	0.00037995	157
k__Bacteria|p__Firmicutes|c__Clostridia|o__Clostridiales|f__Clostridiales_noname|g__Pseudoflavonifractor|s__Pseudoflavonifractor_capillosus|t__GCF_000169255	2.9864e-05	0.000147715	186
k__Bacteria|p__Firmicutes|c__Clostridia|o__Clostridiales|f__Eubacteriaceae	0.138323	0.138927	916
k__Bacteria|p__Firmicutes|c__Clostridia|o__Clostridiales|f__Eubacteriaceae|g__Eubacterium	0.138317	0.138921	916
k__Bacteria|p__Firmicutes|c__Clostridia|o__Clostridiales|f__Eubacteriaceae|g__Eubacterium|s__Eubacterium_eligens|t__GCF_000146185	0.00344776	0.00432734	733
k__Bacteria|p__Firmicutes|c__Clostridia|o__Clostridiales|f__Eubacteriaceae|g__Eubacterium|s__Eubacterium_hallii|t__GCF_000173975	0.0286284	0.0290707	906
k__Bacteria|p__Firmicutes|c__Clostridia|o__Clostridiales|f__Eubacteriaceae|g__Eubacterium|s__Eubacterium_ramulus|t__GCF_000469345	0.00425664	0.00498868	785
k__Bacteria|p__Firmicutes|c__Clostridia|o__Clostridiales|f__Eubacteriaceae|g__Eubacterium|s__Eubacterium_rectale	0.0914235	0.0941877	893
k__Bacteria|p__Firmicutes|c__Clostridia|o__Clostridiales|f__Eubacteriaceae|g__Eubacterium|s__Eubacterium_rectale|t__Eubacterium_rectale_unclassified	0.0913089	0.0940696	893
k__Bacteria|p__Firmicutes|c__Clostridia|o__Clostridiales|f__Eubacteriaceae|g__Eubacterium|s__Eubacterium_siraeum	0.00723795	0.0107229	621
k__Bacteria|p__Firmicutes|c__Clostridia|o__Clostridiales|f__Eubacteriaceae|g__Eubacterium|s__Eubacterium_siraeum|t__Eubacterium_siraeum_unclassified	0.00681402	0.0101275	619
k__Bacteria|p__Firmicutes|c__Clostridia|o__Clostridiales|f__Eubacteriaceae|g__Eubacterium|s__Eubacterium_ventriosum|t__GCF_000153885	0.00311199	0.00407839	702
k__Bacteria|p__Firmicutes|c__Clostridia|o__Clostridiales|f__Lachnospiraceae	0.169391	0.169576	919
k__Bacteria|p__Firmicutes|c__Clostridia|o__Clostridiales|f__Lachnospiraceae|g__Anaerostipes	0.00298226	0.00313563	875
k__Bacteria|p__Firmicutes|c__Clostridia|o__Clostridiales|f__Lachnospiraceae|g__Anaerostipes|s__Anaerostipes_hadrus|t__GCF_000332875	0.00287576	0.00306216	864
k__Bacteria|p__Firmicutes|c__Clostridia|o__Clostridiales|f__Lachnospiraceae|g__Blautia	0.0492736	0.0493272	919
k__Bacteria|p__Firmicutes|c__Clostridia|o__Clostridiales|f__Lachnospiraceae|g__Blautia|s__Blautia_hydrogenotrophica|t__GCF_000157975	0.000404315	0.00256531	145
k__Bacteria|p__Firmicutes|c__Clostridia|o__Clostridiales|f__Lachnospiraceae|g__Blautia|s__Ruminococcus_gnavus|t__Ruminococcus_gnavus_unclassified	0.00258233	0.00682686	348
k__Bacteria|p__Firmicutes|c__Clostridia|o__Clostridiales|f__Lachnospiraceae|g__Blautia|s__Ruminococcus_obeum	0.0214549	0.0215486	916
k__Bacteria|p__Firmicutes|c__Clostridia|o__Clostridiales|f__Lachnospiraceae|g__Blautia|s__Ruminococcus_obeum|t__GCF_000153905	0.00709402	0.0209855	311
k__Bacteria|p__Firmicutes|c__Clostridia|o__Clostridiales|f__Lachnospiraceae|g__Blautia|s__Ruminococcus_obeum|t__Ruminococcus_obeum_unclassified	0.0132113	0.0135501	897
k__Bacteria|p__Firmicutes|c__Clostridia|o__Clostridiales|f__Lachnospiraceae|g__Blautia|s__Ruminococcus_torques	0.0247436	0.0247975	918
k__Bacteria|p__Firmicutes|c__Clostridia|o__Clostridiales|f__Lachnospiraceae|g__Blautia|s__Ruminococcus_torques|t__GCF_000210035	0.0101027	0.02808	331
k__Bacteria|p__Firmicutes|c__Clostridia|o__Clostridiales|f__Lachnospiraceae|g__Blautia|s__Ruminococcus_torques|t__Ruminococcus_torques_unclassified	0.0146409	0.0190518	707
k__Bacteria|p__Firmicutes|c__Clostridia|o__Clostridiales|f__Lachnospiraceae|g__Butyrivibrio	0.00422413	0.016679	233
k__Bacteria|p__Firmicutes|c__Clostridia|o__Clostridiales|f__Lachnospiraceae|g__Butyrivibrio|s__Butyrivibrio_crossotus|t__GCF_000156015	0.00420762	0.0246561	157
k__Bacteria|p__Firmicutes|c__Clostridia|o__Clostridiales|f__Lachnospiraceae|g__Coprococcus	0.0438101	0.0453378	889
k__Bacteria|p__Firmicutes|c__Clostridia|o__Clostridiales|f__Lachnospiraceae|g__Coprococcus|s__Coprococcus_catus|t__GCF_000210555	0.00685432	0.00750711	840
k__Bacteria|p__Firmicutes|c__Clostridia|o__Clostridiales|f__Lachnospiraceae|g__Coprococcus|s__Coprococcus_comes|t__GCF_000155875	0.020132	0.021612	857
k__Bacteria|p__Firmicutes|c__Clostridia|o__Clostridiales|f__Lachnospiraceae|g__Coprococcus|s__Coprococcus_eutactus|t__GCF_000154425	0.00267113	0.0253345	97
k__Bacteria|p__Firmicutes|c__Clostridia|o__Clostridiales|f__Lachnospiraceae|g__Coprococcus|s__Coprococcus_sp_ART55_1|t__GCF_000210595	0.0141527	0.0424119	307
k__Bacteria|p__Firmicutes|c__Clostridia|o__Clostridiales|f__Lachnospiraceae|g__Dorea	0.0439761	0.04412	917
k__Bacteria|p__Firmicutes|c__Clostridia|o__Clostridiales|f__Lachnospiraceae|g__Dorea|s__Dorea_formicigenerans	0.0121262	0.012451	896
k__Bacteria|p__Firmicutes|c__Clostridia|o__Clostridiales|f__Lachnospiraceae|g__Dorea|s__Dorea_formicigenerans|t__Dorea_formicigenerans_unclassified	0.0119937	0.012315	896
k__Bacteria|p__Firmicutes|c__Clostridia|o__Clostridiales|f__Lachnospiraceae|g__Dorea|s__Dorea_longicatena|t__GCF_000154065	0.0317032	0.0331819	879
k__Bacteria|p__Firmicutes|c__Clostridia|o__Clostridiales|f__Lachnospiraceae|g__Lachnospiraceae_noname	0.0099521	0.0100065	915
k__Bacteria|p__Firmicutes|c__Clostridia|o__Clostridiales|f__Lachnospiraceae|g__Lachnospiraceae_noname|s__Lachnospiraceae_bacterium_1_1_57FAA|t__GCF_000218445	0.00243653	0.00563218	398
k__Bacteria|p__Firmicutes|c__Clostridia|o__Clostridiales|f__Lachnospiraceae|g__Lachnospiraceae_noname|s__Lachnospiraceae_bacterium_1_4_56FAA|t__GCF_000218385	0.000235194	0.00119546	181
k__Bacteria|p__Firmicutes|c__Clostridia|o__Clostridiales|f__Lachnospiraceae|g__Lachnospiraceae_noname|s__Lachnospiraceae_bacterium_2_1_58FAA|t__GCF_000218465	0.000242324	0.00135114	165
k__Bacteria|p__Firmicutes|c__Clostridia|o__Clostridiales|f__Lachnospiraceae|g__Lachnospiraceae_noname|s__Lachnospiraceae_bacterium_3_1_46FAA|t__GCF_000209405	0.00161819	0.00217017	686
k__Bacteria|p__Firmicutes|c__Clostridia|o__Clostridiales|f__Lachnospiraceae|g__Lachnospiraceae_noname|s__Lachnospiraceae_bacterium_3_1_57FAA_CT1|t__GCF_000218405	0.000335219	0.00182486	169
k__Bacteria|p__Firmicutes|c__Clostridia|o__Clostridiales|f__Lachnospiraceae|g__Lachnospiraceae_noname|s__Lachnospiraceae_bacterium_5_1_63FAA|t__GCF_000185525	0.00257523	0.00267707	885
k__Bacteria|p__Firmicutes|c__Clostridia|o__Clostridiales|f__Lachnospiraceae|g__Lachnospiraceae_noname|s__Lachnospiraceae_bacterium_7_1_58FAA|t__GCF_000242155	0.000311316	0.000423685	676
k__Bacteria|p__Firmicutes|c__Clostridia|o__Clostridiales|f__Lachnospiraceae|g__Lachnospiraceae_noname|s__Lachnospiraceae_bacterium_8_1_57FAA|t__GCF_000185545	0.00204098	0.00476574	394
k__Bacteria|p__Firmicutes|c__Clostridia|o__Clostridiales|f__Lachnospiraceae|g__Roseburia	0.0151629	0.0152291	916
k__Bacteria|p__Firmicutes|c__Clostridia|o__Clostridiales|f__Lachnospiraceae|g__Roseburia|s__Roseburia_hominis|t__GCF_000225345	0.00384874	0.00435527	813
k__Bacteria|p__Firmicutes|c__Clostridia|o__Clostridiales|f__Lachnospiraceae|g__Roseburia|s__Roseburia_intestinalis|t__Roseburia_intestinalis_unclassified	0.00484049	0.00653928	681
k__Bacteria|p__Firmicutes|c__Clostridia|o__Clostridiales|f__Lachnospiraceae|g__Roseburia|s__Roseburia_inulinivorans|t__GCF_000174195	0.00544563	0.0059501	842
k__Bacteria|p__Firmicutes|c__Clostridia|o__Clostridiales|f__Lachnospiraceae|g__Roseburia|s__Roseburia_unclassified	0.00102806	0.00351605	269
k__Bacteria|p__Firmicutes|c__Clostridia|o__Clostridiales|f__Oscillospiraceae|g__Oscillibacter	0.00222112	0.00236235	865
k__Bacteria|p__Firmicutes|c__Clostridia|o__Clostridiales|f__Oscillospiraceae|g__Oscillibacter|s__Oscillibacter_unclassified	0.00205752	0.00221913	853
k__Bacteria|p__Firmicutes|c__Clostridia|o__Clostridiales|f__Peptostreptococcaceae	0.0101572	0.0109166	856
k__Bacteria|p__Firmicutes|c__Clostridia|o__Clostridiales|f__Peptostreptococcaceae|g__Peptostreptococcaceae_noname	0.0101201	0.010915	853
k__Bacteria|p__Firmicutes|c__Clostridia|o__Clostridiales|f__Peptostreptococcaceae|g__Peptostreptococcaceae_noname|s__Clostridium_bartlettii|t__GCF_000154445	0.00390913	0.00516724	696
k__Bacteria|p__Firmicutes|c__Clostridia|o__Clostridiales|f__Peptostreptococcaceae|g__Peptostreptococcaceae_noname|s__Peptostreptococcaceae_noname_unclassified	0.00621075	0.00789212	724
k__Bacteria|p__Firmicutes|c__Clostridia|o__Clostridiales|f__Peptostreptococcaceae|g__Peptostreptococcus	3.71414e-05	0.000322359	106
k__Bacteria|p__Firmicutes|c__Clostridia|o__Clostridiales|f__Ruminococcaceae	0.260471	0.260755	919
k__Bacteria|p__Firmicutes|c__Clostridia|o__Clostridiales|f__Ruminococcaceae|g__Anaerotruncus	7.57465e-05	0.000318205	219
k__Bacteria|p__Firmicutes|c__Clostridia|o__Clostridiales|f__Ruminococcaceae|g__Anaerotruncus|s__Anaerotruncus_unclassified	5.74788e-05	0.000300457	176
k__Bacteria|p__Firmicutes|c__Clostridia|o__Clostridiales|f__Ruminococcaceae|g__Faecalibacterium|s__Faecalibacterium_prausnitzii	0.0558456	0.0563355	912
k__Bacteria|p__Firmicutes|c__Clostridia|o__Clostridiales|f__Ruminococcaceae|g__Faecalibacterium|s__Faecalibacterium_prausnitzii|t__Faecalibacterium_prausnitzii_unclassified	0.0385561	0.0397663	892
k__Bacteria|p__Firmicutes|c__Clostridia|o__Clostridiales|f__Ruminococcaceae|g__Faecalibacterium|s__Faecalibacterium_prausnitzii|t__GCF_000162015	0.0127005	0.0222562	525
k__Bacteria|p__Firmicutes|c__Clostridia|o__Clostridiales|f__Ruminococcaceae|g__Faecalibacterium|s__Faecalibacterium_prausnitzii|t__GCF_000166035	0.00445868	0.0143426	286
k__Bacteria|p__Firmicutes|c__Clostridia|o__Clostridiales|f__Ruminococcaceae|g__Ruminococcaceae_noname|s__Ruminococcaceae_bacterium_D16|t__GCF_000177015	8.8017e-05	0.000512504	158
k__Bacteria|p__Firmicutes|c__Clostridia|o__Clostridiales|f__Ruminococcaceae|g__Ruminococcus	0.144607	0.145876	912
k__Bacteria|p__Firmicutes|c__Clostridia|o__Clostridiales|f__Ruminococcaceae|g__Ruminococcus|s__Ruminococcus_albus|t__Ruminococcus_albus_unclassified	5.08554e-06	2.94258e-05	159
k__Bacteria|p__Firmicutes|c__Clostridia|o__Clostridiales|f__Ruminococcaceae|g__Ruminococcus|s__Ruminococcus_bromii|t__GCF_000209875	0.0736982	0.0926262	732
k__Bacteria|p__Firmicutes|c__Clostridia|o__Clostridiales|f__Ruminococcaceae|g__Ruminococcus|s__Ruminococcus_callidus|t__GCF_000468015	0.00215742	0.00437187	454
k__Bacteria|p__Firmicutes|c__Clostridia|o__Clostridiales|f__Ruminococcaceae|g__Ruminococcus|s__Ruminococcus_lactaris	0.00806559	0.0134427	552
k__Bacteria|p__Firmicutes|c__Clostridia|o__Clostridiales|f__Ruminococcaceae|g__Ruminococcus|s__Ruminococcus_lactaris|t__Ruminococcus_lactaris_unclassified	0.00802631	0.0133772	552
k__Bacteria|p__Firmicutes|c__Clostridia|o__Clostridiales|f__Ruminococcaceae|g__Ruminococcus|s__Ruminococcus_sp_5_1_39BFAA|t__GCF_000159975	0.0599732	0.0664763	830
k__Bacteria|p__Firmicutes|c__Clostridia|o__Clostridiales|f__Ruminococcaceae|g__Subdoligranulum	0.0598547	0.0599851	918
k__Bacteria|p__Firmicutes|c__Clostridia|o__Clostridiales|f__Ruminococcaceae|g__Subdoligranulum|s__Subdoligranulum_unclassified	0.0596594	0.0597894	918
k__Bacteria|p__Firmicutes|c__Clostridia|o__Clostridiales|f__Ruminococcaceae|g__Subdoligranulum|s__Subdoligranulum_variabile|t__GCF_000157955	1.6119e-05	8.67222e-05	171
k__Bacteria|p__Firmicutes|c__Erysipelotrichia|o__Erysipelotrichales|f__Erysipelotrichaceae	0.018454	0.0196047	866
k__Bacteria|p__Firmicutes|c__Erysipelotrichia|o__Erysipelotrichales|f__Erysipelotrichaceae|g__Catenibacterium|s__Catenibacterium_mitsuokai|t__GCF_000173795	0.00242996	0.016318	137
k__Bacteria|p__Firmicutes|c__Erysipelotrichia|o__Erysipelotrichales|f__Erysipelotrichaceae|g__Coprobacillus	0.000364769	0.00219338	153
k__Bacteria|p__Firmicutes|c__Erysipelotrichia|o__Erysipelotrichales|f__Erysipelotrichaceae|g__Coprobacillus|s__Coprobacillus_unclassified	0.000306602	0.00193201	146
k__Bacteria|p__Firmicutes|c__Erysipelotrichia|o__Erysipelotrichales|f__Erysipelotrichaceae|g__Erysipelotrichaceae_noname	0.0141106	0.0172401	753
k__Bacteria|p__Firmicutes|c__Erysipelotrichia|o__Erysipelotrichales|f__Erysipelotrichaceae|g__Erysipelotrichaceae_noname|s__Clostridium_innocuum|t__GCF_000371425	2.47339e-05	0.000149705	152
k__Bacteria|p__Firmicutes|c__Erysipelotrichia|o__Erysipelotrichales|f__Erysipelotrichaceae|g__Erysipelotrichaceae_noname|s__Erysipelotrichaceae_bacterium_21_3|t__GCF_000242195	6.6842e-05	0.000242105	254
k__Bacteria|p__Firmicutes|c__Erysipelotrichia|o__Erysipelotrichales|f__Erysipelotrichaceae|g__Erysipelotrichaceae_noname|s__Erysipelotrichaceae_bacterium_2_2_44A|t__GCF_000225685	6.44153e-05	0.000303908	195
k__Bacteria|p__Firmicutes|c__Erysipelotrichia|o__Erysipelotrichales|f__Erysipelotrichaceae|g__Erysipelotrichaceae_noname|s__Erysipelotrichaceae_bacterium_6_1_45|t__GCF_000242175	5.81608e-05	0.000224823	238
k__Bacteria|p__Firmicutes|c__Erysipelotrichia|o__Erysipelotrichales|f__Erysipelotrichaceae|g__Erysipelotrichaceae_noname|s__Eubacterium_biforme|t__GCF_000156655	0.0119091	0.026149	419
k__Bacteria|p__Firmicutes|c__Erysipelotrichia|o__Erysipelotrichales|f__Erysipelotrichaceae|g__Erysipelotrichaceae_noname|s__Eubacterium_cylindroides|t__GCF_000469305	0.00185986	0.00900563	190
k__Bacteria|p__Firmicutes|c__Erysipelotrichia|o__Erysipelotrichales|f__Erysipelotrichaceae|g__Holdemania	9.18436e-05	0.000204591	413
k__Bacteria|p__Firmicutes|c__Erysipelotrichia|o__Erysipelotrichales|f__Erysipelotrichaceae|g__Holdemania|s__Holdemania_filiformis|t__GCF_000157995	6.18773e-05	0.000209291	272
k__Bacteria|p__Firmicutes|c__Erysipelotrichia|o__Erysipelotrichales|f__Erysipelotrichaceae|g__Holdemania|s__Holdemania_unclassified	2.99667e-05	0.000119867	230
k__Bacteria|p__Firmicutes|c__Erysipelotrichia|o__Erysipelotrichales|f__Erysipelotrichaceae|g__Turicibacter	0.00144174	0.00377891	351
k__Bacteria|p__Firmicutes|c__Erysipelotrichia|o__Erysipelotrichales|f__Erysipelotrichaceae|g__Turicibacter|s__Turicibacter_sanguinis|t__GCF_000178255	0.00069929	0.00217347	296
k__Bacteria|p__Firmicutes|c__Erysipelotrichia|o__Erysipelotrichales|f__Erysipelotrichaceae|g__Turicibacter|s__Turicibacter_unclassified	0.000742447	0.00209525	326
k__Bacteria|p__Firmicutes|c__Negativicutes|o__Selenomonadales	0.0304882	0.034887	804
k__Bacteria|p__Firmicutes|c__Negativicutes|o__Selenomonadales|f__Acidaminococcaceae	0.00480595	0.015679	282
k__Bacteria|p__Firmicutes|c__Negativicutes|o__Selenomonadales|f__Acidaminococcaceae|g__Phascolarctobacterium|s__Phascolarctobacterium_succinatutens|t__GCF_000188175	0.00450419	0.0177848	233
k__Bacteria|p__Firmicutes|c__Negativicutes|o__Selenomonadales|f__Veillonellaceae	0.0256823	0.0337539	700
k__Bacteria|p__Firmicutes|c__Negativicutes|o__Selenomonadales|f__Veillonellaceae|g__Dialister	0.0232068	0.0540513	395
k__Bacteria|p__Firmicutes|c__Negativicutes|o__Selenomonadales|f__Veillonellaceae|g__Dialister|s__Dialister_invisus|t__GCF_000160055	0.0224793	0.0558944	370
k__Bacteria|p__Firmicutes|c__Negativicutes|o__Selenomonadales|f__Veillonellaceae|g__Mitsuokella	0.000313243	0.00226916	127
k__Bacteria|p__Firmicutes|c__Negativicutes|o__Selenomonadales|f__Veillonellaceae|g__Mitsuokella|s__Mitsuokella_unclassified	0.000130036	0.000996943	120
k__Bacteria|p__Firmicutes|c__Negativicutes|o__Selenomonadales|f__Veillonellaceae|g__Veillonella	0.00050081	0.00105434	437
k__Bacteria|p__Firmicutes|c__Negativicutes|o__Selenomonadales|f__Veillonellaceae|g__Veillonella|s__Veillonella_atypica|t__Veillonella_atypica_unclassified	7.44886e-05	0.000496591	138
k__Bacteria|p__Firmicutes|c__Negativicutes|o__Selenomonadales|f__Veillonellaceae|g__Veillonella|s__Veillonella_parvula|t__Veillonella_parvula_unclassified	0.000130638	0.000536549	224
k__Bacteria|p__Firmicutes|c__Negativicutes|o__Selenomonadales|f__Veillonellaceae|g__Veillonella|s__Veillonella_unclassified	0.000255426	0.000556852	422
k__Bacteria|p__Proteobacteria	0.0060757	0.0065838	849
k__Bacteria|p__Proteobacteria|c__Betaproteobacteria|o__Burkholderiales	0.000506449	0.000919001	507
k__Bacteria|p__Proteobacteria|c__Betaproteobacteria|o__Burkholderiales|f__Burkholderiales_noname|g__Burkholderiales_noname|s__Burkholderiales_bacterium_1_1_47|t__GCF_000144975	3.37821e-05	0.000330633	94
k__Bacteria|p__Proteobacteria|c__Betaproteobacteria|o__Burkholderiales|f__Sutterellaceae	0.000446541	0.000885384	464
k__Bacteria|p__Proteobacteria|c__Betaproteobacteria|o__Burkholderiales|f__Sutterellaceae|g__Parasutterella|s__Parasutterella_excrementihominis|t__GCF_000205025	4.35109e-05	0.000374112	107
k__Bacteria|p__Proteobacteria|c__Betaproteobacteria|o__Burkholderiales|f__Sutterellaceae|g__Sutterella	0.000319473	0.00113921	258
k__Bacteria|p__Proteobacteria|c__Betaproteobacteria|o__Burkholderiales|f__Sutterellaceae|g__Sutterellaceae_unclassified	8.35573e-05	0.000388246	198
k__Bacteria|p__Proteobacteria|c__Betaproteobacteria|o__Burkholderiales|f__Sutterellaceae|g__Sutterella|s__Sutterella_wadsworthensis	0.000318861	0.00114591	256
k__Bacteria|p__Proteobacteria|c__Betaproteobacteria|o__Burkholderiales|f__Sutterellaceae|g__Sutterella|s__Sutterella_wadsworthensis|t__Sutterella_wadsworthensis_unclassified	0.000293081	0.00106998	252
k__Bacteria|p__Proteobacteria|c__Deltaproteobacteria|o__Desulfovibrionales|f__Desulfovibrionaceae	0.000597171	0.000943982	582
k__Bacteria|p__Proteobacteria|c__Deltaproteobacteria|o__Desulfovibrionales|f__Desulfovibrionaceae|g__Bilophila	0.000459474	0.00083376	507
k__Bacteria|p__Proteobacteria|c__Deltaproteobacteria|o__Desulfovibrionales|f__Desulfovibrionaceae|g__Bilophila|s__Bilophila_unclassified	0.000432491	0.000787904	505
k__Bacteria|p__Proteobacteria|c__Deltaproteobacteria|o__Desulfovibrionales|f__Desulfovibrionaceae|g__Bilophila|s__Bilophila_wadsworthia|t__GCF_000185705	2.69828e-05	0.000157115	158
k__Bacteria|p__Proteobacteria|c__Deltaproteobacteria|o__Desulfovibrionales|f__Desulfovibrionaceae|g__Desulfovibrio	0.000137698	0.000521325	243
k__Bacteria|p__Proteobacteria|c__Deltaproteobacteria|o__Desulfovibrionales|f__Desulfovibrionaceae|g__Desulfovibrio|s__Desulfovibrio_desulfuricans|t__Desulfovibrio_desulfuricans_unclassified	1.99047e-05	0.000169558	108
k__Bacteria|p__Proteobacteria|c__Deltaproteobacteria|o__Desulfovibrionales|f__Desulfovibrionaceae|g__Desulfovibrio|s__Desulfovibrio_piger|t__GCF_000156375	0.000117792	0.000516041	210
k__Bacteria|p__Proteobacteria|c__Gammaproteobacteria	0.00497079	0.00658004	695
k__Bacteria|p__Proteobacteria|c__Gammaproteobacteria|o__Enterobacteriales|f__Enterobacteriaceae	0.00413813	0.00606223	628
k__Bacteria|p__Proteobacteria|c__Gammaproteobacteria|o__Enterobacteriales|f__Enterobacteriaceae|g__Escherichia	0.00371791	0.00557081	614
k__Bacteria|p__Proteobacteria|c__Gammaproteobacteria|o__Enterobacteriales|f__Enterobacteriaceae|g__Escherichia|s__Escherichia_coli|t__Escherichia_coli_unclassified	0.00331986	0.0060242	507
k__Bacteria|p__Proteobacteria|c__Gammaproteobacteria|o__Enterobacteriales|f__Enterobacteriaceae|g__Escherichia|s__Escherichia_unclassified	0.000326777	0.000724422	415
k__Bacteria|p__Proteobacteria|c__Gammaproteobacteria|o__Pasteurellales|f__Pasteurellaceae	0.000213064	0.00104823	187
k__Bacteria|p__Proteobacteria|c__Gammaproteobacteria|o__Pasteurellales|f__Pasteurellaceae|g__Haemophilus	0.000212648	0.00105181	186
k__Bacteria|p__Proteobacteria|c__Gammaproteobacteria|o__Pasteurellales|f__Pasteurellaceae|g__Haemophilus|s__Haemophilus_parainfluenzae|t__Haemophilus_parainfluenzae_unclassified	0.000210333	0.00104598	185
k__Bacteria|p__Verrucomicrobia|c__Verrucomicrobiae|o__Verrucomicrobiales|f__Verrucomicrobiaceae|g__Akkermansia|s__Akkermansia_muciniphila|t__GCF_000020225	0.0258151	0.0384302	618
k__Viruses|p__Viruses_noname|c__Viruses_noname	0.00178581	0.00717443	229
k__Viruses|p__Viruses_noname|c__Viruses_noname|o__Caudovirales	0.00154054	0.00653131	217
k__Viruses|p__Viruses_noname|c__Viruses_noname|o__Caudovirales|f__Siphoviridae	0.00150899	0.00697625	199
k__Viruses|p__Viruses_noname|c__Viruses_noname|o__Caudovirales|f__Siphoviridae|g__Siphoviridae_noname	0.00132048	0.00979713	124
1CMET2-PWY_N10-formyl-tetrahydrofolate_biosynthesis	0.000185208	0.000185208	919
ANAEROFRUCAT-PWY_homolactic_fermentation	0.000104663	0.000104891	917
ANAGLYCOLYSIS-PWY_glycolysis_III__from_glucose_	0.000260342	0.000260342	919
ARG+POLYAMINE-SYN_superpathway_of_arginine_and_polyamine_biosynthesis	5.36532e-05	5.43631e-05	907
ARGININE-SYN4-PWY_L-ornithine_de_novo__biosynthesis	2.24681e-05	2.34372e-05	881
ARGSYN-PWY_L-arginine_biosynthesis_I__via_L-ornithine_	0.000223316	0.000223316	919
ARGSYNBSUB-PWY_L-arginine_biosynthesis_II__acetyl_cycle_	0.000116957	0.000117085	918
ARO-PWY_chorismate_biosynthesis_I	0.000506802	0.000506802	919
ASPASN-PWY_superpathway_of_L-aspartate_and_L-asparagine_biosynthesis	9.48865e-05	9.48865e-05	919
BIOTIN-BIOSYNTHESIS-PWY_biotin_biosynthesis_I	5.21944e-06	8.67389e-06	553
BRANCHED-CHAIN-AA-SYN-PWY_superpathway_of_branched_amino_acid_biosynthesis	0.000378251	0.000378251	919
CALVIN-PWY_Calvin-Benson-Bassham_cycle	0.000375888	0.000375888	919
CENTFERM-PWY_pyruvate_fermentation_to_butanoate	6.10564e-06	7.3733e-06	761
CITRULBIO-PWY_L-citrulline_biosynthesis	1.57053e-05	1.61085e-05	896
COA-PWY-1_coenzyme_A_biosynthesis_II__mammalian_	0.000453028	0.000453028	919
COA-PWY_coenzyme_A_biosynthesis_I	0.000146695	0.000146695	919
COBALSYN-PWY_adenosylcobalamin_salvage_from_cobinamide_I	0.000128439	0.000128719	917
COLANSYN-PWY_colanic_acid_building_blocks_biosynthesis	9.37851e-06	1.24911e-05	690
COMPLETE-ARO-PWY_superpathway_of_aromatic_amino_acid_biosynthesis	0.00048366	0.00048366	919
CRNFORCAT-PWY_creatinine_degradation_I	7.72757e-06	1.42317e-05	499
DAPLYSINESYN-PWY_L-lysine_biosynthesis_I	8.33602e-05	8.40001e-05	912
DENOVOPURINE2-PWY_superpathway_of_purine_nucleotides_de_novo_biosynthesis_II	0.000133885	0.000133885	919
DTDPRHAMSYN-PWY_dTDP-L-rhamnose_biosynthesis_I	0.000319585	0.000319585	919
ENTBACSYN-PWY_enterobactin_biosynthesis	4.30885e-06	1.68503e-05	235
FAO-PWY_fatty_acid__beta_-oxidation_I	2.03761e-05	2.11112e-05	887
FASYN-ELONG-PWY_fatty_acid_elongation_--_saturated	6.45264e-06	1.04401e-05	568
FASYN-INITIAL-PWY_superpathway_of_fatty_acid_biosynthesis_initiation__E._coli_	4.78786e-06	7.74655e-06	568
FERMENTATION-PWY_mixed_acid_fermentation	0.000136989	0.000143386	878
FOLSYN-PWY_superpathway_of_tetrahydrofolate_biosynthesis_and_salvage	4.46369e-05	4.58851e-05	894
FUC-RHAMCAT-PWY_superpathway_of_fucose_and_rhamnose_degradation	5.19334e-06	1.09465e-05	436
FUCCAT-PWY_fucose_degradation	2.20616e-05	2.25524e-05	899
GALACT-GLUCUROCAT-PWY_superpathway_of_hexuronide_and_hexuronate_degradation	7.00581e-05	7.02109e-05	917
GALACTARDEG-PWY_D-galactarate_degradation_I	7.34486e-07	2.53757e-06	266
GALACTUROCAT-PWY_D-galacturonate_degradation_I	7.35564e-05	7.36365e-05	918
GLCMANNANAUT-PWY_superpathway_of_N-acetylglucosamine__N-acetylmannosamine_and_N-acetylneuraminate_degradation	0.000112035	0.000112035	919
GLUCARDEG-PWY_D-glucarate_degradation_I	7.76433e-07	2.88883e-06	247
GLUCARGALACTSUPER-PWY_superpathway_of_D-glucarate_and_D-galactarate_degradation	7.34486e-07	2.53757e-06	266
GLUCONEO-PWY_gluconeogenesis_I	2.01638e-05	2.06124e-05	899
GLUCOSE1PMETAB-PWY_glucose_and_glucose-1-phosphate_degradation	3.06767e-06	6.54104e-06	431
GLUCUROCAT-PWY_superpathway_of__beta_-D-glucuronide_and_D-glucuronate_degradation	8.11703e-05	8.12587e-05	918
GLUDEG-I-PWY_GABA_shunt	4.54177e-06	5.43474e-06	768
GLUTORN-PWY_L-ornithine_biosynthesis	7.54729e-05	7.54729e-05	919
GLYCOCAT-PWY_glycogen_degradation_I__bacterial_	5.90458e-06	1.00116e-05	542
GLYCOGENSYNTH-PWY_glycogen_biosynthesis_I__from_ADP-D-Glucose_	0.000209297	0.000209297	919
GLYCOL-GLYOXDEG-PWY_superpathway_of_glycol_metabolism_and_degradation	9.80245e-07	3.0434e-06	296
GLYCOLYSIS-E-D_superpathway_of_glycolysis_and_Entner-Doudoroff	1.81601e-05	1.93835e-05	861
GLYCOLYSIS-TCA-GLYOX-BYPASS_superpathway_of_glycolysis__pyruvate_dehydrogenase__TCA__and_glyoxylate_bypass	4.19602e-06	1.01745e-05	379
GLYCOLYSIS_glycolysis_I__from_glucose_6-phosphate_	6.45742e-05	6.4715e-05	917
GLYOXYLATE-BYPASS_glyoxylate_cycle	2.9483e-06	5.95491e-06	455
GOLPDLCAT-PWY_superpathway_of_glycerol_degradation_to_1_3-propanediol	2.05044e-05	2.06617e-05	912
HEME-BIOSYNTHESIS-II_heme_biosynthesis_I__aerobic_	2.11431e-06	3.27114e-06	594
HEMESYN2-PWY_heme_biosynthesis_II__anaerobic_	6.38867e-06	6.86689e-06	855
HEXITOLDEGSUPER-PWY_superpathway_of_hexitol_degradation__bacteria_	4.24065e-05	4.25919e-05	915
HISDEG-PWY_L-histidine_degradation_I	2.26275e-05	2.3003e-05	904
HISTSYN-PWY_L-histidine_biosynthesis	0.000248244	0.000248244	919
HOMOSER-METSYN-PWY_L-methionine_biosynthesis_I	0.000134402	0.000134402	919
HSERMETANA-PWY_L-methionine_biosynthesis_III	0.0001036	0.0001036	919
ILEUSYN-PWY_L-isoleucine_biosynthesis_I__from_threonine_	0.000568293	0.000568293	919
KETOGLUCONMET-PWY_ketogluconate_metabolism	2.0777e-06	5.33355e-06	358
LACTOSECAT-PWY_lactose_and_galactose_degradation_I	5.95197e-05	6.00423e-05	911
MET-SAM-PWY_superpathway_of_S-adenosyl-L-methionine_biosynthesis	0.000208855	0.000208855	919
METHANOGENESIS-PWY_methanogenesis_from_H2_and_CO2	1.30107e-05	2.76779e-05	432
METSYN-PWY_L-homoserine_and_L-methionine_biosynthesis	0.000195725	0.000195725	919
NAD-BIOSYNTHESIS-II_NAD_salvage_pathway_II	1.78906e-05	1.86835e-05	880
NAGLIPASYN-PWY_lipid_IVA_biosynthesis	2.6685e-06	4.78042e-06	513
NONMEVIPP-PWY_methylerythritol_phosphate_pathway_I	0.000466814	0.000466814	919
NONOXIPENT-PWY_pentose_phosphate_pathway__non-oxidative_branch_	0.00030263	0.00030263	919
OANTIGEN-PWY_O-antigen_building_blocks_biosynthesis__E._coli_	0.000139482	0.000139482	919
P105-PWY_TCA_cycle_IV__2-oxoglutarate_decarboxylase_	3.59196e-06	9.9428e-06	332
P108-PWY_pyruvate_fermentation_to_propanoate_I	8.60119e-06	1.15732e-05	683
P122-PWY_heterolactic_fermentation	1.21533e-06	4.36283e-06	256
P124-PWY_Bifidobacterium_shunt	6.13591e-06	8.76968e-06	643
P161-PWY_acetylene_degradation	7.37891e-06	7.41116e-06	915
P162-PWY_L-glutamate_degradation_V__via_hydroxyglutarate_	5.26069e-06	6.58662e-06	734
P164-PWY_purine_nucleobases_degradation_I__anaerobic_	2.63614e-05	2.6888e-05	901
P185-PWY_formaldehyde_assimilation_III__dihydroxyacetone_cycle_	1.82561e-05	1.85181e-05	906
P23-PWY_reductive_TCA_cycle_I	2.40079e-06	5.62838e-06	392
P4-PWY_superpathway_of_L-lysine__L-threonine_and_L-methionine_biosynthesis_I	9.60449e-05	9.67821e-05	912
P42-PWY_incomplete_reductive_TCA_cycle	4.53324e-05	4.57305e-05	911
P441-PWY_superpathway_of_N-acetylneuraminate_degradation	2.87322e-05	2.89845e-05	911
P461-PWY_hexitol_fermentation_to_lactate__formate__ethanol_and_acetate	5.51904e-05	5.53711e-05	916
PANTO-PWY_phosphopantothenate_biosynthesis_I	0.000297802	0.000297802	919
PANTOSYN-PWY_pantothenate_and_coenzyme_A_biosynthesis_I	0.000191033	0.000191033	919
PENTOSE-P-PWY_pentose_phosphate_pathway	5.55428e-05	5.5664e-05	917
PEPTIDOGLYCANSYN-PWY_peptidoglycan_biosynthesis_I__meso-diaminopimelate_containing_	0.000504047	0.000504047	919
PHOSLIPSYN-PWY_superpathway_of_phospholipid_biosynthesis_I__bacteria_	2.92499e-05	3.27015e-05	822
POLYAMINSYN3-PWY_superpathway_of_polyamine_biosynthesis_II	4.67498e-06	7.56392e-06	568
POLYAMSYN-PWY_superpathway_of_polyamine_biosynthesis_I	4.50703e-05	4.53169e-05	914
POLYISOPRENSYN-PWY_polyisoprenoid_biosynthesis__E._coli_	2.79023e-06	5.8544e-06	438
PPGPPMET-PWY_ppGpp_biosynthesis	2.14838e-05	2.18161e-05	905
PRPP-PWY_superpathway_of_histidine__purine__and_pyrimidine_biosynthesis	0.000101376	0.000101931	914
PWY-1042_glycolysis_IV__plant_cytosol_	0.000459156	0.000459156	919
PWY-1269_CMP-3-deoxy-D-manno-octulosonate_biosynthesis_I	2.18172e-05	2.29668e-05	873
PWY-1861_formaldehyde_assimilation_II__RuMP_Cycle_	1.98703e-05	2.24887e-05	812
PWY-241_C4_photosynthetic_carbon_assimilation_cycle__NADP-ME_type	1.14409e-05	1.24576e-05	844
PWY-2723_trehalose_degradation_V	1.35254e-06	4.53644e-06	274
PWY-2941_L-lysine_biosynthesis_II	0.000138374	0.000138374	919
PWY-2942_L-lysine_biosynthesis_III	0.000371476	0.000371476	919
PWY-3001_superpathway_of_L-isoleucine_biosynthesis_I	0.000287378	0.000287378	919
PWY-3841_folate_transformations_II	0.000189712	0.000189712	919
PWY-4041__gamma_-glutamyl_cycle	2.43021e-06	5.59739e-06	399
PWY-4242_pantothenate_and_coenzyme_A_biosynthesis_III	8.49604e-05	8.5053e-05	918
PWY-4702_phytate_degradation_I	8.4986e-06	1.14856e-05	680
PWY-4981_L-proline_biosynthesis_II__from_arginine_	0.000101583	0.000101694	918
PWY-4984_urea_cycle	1.37162e-05	1.4084e-05	895
PWY-5005_biotin_biosynthesis_II	8.43251e-06	1.3157e-05	589
PWY-5022_4-aminobutanoate_degradation_V	4.60078e-06	5.84801e-06	723
PWY-5030_L-histidine_degradation_III	1.10079e-05	1.13538e-05	891
PWY-5083_NAD_NADH_phosphorylation_and_dephosphorylation	2.97363e-06	6.08634e-06	449
PWY-5097_L-lysine_biosynthesis_VI	0.000432999	0.000432999	919
PWY-5100_pyruvate_fermentation_to_acetate_and_lactate_II	0.000201957	0.000201957	919
PWY-5101_L-isoleucine_biosynthesis_II	5.14687e-05	5.15809e-05	917
PWY-5103_L-isoleucine_biosynthesis_III	0.000347948	0.000347948	919
PWY-5104_L-isoleucine_biosynthesis_IV	0.000147701	0.000147862	918
PWY-5121_superpathway_of_geranylgeranyl_diphosphate_biosynthesis_II__via_MEP_	4.17733e-05	4.20939e-05	912
PWY-5136_fatty_acid__beta_-oxidation_II__peroxisome_	1.66527e-05	1.72534e-05	887
PWY-5154_L-arginine_biosynthesis_III__via_N-acetyl-L-citrulline_	4.38486e-05	4.38964e-05	918
PWY-5173_superpathway_of_acetyl-CoA_biosynthesis	1.46818e-06	2.8586e-06	472
PWY-5177_glutaryl-CoA_degradation	7.6827e-05	7.6827e-05	919
PWY-5188_tetrapyrrole_biosynthesis_I__from_glutamate_	0.00021441	0.00021441	919
PWY-5189_tetrapyrrole_biosynthesis_II__from_glycine_	4.26777e-05	4.29112e-05	914
PWY-5198_factor_420_biosynthesis	9.19386e-06	1.95131e-05	433
PWY-5345_superpathway_of_L-methionine_biosynthesis__by_sulfhydrylation_	2.52755e-05	2.83963e-05	818
PWY-5347_superpathway_of_L-methionine_biosynthesis__transsulfuration_	0.000182665	0.000182665	919
PWY-5367_petroselinate_biosynthesis	7.94129e-05	8.05524e-05	906
PWY-5384_sucrose_degradation_IV__sucrose_phosphorylase_	6.17916e-06	7.49162e-06	758
PWY-5464_superpathway_of_cytosolic_glycolysis__plants___pyruvate_dehydrogenase_and_TCA_cycle	2.51126e-06	5.29323e-06	436
PWY-5484_glycolysis_II__from_fructose_6-phosphate_	5.74074e-05	5.75326e-05	917
PWY-5505_L-glutamate_and_L-glutamine_biosynthesis	2.47586e-06	4.73038e-06	481
PWY-561_superpathway_of_glyoxylate_cycle_and_fatty_acid_degradation	2.54571e-06	7.11095e-06	329
PWY-5659_GDP-mannose_biosynthesis	0.000122864	0.000122864	919
PWY-5667_CDP-diacylglycerol_biosynthesis_I	0.000437339	0.000437339	919
PWY-5676_acetyl-CoA_fermentation_to_butanoate_II	2.5075e-05	2.76638e-05	833
PWY-5686_UMP_biosynthesis	0.000552719	0.000552719	919
PWY-5690_TCA_cycle_II__plants_and_fungi_	2.14551e-05	2.15961e-05	913
PWY-5695_urate_biosynthesis_inosine_5_-phosphate_degradation	0.000182588	0.000182588	919
PWY-5705_allantoin_degradation_to_glyoxylate_III	8.01866e-07	2.72931e-06	270
PWY-5723_Rubisco_shunt	3.79672e-06	1.00553e-05	347
PWY-5791_1_4-dihydroxy-2-naphthoate_biosynthesis_II__plants_	2.64167e-06	4.70483e-06	516
PWY-5837_1_4-dihydroxy-2-naphthoate_biosynthesis_I	2.64167e-06	4.70483e-06	516
PWY-5838_superpathway_of_menaquinol-8_biosynthesis_I	3.01223e-06	9.9577e-06	278
PWY-5840_superpathway_of_menaquinol-7_biosynthesis	4.96934e-06	9.97123e-06	458
PWY-5855_ubiquinol-7_biosynthesis__prokaryotic_	1.11618e-06	3.94526e-06	260
PWY-5856_ubiquinol-9_biosynthesis__prokaryotic_	1.11618e-06	3.94526e-06	260
PWY-5857_ubiquinol-10_biosynthesis__prokaryotic_	1.11618e-06	3.94526e-06	260
PWY-5861_superpathway_of_demethylmenaquinol-8_biosynthesis	2.29478e-06	7.58599e-06	278
PWY-5863_superpathway_of_phylloquinol_biosynthesis	2.47993e-06	4.45129e-06	512
PWY-5897_superpathway_of_menaquinol-11_biosynthesis	5.89326e-06	1.04959e-05	516
PWY-5898_superpathway_of_menaquinol-12_biosynthesis	5.89326e-06	1.04959e-05	516
PWY-5899_superpathway_of_menaquinol-13_biosynthesis	5.89326e-06	1.04959e-05	516
PWY-5910_superpathway_of_geranylgeranyldiphosphate_biosynthesis_I__via_mevalonate_	1.92745e-06	3.69796e-06	479
PWY-5913_TCA_cycle_VI__obligate_autotrophs_	0.000154797	0.00016314	872
PWY-5918_superpathay_of_heme_biosynthesis_from_glutamate	4.46612e-06	6.92136e-06	593
PWY-5941_glycogen_degradation_II__eukaryotic_	3.89556e-05	4.22172e-05	848
PWY-5971_palmitate_biosynthesis_II__bacteria_and_plants_	7.03518e-06	1.15452e-05	560
PWY-5973_cis-vaccenate_biosynthesis	0.000150602	0.000150602	919
PWY-5989_stearate_biosynthesis_II__bacteria_and_plants_	5.01564e-05	5.05969e-05	911
PWY-6113_superpathway_of_mycolate_biosynthesis	6.94838e-06	1.14028e-05	560
PWY-6121_5-aminoimidazole_ribonucleotide_biosynthesis_I	0.000490966	0.000490966	919
PWY-6122_5-aminoimidazole_ribonucleotide_biosynthesis_II	0.000512964	0.000512964	919
PWY-6123_inosine-5_-phosphate_biosynthesis_I	0.000175837	0.000175837	919
PWY-6124_inosine-5_-phosphate_biosynthesis_II	0.000153653	0.000153653	919
PWY-6125_superpathway_of_guanosine_nucleotides_de_novo_biosynthesis_II	0.000111382	0.000111382	919
PWY-6126_superpathway_of_adenosine_nucleotides_de_novo_biosynthesis_II	0.000180747	0.000180747	919
PWY-6147_6-hydroxymethyl-dihydropterin_diphosphate_biosynthesis_I	5.22258e-05	5.26844e-05	911
PWY-6151_S-adenosyl-L-methionine_cycle_I	0.0004998	0.0004998	919
PWY-6163_chorismate_biosynthesis_from_3-dehydroquinate	0.000513017	0.000513017	919
PWY-6167_flavin_biosynthesis_II__archaea_	1.49827e-05	3.5215e-05	391
PWY-6168_flavin_biosynthesis_III__fungi_	8.72268e-05	8.7417e-05	917
PWY-6174_mevalonate_pathway_II__archaea_	8.7076e-07	2.97483e-06	269
PWY-621_sucrose_degradation_III__sucrose_invertase_	0.000234889	0.000234889	919
PWY-6270_isoprene_biosynthesis_I	0.000116328	0.000117093	913
PWY-6277_superpathway_of_5-aminoimidazole_ribonucleotide_biosynthesis	0.000512964	0.000512964	919
PWY-6282_palmitoleate_biosynthesis_I__from__5Z_-dodec-5-enoate_	6.34254e-06	1.02982e-05	566
PWY-6284_superpathway_of_unsaturated_fatty_acids_biosynthesis__E._coli_	6.41697e-06	1.05307e-05	560
PWY-6285_superpathway_of_fatty_acids_biosynthesis__E._coli_	3.28251e-06	1.25693e-05	240
PWY-6305_putrescine_biosynthesis_IV	7.47756e-05	7.47756e-05	919
PWY-6317_galactose_degradation_I__Leloir_pathway_	0.000320205	0.000320205	919
PWY-6353_purine_nucleotides_degradation_II__aerobic_	6.38068e-05	6.38763e-05	918
PWY-6385_peptidoglycan_biosynthesis_III__mycobacteria_	0.000233507	0.000233507	919
PWY-6386_UDP-N-acetylmuramoyl-pentapeptide_biosynthesis_II__lysine-containing_	0.000525889	0.000525889	919
PWY-6387_UDP-N-acetylmuramoyl-pentapeptide_biosynthesis_I__meso-diaminopimelate_containing_	0.000513852	0.000513852	919
PWY-6471_peptidoglycan_biosynthesis_IV__Enterococcus_faecium_	2.68498e-05	3.27254e-05	754
PWY-6507_4-deoxy-L-threo-hex-4-enopyranuronate_degradation	7.95258e-05	7.95258e-05	919
PWY-6519_8-amino-7-oxononanoate_biosynthesis_I	4.44932e-06	7.39408e-06	553
PWY-6527_stachyose_degradation	0.00024814	0.00024814	919
PWY-6531_mannitol_cycle	2.41968e-06	3.74357e-06	594
PWY-6545_pyrimidine_deoxyribonucleotides_de_novo_biosynthesis_III	8.44416e-05	8.44416e-05	919
PWY-6549_L-glutamine_biosynthesis_III	1.32373e-05	1.69903e-05	716
PWY-6588_pyruvate_fermentation_to_acetone	2.95036e-05	2.98282e-05	909
PWY-6590_superpathway_of_Clostridium_acetobutylicum_acidogenic_fermentation	7.70281e-06	9.30208e-06	761
PWY-6595_superpathway_of_guanosine_nucleotides_degradation__plants_	2.56662e-05	2.58632e-05	912
PWY-6606_guanosine_nucleotides_degradation_II	3.32016e-05	3.33104e-05	916
PWY-6608_guanosine_nucleotides_degradation_III	8.30337e-05	8.31242e-05	918
PWY-6609_adenine_and_adenosine_salvage_III	0.000238702	0.000238702	919
PWY-6612_superpathway_of_tetrahydrofolate_biosynthesis	3.54473e-05	3.64386e-05	894
PWY-6628_superpathway_of_L-phenylalanine_biosynthesis	1.88216e-05	2.32175e-05	745
PWY-6629_superpathway_of_L-tryptophan_biosynthesis	4.05803e-06	1.60057e-05	233
PWY-6630_superpathway_of_L-tyrosine_biosynthesis	1.2041e-05	2.18258e-05	507
PWY-6700_queuosine_biosynthesis	0.000265066	0.000265066	919
PWY-6703_preQ0_biosynthesis	0.000183971	0.000183971	919
PWY-6708_ubiquinol-8_biosynthesis__prokaryotic_	1.11618e-06	3.94526e-06	260
PWY-6731_starch_degradation_III	8.42945e-07	3.31054e-06	234
PWY-6737_starch_degradation_V	0.000554994	0.000554994	919
PWY-6803_phosphatidylcholine_acyl_editing	1.89139e-06	5.53562e-06	314
PWY-6859_all-trans-farnesol_biosynthesis	1.0546e-05	1.47068e-05	659
PWY-6891_thiazole_biosynthesis_II__Bacillus_	2.13856e-06	7.25216e-06	271
PWY-6892_thiazole_biosynthesis_I__E._coli_	5.71986e-06	7.49865e-06	701
PWY-6895_superpathway_of_thiamin_diphosphate_biosynthesis_II	6.08906e-06	2.06489e-05	271
PWY-6897_thiamin_salvage_II	0.00010028	0.000101049	912
PWY-6901_superpathway_of_glucose_and_xylose_degradation	3.31977e-05	3.35999e-05	908
PWY-6936_seleno-amino_acid_biosynthesis	0.000151112	0.000151112	919
PWY-6969_TCA_cycle_V__2-oxoglutarateferredoxin_oxidoreductase_	2.71881e-05	2.76699e-05	903
PWY-7003_glycerol_degradation_to_butanol	2.2535e-05	2.31135e-05	896
PWY-7111_pyruvate_fermentation_to_isobutanol__engineered_	0.000568884	0.000568884	919
PWY-7115_C4_photosynthetic_carbon_assimilation_cycle__NAD-ME_type	8.84998e-06	9.57966e-06	849
PWY-7117_C4_photosynthetic_carbon_assimilation_cycle__PEPCK_type	0.000145751	0.000157028	853
PWY-7184_pyrimidine_deoxyribonucleotides_de_novo_biosynthesis_I	8.92813e-05	8.92813e-05	919
PWY-7187_pyrimidine_deoxyribonucleotides_de_novo_biosynthesis_II	0.000141116	0.000141116	919
PWY-7196_superpathway_of_pyrimidine_ribonucleosides_salvage	9.97678e-05	9.99854e-05	917
PWY-7197_pyrimidine_deoxyribonucleotide_phosphorylation	7.52626e-05	7.52626e-05	919
PWY-7198_pyrimidine_deoxyribonucleotides_de_novo_biosynthesis_IV	4.25187e-06	6.89148e-06	567
PWY-7199_pyrimidine_deoxyribonucleosides_salvage	8.93388e-05	8.94361e-05	918
PWY-7204_pyridoxal_5_-phosphate_salvage_II__plants_	3.20076e-06	8.52608e-06	345
PWY-7208_superpathway_of_pyrimidine_nucleobases_salvage	0.00016836	0.00016836	919
PWY-7209_superpathway_of_pyrimidine_ribonucleosides_degradation	2.07931e-05	2.4219e-05	789
PWY-7210_pyrimidine_deoxyribonucleotides_biosynthesis_from_CTP	5.40187e-06	8.75541e-06	567
PWY-7211_superpathway_of_pyrimidine_deoxyribonucleotides_de_novo_biosynthesis	8.26092e-05	8.29703e-05	915
PWY-7219_adenosine_ribonucleotides_de_novo_biosynthesis	0.000784504	0.000784504	919
PWY-7220_adenosine_deoxyribonucleotides_de_novo_biosynthesis_II	9.12519e-05	9.12519e-05	919
PWY-7221_guanosine_ribonucleotides_de_novo_biosynthesis	0.000514701	0.000514701	919
PWY-7222_guanosine_deoxyribonucleotides_de_novo_biosynthesis_II	9.12519e-05	9.12519e-05	919
PWY-7228_superpathway_of_guanosine_nucleotides_de_novo_biosynthesis_I	0.000121384	0.000121384	919
PWY-7229_superpathway_of_adenosine_nucleotides_de_novo_biosynthesis_I	0.000227294	0.000227294	919
PWY-7234_inosine-5_-phosphate_biosynthesis_III	0.000101021	0.000101021	919
PWY-7237_myo-__chiro-_and_scillo-inositol_degradation	6.4607e-05	6.4607e-05	919
PWY-7242_D-fructuronate_degradation	9.09755e-05	9.09755e-05	919
PWY-724_superpathway_of_L-lysine__L-threonine_and_L-methionine_biosynthesis_II	0.000339603	0.000339603	919
PWY-7254_TCA_cycle_VII__acetate-producers_	2.4137e-06	5.34503e-06	415
PWY-7269_NAD_NADP-NADH_NADPH_mitochondrial_interconversion__yeast_	1.70762e-06	5.31968e-06	295
PWY-7282_4-amino-2-methyl-5-phosphomethylpyrimidine_biosynthesis__yeast_	7.58762e-05	7.93291e-05	879
PWY-7286_7-_3-amino-3-carboxypropyl_-wyosine_biosynthesis	9.62002e-06	2.09995e-05	421
PWY-7315_dTDP-N-acetylthomosamine_biosynthesis	2.09913e-06	5.46487e-06	353
PWY-7323_superpathway_of_GDP-mannose-derived_O-antigen_building_blocks_biosynthesis	6.03261e-06	8.21328e-06	675
PWY-7328_superpathway_of_UDP-glucose-derived_O-antigen_building_blocks_biosynthesis	1.75896e-06	4.95853e-06	326
PWY-7357_thiamin_formation_from_pyrithiamine_and_oxythiamine__yeast_	0.000276295	0.000276295	919
PWY-7371_1_4-dihydroxy-6-naphthoate_biosynthesis_II	1.34526e-06	3.19456e-06	387
PWY-7383_anaerobic_energy_metabolism__invertebrates__cytosol_	8.02351e-05	8.04979e-05	916
PWY-7388_octanoyl-_acyl-carrier_protein__biosynthesis__mitochondria__yeast_	4.69268e-06	7.60596e-06	567
PWY-7391_isoprene_biosynthesis_II__engineered_	8.70114e-07	2.6478e-06	302
PWY-7392_taxadiene_biosynthesis__engineered_	1.3339e-05	1.88884e-05	649
PWY-7400_L-arginine_biosynthesis_IV__archaebacteria_	0.000241954	0.000241954	919
PWY-7456_mannan_degradation	4.57515e-05	4.95821e-05	848
PWY-7539_6-hydroxymethyl-dihydropterin_diphosphate_biosynthesis_III__Chlamydia_	2.67951e-05	2.70601e-05	910
PWY-7560_methylerythritol_phosphate_pathway_II	0.000107312	0.000108017	913
PWY-7663_gondoate_biosynthesis__anaerobic_	0.000104554	0.000104554	919
PWY-7664_oleate_biosynthesis_IV__anaerobic_	5.91015e-06	9.59617e-06	566
PWY-821_superpathway_of_sulfur_amino_acid_biosynthesis__Saccharomyces_cerevisiae_	7.18515e-06	9.66787e-06	683
PWY-841_superpathway_of_purine_nucleotides_de_novo_biosynthesis_I	0.000146221	0.000146221	919
PWY-922_mevalonate_pathway_I	2.67567e-06	4.189e-06	587
PWY0-1061_superpathway_of_L-alanine_biosynthesis	1.18694e-05	1.21065e-05	901
PWY0-1241_ADP-L-glycero-_beta_-D-manno-heptose_biosynthesis	1.32408e-06	3.10415e-06	392
PWY0-1261_anhydromuropeptides_recycling	1.80514e-05	2.63321e-05	630
PWY0-1296_purine_ribonucleosides_degradation	0.000362645	0.000362645	919
PWY0-1297_superpathway_of_purine_deoxyribonucleosides_degradation	5.81072e-05	5.81705e-05	918
PWY0-1298_superpathway_of_pyrimidine_deoxyribonucleosides_degradation	3.28889e-05	3.29606e-05	917
PWY0-1319_CDP-diacylglycerol_biosynthesis_II	0.000437344	0.000437344	919
PWY0-1338_polymyxin_resistance	5.60322e-07	2.01147e-06	256
PWY0-1415_superpathway_of_heme_biosynthesis_from_uroporphyrinogen-III	7.83382e-07	2.62747e-06	274
PWY0-1533_methylphosphonate_degradation_I	7.94798e-07	2.94524e-06	248
PWY0-1586_peptidoglycan_maturation__meso-diaminopimelate_containing_	7.76036e-05	7.76036e-05	919
PWY0-162_superpathway_of_pyrimidine_ribonucleotides_de_novo_biosynthesis	0.000155335	0.000155335	919
PWY0-166_superpathway_of_pyrimidine_deoxyribonucleotides_de_novo_biosynthesis__E._coli_	0.000128478	0.000128478	919
PWY0-781_aspartate_superpathway	9.70168e-05	9.77615e-05	912
PWY0-845_superpathway_of_pyridoxal_5_-phosphate_biosynthesis_and_salvage	4.05847e-05	4.26255e-05	875
PWY0-862__5Z_-dodec-5-enoate_biosynthesis	5.76702e-06	8.93742e-06	593
PWY490-3_nitrate_reduction_VI__assimilatory_	1.04917e-06	2.51745e-06	383
PWY4FS-7_phosphatidylglycerol_biosynthesis_I__plastidic_	2.19885e-05	2.45833e-05	822
PWY4FS-8_phosphatidylglycerol_biosynthesis_II__non-plastidic_	2.19885e-05	2.45833e-05	822
PWY4LZ-257_superpathway_of_fermentation__Chlamydomonas_reinhardtii_	8.18604e-06	8.23082e-06	914
PWY66-398_TCA_cycle_III__animals_	2.04089e-06	4.38219e-06	428
PWY66-399_gluconeogenesis_III	3.04444e-05	3.08132e-05	908
PWY66-400_glycolysis_VI__metazoan_	4.07648e-05	4.10777e-05	912
PWY66-409_superpathway_of_purine_nucleotide_salvage	8.82201e-05	8.86058e-05	915
PWY66-422_D-galactose_degradation_V__Leloir_pathway_	0.000320504	0.000320504	919
PWYG-321_mycolate_biosynthesis	6.1477e-06	9.98187e-06	566
PYRIDNUCSAL-PWY_NAD_salvage_pathway_I	6.06698e-05	6.23664e-05	894
PYRIDNUCSYN-PWY_NAD_biosynthesis_I__from_aspartate_	0.00017128	0.00017128	919
PYRIDOXSYN-PWY_pyridoxal_5_-phosphate_biosynthesis_I	3.04097e-05	3.16495e-05	883
REDCITCYC_TCA_cycle_VIII__helicobacter_	3.07328e-06	5.53794e-06	510
RHAMCAT-PWY_L-rhamnose_degradation_I	7.58636e-05	7.58636e-05	919
RIBOSYN2-PWY_flavin_biosynthesis_I__bacteria_and_plants_	5.73888e-05	6.23408e-05	846
RUMP-PWY_formaldehyde_oxidation_I	4.75482e-06	6.41657e-06	681
SALVADEHYPOX-PWY_adenosine_nucleotides_degradation_II	7.8104e-05	7.81891e-05	918
SER-GLYSYN-PWY_superpathway_of_L-serine_and_glycine_biosynthesis_I	0.000223083	0.000223083	919
SO4ASSIM-PWY_sulfate_reduction_I__assimilatory_	1.56718e-05	1.74363e-05	826
SULFATE-CYS-PWY_superpathway_of_sulfate_assimilation_and_cysteine_biosynthesis	2.44355e-05	2.71868e-05	826
TCA-GLYOX-BYPASS_superpathway_of_glyoxylate_bypass_and_TCA	2.94389e-06	6.99078e-06	387
TCA_TCA_cycle_I__prokaryotic_	3.17932e-05	3.22494e-05	906
THISYN-PWY_superpathway_of_thiamin_diphosphate_biosynthesis_I	1.74521e-05	2.28794e-05	701
THISYNARA-PWY_superpathway_of_thiamin_diphosphate_biosynthesis_III__eukaryotes_	0.000133952	0.000133952	919
THRESYN-PWY_superpathway_of_L-threonine_biosynthesis	0.000240861	0.000240861	919
TRNA-CHARGING-PWY_tRNA_charging	0.000368279	0.000368279	919
TRPSYN-PWY_L-tryptophan_biosynthesis	0.000224255	0.000224255	919
UDPNAGSYN-PWY_UDP-N-acetyl-D-glucosamine_biosynthesis_I	0.000115144	0.000115144	919
UNINTEGRATED	0.436963	0.436963	919
UNMAPPED	0.531055	0.531055	919
VALSYN-PWY_L-valine_biosynthesis	0.000568293	0.000568293	919

## Sheet: Supplementary table 3
Supplementary table S3 LLDeep cohort-specific mbQTLs used for interaction analyses
21 identified LifeLines-DEEP-specific mbQTLs at whole exome-wide level, P <6.83e-07, corresponding to FDR <0.05,Bonferroni correction
24 identified LifeLines-DEEP-specific mbQTLs at targeted level, P <1.5e-05, corresponding to FDR <0.05,Bonferroni correction
SNPName	SNPChr	SNPChrPos	LLD_Pvalue	LLD_CorrelationCoefficient	IBD_Pvalue	IBD_CorrelationCoefficient	Microbial taxonomy/pathway	Cohort-specific	Approach
rs17163674	1	26527863	1.96097e-07	-0.234661	0.648534	0.0346241	PWY-5910_superpathway_of_geranylgeranyldiphosphate_biosynthesis_I__via_mevalonate_	LLD	Exome-wide
rs61823162	1	159785413	2.71342e-06	-0.170009	0.557204	0.0313094	k__Bacteria|p__Firmicutes|c__Erysipelotrichia|o__Erysipelotrichales|f__Erysipelotrichaceae|g__Erysipelotrichaceae_noname	LLD	Targeted
rs742127	1	169564167	2.0483e-06	0.157481	0.854484	0.0093989	ARG+POLYAMINE-SYN_superpathway_of_arginine_and_polyamine_biosynthesis	LLD	Targeted
rs1805193	1	169702772	1.45893e-05	0.143408	0.250474	0.0557022	GOLPDLCAT-PWY_superpathway_of_glycerol_degradation_to_1_3-propanediol	LLD	Targeted
rs12409898	1	232941153	5.49414e-07	-0.260523	0.611313	-0.0366534	KETOGLUCONMET-PWY_ketogluconate_metabolism	LLD	Exome-wide
rs17826666	2	186678633	2.616e-07	0.19086	0.394658	0.049046	PWY-6549_L-glutamine_biosynthesis_III	LLD	Exome-wide
rs12468453	2	241570092	8.03685e-06	0.282017	0.235938	-0.108689	k__Bacteria|p__Actinobacteria|c__Actinobacteria|o__Actinomycetales|f__Micrococcaceae|g__Rothia|s__Rothia_mucilaginosa|t__Rothia_mucilaginosa_unclassified	LLD	Targeted
rs10000804	4	4864299	2.16944e-07	0.169705	0.835854	0.0098058	PWY-2942_L-lysine_biosynthesis_III	LLD	Exome-wide
rs61747755	4	71062308	2.14859e-07	0.198266	0.734158	-0.0180909	PWY-7323_superpathway_of_GDP-mannose-derived_O-antigen_building_blocks_biosynthesis	LLD	Exome-wide
rs150510776	5	14509487	7.03793e-08	-0.183811	0.601531	0.0263848	RIBOSYN2-PWY_flavin_biosynthesis_I__bacteria_and_plants_	LLD	Exome-wide
rs1045020	5	131730011	1.01854e-05	-0.144603	0.835854	0.0097554	PWY-7234_inosine-5_-phosphate_biosynthesis_III	LLD	Targeted
rs2244836	5	149276373	3.29486e-08	0.238015	0.179921	0.0756026	k__Bacteria|p__Actinobacteria|c__Actinobacteria|o__Coriobacteriales|f__Coriobacteriaceae|g__Eggerthella|s__Eggerthella	LLD	Exome-wide
rs3134798	6	32184705	5.96954e-07	-0.241115	0.156483	0.156438	k__Bacteria|p__Firmicutes|c__Erysipelotrichia|o__Erysipelotrichales|f__Erysipelotrichaceae|g__Erysipelotrichaceae_noname|s__Eubacterium_biforme|t__GCF_000156655	LLD	Exome-wide and targeted
rs3830130	6	32548507	9.96184e-06	-0.36458	0.743517	0.0317843	k__Bacteria|p__Firmicutes|c__Bacilli|o__Lactobacillales|f__Carnobacteriaceae|g__Granulicatella	LLD	Targeted
rs3188543	6	32610403	1.06077e-05	0.234673	0.344659	-0.0983736	k__Bacteria|p__Bacteroidetes|c__Bacteroidia|o__Bacteroidales|f__Prevotellaceae|g__Paraprevotella|s__Paraprevotella_clara|t__GCF_000233955	LLD	Targeted
rs3747807	7	86800351	3.87904e-07	0.16687	0.726639	-0.0172149	PWY-6270_isoprene_biosynthesis_I	LLD	Exome-wide
rs3747807	7	86800351	4.55899e-07	0.166062	0.726639	-0.0173171	PWY-7560_methylerythritol_phosphate_pathway_II	LLD	Exome-wide
rs314374	7	100456611	5.64681e-06	0.154046	0.983884	-0.0010117	GLYCOLYSIS-E-D_superpathway_of_glycolysis_and_Entner-Doudoroff	LLD	Targeted
rs3217275	7	137092745	1.95254e-07	-0.194538	0.915265	0.0062769	THISYN-PWY_superpathway_of_thiamin_diphosphate_biosynthesis_I	LLD	Exome-wide
rs6968618	7	140082363	5.81495e-08	-0.262821	0.139998	0.113954	k__Bacteria|p__Firmicutes|c__Erysipelotrichia|o__Erysipelotrichales|f__Erysipelotrichaceae|g__Holdemania	LLD	Exome-wide
rs11353848	7	149518532	1.32824e-05	-0.210921	0.913678	-0.0119656	k__Bacteria|p__Firmicutes|c__Erysipelotrichia|o__Erysipelotrichales|f__Erysipelotrichaceae|g__Erysipelotrichaceae_noname|s__Eubacterium_biforme|t__GCF_000156655	LLD	Targeted
rs34982116	8	9623170	3.60336e-07	-0.167089	0.586579	-0.0269163	k__Bacteria|p__Firmicutes|c__Clostridia|o__Clostridiales|f__Ruminococcaceae|g__Subdoligranulum|s__Subdoligranulum	LLD	Exome-wide
rs2282192	9	100672338	4.42736e-07	-0.238768	0.888344	0.0086749	PWY-5464_superpathway_of_cytosolic_glycolysis__plants___pyruvate_dehydrogenase_and_TCA_cycle	LLD	Exome-wide
rs1044193	9	138831567	3.16824e-06	-0.190462	0.772428	-0.0164997	PWY0-862__5Z_-dodec-5-enoate_biosynthesis	LLD	Targeted
rs2238001	11	61524507	1.46824e-05	-0.198015	0.0012457	-0.192765	PWY-5173_superpathway_of_acetyl-CoA_biosynthesis	LLD	Targeted
rs2238001	11	61524507	4.91931e-06	-0.278799	0.0524527	-0.149047	PWY-5855_ubiquinol-7_biosynthesis__prokaryotic_	LLD	Targeted
rs2238001	11	61524507	4.91931e-06	-0.278799	0.0524527	-0.149047	PWY-5856_ubiquinol-9_biosynthesis__prokaryotic_	LLD	Targeted
rs2238001	11	61524507	4.91931e-06	-0.278799	0.0524527	-0.149047	PWY-5857_ubiquinol-10_biosynthesis__prokaryotic_	LLD	Targeted
rs2238001	11	61524507	4.91931e-06	-0.278799	0.0524527	-0.149047	PWY-6708_ubiquinol-8_biosynthesis__prokaryotic_	LLD	Targeted
rs2238001	11	61524507	1.04137e-05	-0.22201	0.0134736	-0.166298	TCA-GLYOX-BYPASS_superpathway_of_glyoxylate_bypass_and_TCA	LLD	Targeted
rs3812730	11	87908563	2.68663e-07	0.308233	0.434097	0.101884	k__Bacteria|p__Actinobacteria|c__Actinobacteria|o__Coriobacteriales|f__Coriobacteriaceae|g__Olsenella|s__Olsenella	LLD	Exome-wide
rs11831883	12	48190044	1.32079e-06	0.206157	0.652134	-0.0269451	GLYCOCAT-PWY_glycogen_degradation_I__bacterial_	LLD	Targeted
rs7297871	12	56330572	2.96907e-07	0.427263	0.876821	-0.0108878	k__Bacteria|p__Firmicutes|c__Clostridia|o__Clostridiales|f__Clostridiaceae|g__Clostridium|s__Clostridium_bolteae	LLD	Exome-wide
rs238314	13	42882762	4.99971e-06	0.151143	0.853386	-0.0086185	P185-PWY_formaldehyde_assimilation_III__dihydroxyacetone_cycle_	LLD	Targeted
rs238314	13	42882762	8.29597e-06	0.146627	0.385066	0.0418234	PWY66-400_glycolysis_VI__metazoan_	LLD	Targeted
rs66964055	13	44411410	8.94191e-07	0.258122	0.988351	-0.0007216	PWY-7315_dTDP-N-acetylthomosamine_biosynthesis	LLD	Targeted
rs1407966	13	76432010	3.18428e-07	-0.319366	0.072909	-0.165143	k__Bacteria|p__Bacteroidetes|c__Bacteroidia|o__Bacteroidales|f__Porphyromonadaceae|g__Odoribacter|s__Odoribacter	LLD	Exome-wide
rs929847	16	82917768	5.77675e-06	0.271985	0.609351	-0.0387314	PWY-5705_allantoin_degradation_to_glyoxylate_III	LLD	Targeted
rs3214056	16	88801026	3.06509e-07	0.212777	0.604877	0.0313554	PWY-7198_pyrimidine_deoxyribonucleotides_de_novo_biosynthesis_IV	LLD	Exome-wide
rs3214056	16	88801026	3.4911e-07	0.212009	0.652278	0.0265603	PWY-7210_pyrimidine_deoxyribonucleotides_biosynthesis_from_CTP	LLD	Exome-wide
rs3744913	18	72776121	4.97693e-07	0.16708	0.841324	-0.0104626	CITRULBIO-PWY_L-citrulline_biosynthesis	LLD	Exome-wide
rs3744913	18	72776121	1.91299e-07	0.172767	0.689304	-0.0197349	PWY-4984_urea_cycle	LLD	Exome-wide
rs59660444	19	44778795	7.65545e-06	-0.147369	0.950563	0.0031363	PWY-621_sucrose_degradation_III__sucrose_invertase_	LLD	Targeted
rs4239538	19	46878989	4.27386e-06	0.151482	0.340185	0.0455295	PWY0-1296_purine_ribonucleosides_degradation	LLD	Targeted

## Sheet: Supplementary table 4
Supplementary table S4 IBD cohort-specific mbQTLs used for interaction analyses
17 identified IBD-specific mbQTLs at whole exome-wide level, P <6.83e-07, corresponding to FDR <0.05,Bonferroni correction
12 identified IBD-specific mbQTLs at targeted level, P <1.5e-05, corresponding to FDR <0.05,Bonferroni correction
green =variants associated with CD only. P <6.83e-07
SNPName	SNPChr	SNPChrPos	LLD_Pvalue	LLD_CorrelationCoefficient	IBD_Pvalue	IBD_CorrelationCoefficient	IBD_MAF	Microbial taxonomy/pathway	Cohort-specific	CD_PValue	CD_CorrelationCoeffcient	CD_MAF	UC_PValue	UC_CorrelationCoeffcient	UC_MAF	Approach
rs7512589	1	15788630	0.903849	0.0039391	6.79265e-07	0.239048	0.2545	k__Bacteria|p__Firmicutes|c__Clostridia|o__Clostridiales|f__Lachnospiraceae|g__Lachnospiraceae_noname	IBD	8.23006e-05	0.253848	0.2655	0.0066717	0.214635	0.2435	Exome-wide
rs1483022	1	92646021	0.916535	-0.0060721	2.94964e-08	0.366707	0.3863	k__Bacteria|p__Bacteroidetes|c__Bacteroidia|o__Bacteroidales|f__Bacteroidaceae|g__Bacteroides|s__Bacteroides_fragilis|t__Bacteroides_fragilis	IBD	0.0001267	0.346751	0.3855	0.0003363	0.382162	0.377	Exome-wide and targeted
rs1290558	1	118065841	0.961079	-0.0016317	4.9048e-07	0.286211	0.3632	HEME-BIOSYNTHESIS-II_heme_biosynthesis_I__aerobic_	IBD	2.08117e-05	0.309269	0.3527	0.0283795	0.224734	0.3848	Exome-wide
rs1290558	1	118065841	0.883921	-0.0055842	2.4511e-07	0.296501	0.3632	PWY-5918_superpathay_of_heme_biosynthesis_from_glutamate	IBD	8.53918e-06	0.324792	0.3527	0.0328101	0.224289	0.3848	Exome-wide
rs17723260	1	155058663	0.232087	0.0553907	7.69136e-06	0.526895	0.1358	k__Archaea|p__Euryarchaeota|c__Methanobacteria|o__Methanobacteriales|f__Methanobacteriaceae|g__Methanobrevibacter|s__Methanobrevibacter_smithii|t__Methanobrevibacter_smithii	IBD	0.0035752	0.582154	0.1491	0.0011435	0.534308	0.1204	Targeted
rs1129942	1	172437592	0.71034	0.0241422	1.6624e-07	0.537289	0.2052	k__Bacteria|p__Firmicutes|c__Bacilli|o__Lactobacillales|f__Leuconostocaceae|g__Leuconostoc	IBD	6.94974e-05	0.593159	0.2236	0.0048717	0.453365	0.1859	Exome-wide
rs12067170	1	173606207	0.975908	-0.0014643	6.04418e-07	0.251849	0.2656	PWY-5367_petroselinate_biosynthesis	IBD	1.35682e-07	0.35402	0.2655	0.133252	0.123926	0.267	Exome-wide
rs10920144	1	201187764	0.296485	0.0652448	6.50983e-08	0.399818	0.1066	PWY-5855_ubiquinol-7_biosynthesis__prokaryotic_	IBD	6.80174e-06	0.401025	0.08727	0.0007398	0.494978	0.1335	Exome-wide
rs10920144	1	201187764	0.296485	0.0652448	6.50983e-08	0.399818	0.1066	PWY-5856_ubiquinol-9_biosynthesis__prokaryotic_	IBD	6.80174e-06	0.401025	0.08727	0.0007398	0.494978	0.1335	Exome-wide
rs10920144	1	201187764	0.296485	0.0652448	6.50983e-08	0.399818	0.1066	PWY-5857_ubiquinol-10_biosynthesis__prokaryotic_	IBD	6.80174e-06	0.401025	0.08727	0.0007398	0.494978	0.1335	Exome-wide
rs10920144	1	201187764	0.296485	0.0652448	6.50983e-08	0.399818	0.1066	PWY-6708_ubiquinol-8_biosynthesis__prokaryotic_	IBD	6.80174e-06	0.401025	0.08727	0.0007398	0.494978	0.1335	Exome-wide
rs2289233	2	231738269	0.121478	-0.0533059	3.47272e-07	-0.246664	0.4688	HEMESYN2-PWY_heme_biosynthesis_II__anaerobic_	IBD	0.0132864	-0.161947	0.4745	7.66979e-06	-0.35393	0.4738	Exome-wide
rs14134	3	101576175	0.505283	-0.0219651	6.05098e-06	0.215688	0.3612	PWY-2941_L-lysine_biosynthesis_II	IBD	3.71359e-06	0.292921	0.3673	0.0591603	0.15001	0.3455	Targeted
rs34402524	4	106196829	0.397553	0.0413723	3.72795e-06	-0.370837	0.1217	PWY66-398_TCA_cycle_III__animals_	IBD	0.0005974	-0.369294	0.1291	0.0038231	-0.397545	0.1126	Targeted
rs62383169	5	134573448	0.859194	0.0055683	1.13559e-05	0.216658	0.08249	FERMENTATION-PWY_mixed_acid_fermentation	IBD	5.38629e-05	0.267122	0.08909	0.0909132	0.139221	0.07853	Targeted
rs61732050	5	149919778	0.694024	0.0130606	1.06409e-06	-0.233181	0.05936	k__Bacteria|p__Firmicutes|c__Clostridia|o__Clostridiales|f__Lachnospiraceae	IBD	3.02954e-07	-0.323878	0.05273	0.0997638	-0.130955	0.06806	Targeted
rs2074496	6	31322996	0.355382	-0.0742205	6.16064e-06	0.361853	0.4577	k__Bacteria|p__Firmicutes|c__Clostridia|o__Clostridiales|f__Ruminococcaceae|g__Ruminococcaceae_noname|s__Ruminococcaceae_bacterium_D16|t__GCF_000177015	IBD	0.0090014	0.346465	0.48	0.0038231	0.328349	0.4372	Targeted
rs2076523	6	32370835	0.851974	-0.0103008	2.77088e-07	-0.502791	0.3249	k__Bacteria|p__Bacteroidetes|c__Bacteroidia|o__Bacteroidales|f__Bacteroidaceae|g__Bacteroides|s__Bacteroides_cellulosilyticus|t__Bacteroides_cellulosilyticus	IBD	0.0001691	-0.532405	0.3782	0.0022672	-0.468769	0.2749	Exome-wide and targeted
rs61729490	7	151684256	0.905117	-0.0063718	3.2905e-07	0.490766	0.131	k__Bacteria|p__Bacteroidetes|c__Bacteroidia|o__Bacteroidales|f__Prevotellaceae|g__Prevotella	IBD	0.000487	0.503606	0.1296	0.0038353	0.457715	0.1335	Exome-wide
rs4246905	9	117553249	0.389899	-0.0373867	1.18788e-05	0.257839	0.2264	GLYCOCAT-PWY_glycogen_degradation_I__bacterial_	IBD	0.0018747	0.229059	0.2145	0.0075087	0.295039	0.233	Targeted
rs17860363	12	51723598	0.903533	-0.0036185	4.01122e-06	-0.220493	0.05	PWY-4242_pantothenate_and_coenzyme_A_biosynthesis_III	IBD	0.0010388	-0.210287	0.05	0.010276	-0.203174	0.05	Targeted
rs5798345	12	55714406	0.606693	-0.0310796	1.33798e-05	-0.343813	0.05	k__Bacteria|p__Actinobacteria|c__Actinobacteria|o__Actinomycetales|f__Micrococcaceae|g__Rothia	IBD	0.0059414	-0.305359	0.05	0.000871	-0.422256	0.05	Targeted
rs1242119	14	93182466	0.0245252	-0.0752756	2.4616e-07	0.262172	0.4416	FUCCAT-PWY_fucose_degradation	IBD	0.0001586	0.255582	0.4509	0.0004232	0.294588	0.4372	Exome-wide
rs148929418	15	101601367	0.86328	-0.0110657	2.2452e-06	0.418434	0.05	k__Bacteria|p__Bacteroidetes|c__Bacteroidia|o__Bacteroidales|f__Porphyromonadaceae|g__Odoribacter|s__Odoribacter	IBD	0.0010076	0.438528	0.05	0.0082955	0.359493	0.05	Targeted
rs2288012	16	58327646	0.607252	-0.0173913	2.02313e-07	0.256005	0.2183	k__Bacteria|p__Firmicutes|c__Clostridia|o__Clostridiales|f__Eubacteriaceae|g__Eubacterium	IBD	0.0041047	0.194877	0.2055	1.69876e-05	0.337818	0.2382	Exome-wide
rs918678	16	74425447	0.317601	-0.0326215	2.24277e-07	-0.246204	0.09256	1CMET2-PWY_N10-formyl-tetrahydrofolate_biosynthesis	IBD	4.53857e-05	-0.259107	0.08727	0.0023098	-0.239576	0.09686	Exome-wide
rs2073360	21	33371508	0.186501	0.088222	3.48006e-07	0.555249	0.1986	k__Bacteria|p__Firmicutes|c__Clostridia|o__Clostridiales|f__Clostridiales_Family_XIII_Incertae_Sedis	IBD	0.0108405	0.465582	0.1945	0.0024634	0.483206	0.1868	Exome-wide

## Sheet: Supplementary table 5.1
Supplementary table S5.1 Summary statistics of genetics case control (IBD vs. control)
Logistic regression analyses (Control =920, IBD =435, inflation factor λ= 1.075)
CHR	SNP	BP	A1	TEST	NMISS	OR	STAT	P
1	rs3115849	762273	G	ADD	1383	0.9573	-0.3672	0.7135
1	rs4372192	876499	A	ADD	1383	1.07	0.3578	0.7205
1	rs142558220	878314	C	ADD	1383	0.9733	-0.1845	0.8536
1	rs2272757	881627	G	ADD	1383	1.067	0.73	0.4654
1	rs35471880	881918	A	ADD	1383	0.8038	-1.211	0.2259
1	rs3748595	887560	A	ADD	1383	1.044	0.2355	0.8138
1	rs3828047	887801	A	ADD	1383	1.091	0.4614	0.6445
1	rs3748596	888639	T	ADD	1383	1.091	0.4614	0.6445
1	rs3748597	888659	T	ADD	1383	1.091	0.4614	0.6445
1	rs13303056	889158	G	ADD	1383	1.072	0.3703	0.7111
1	rs13302945	889159	A	ADD	1383	1.072	0.3703	0.7111
1	rs3828049	889238	A	ADD	1383	1.037	0.1922	0.8476
1	rs13303010	894573	G	ADD	1383	1.195	1.17	0.2421
1	rs4970441	897325	G	ADD	1383	1.139	0.7476	0.4547
1	rs13303229	897564	T	ADD	1383	1.157	0.8352	0.4036
1	rs6696971	897738	T	ADD	1383	1.147	0.777	0.4372
1	rs6605071	898323	T	ADD	1383	1.097	0.5178	0.6046
1	rs41285808	898467	T	ADD	1383	1.034	0.177	0.8595
1	rs28705211	900505	C	ADD	1383	0.9765	-0.2528	0.8004
1	rs28507236	906272	C	ADD	1383	0.9934	-0.04271	0.9659
1	rs3829740	909238	G	ADD	1383	0.8874	-1.397	0.1624
1	rs3829738	909309	C	ADD	1383	1.055	0.5012	0.6163
1	rs28548431	909419	T	ADD	1383	0.7328	-2.846	0.004429
1	rs7417106	911595	A	ADD	1383	1.071	0.6826	0.4949
1	rs74045046	911916	T	ADD	1383	0.9955	-0.0405	0.9677
1	rs9803103	912049	T	ADD	1383	0.8595	-1.783	0.07463
1	rs13302979	914333	C	ADD	1383	0.8792	-1.522	0.1281
1	rs34903276	914839	T	ADD	1383	1.047	0.2524	0.8007
1	rs13303368	914852	G	ADD	1383	0.8761	-1.545	0.1223
1	rs13303033	914940	T	ADD	1383	0.8832	-1.47	0.1417
1	rs6660139	916549	A	ADD	1383	0.8436	-1.712	0.08694
1	rs28566954	916590	A	ADD	1383	0.7682	-2.431	0.01505
1	rs2298214	935222	C	ADD	1383	0.8232	-2.278	0.02272
1	rs1921	949608	A	ADD	1383	0.8314	-2.146	0.03188
1	rs2799066	977330	T	ADD	1383	0.9103	-0.6337	0.5263
1	rs2710876	977570	G	ADD	1383	0.914	-0.6105	0.5415
1	rs3128098	981087	A	ADD	1383	0.9304	-0.4694	0.6388
1	rs2465128	981931	A	ADD	1383	0.9844	-0.1094	0.9129
1	rs76264143	982844	C	ADD	1383	1.043	0.2907	0.7713
1	rs3128102	982941	T	ADD	1383	0.9102	-0.6389	0.5229
1	rs10267	982994	T	ADD	1383	0.8959	-0.7387	0.4601
1	rs9442391	984302	T	ADD	1383	0.9376	-0.7605	0.447
1	rs2275813	985266	C	ADD	1383	0.9111	-1.104	0.2696
1	1:985450	985450	A	ADD	1383	0.9744	-0.2895	0.7722
1	rs2710887	986443	C	ADD	1383	1.02	0.1367	0.8913
1	rs9803031	987200	C	ADD	1383	0.9938	-0.04326	0.9655
1	rs4275402	990280	C	ADD	1383	0.9451	-0.5847	0.5588
1	rs3121561	990380	T	ADD	1383	0.9259	-0.7973	0.4253
1	rs4633229	1007203	A	ADD	1383	0.7779	-2.443	0.01458
1	rs71628928	1007222	T	ADD	1383	1.111	0.8927	0.372
1	rs4333796	1007432	G	ADD	1382	0.8233	-2.274	0.02296
1	rs10907177	1021346	G	ADD	1383	1.145	1.174	0.2403
1	rs3737728	1021415	A	ADD	1383	0.7405	-3.081	0.002064
1	rs4074137	1026707	C	ADD	1382	0.8964	-1.272	0.2034
1	rs60024177	1110991	C	ADD	1383	1.04	0.2565	0.7976
1	rs6668667	1114668	A	ADD	1383	0.8558	-0.858	0.3909
1	rs13376597	1115994	A	ADD	1383	1.077	0.595	0.5519
1	rs13374146	1116231	C	ADD	1383	1.432	2.081	0.03745
1	rs10907171	1118212	C	ADD	1383	0.9927	-0.07537	0.9399
1	rs2274792	1132785	T	ADD	1378	1.019	0.1396	0.889
1	rs2274791	1132938	A	ADD	1383	1.014	0.1025	0.9184
1	rs2274790	1132966	A	ADD	1383	0.9745	-0.1854	0.8529
1	rs2274789	1133077	G	ADD	1382	0.9364	-0.6511	0.515
1	rs2298211	1147243	C	ADD	1382	0.8968	-0.7034	0.4818
1	rs2298212	1147297	A	ADD	1381	0.8829	-0.799	0.4243
1	rs17568	1147422	T	ADD	1383	0.9627	-0.3581	0.7203
1	rs12036216	1153113	A	ADD	1383	0.8864	-0.8724	0.383
1	rs2887286	1156131	C	ADD	1383	1.086	0.7251	0.4684
1	rs6603781	1158631	A	ADD	1383	1.047	0.3491	0.727
1	rs7515488	1163804	T	ADD	1382	0.9074	-0.7899	0.4296
1	rs11260566	1178245	T	ADD	1383	0.982	-0.1251	0.9005
1	rs78555129	1178482	G	ADD	1383	0.9694	-0.2131	0.8312
1	rs12093154	1178925	A	ADD	1383	0.9874	-0.08641	0.9311
1	rs113164957	1179309	A	ADD	1383	0.9921	-0.05444	0.9566
1	rs1262894	1217011	C	ADD	1383	0.7034	-2.003	0.04523
1	rs115316182	1222690	T	ADD	1383	0.7996	-1.162	0.2453
1	rs1570867	1225959	G	ADD	1383	0.9067	-0.7748	0.4385
1	rs586965	1226348	G	ADD	1383	0.9962	-0.03047	0.9757
1	rs139600717	1231587	A	ADD	1383	0.9809	-0.1215	0.9033
1	rs1739855	1233941	C	ADD	1383	0.818	-1.167	0.2433
1	rs12408158	1238492	A	ADD	1383	1.068	0.511	0.6094
1	rs2274262	1242707	A	ADD	1383	0.9098	-0.5797	0.5621
1	rs12103	1247494	T	ADD	1383	1.01	0.09012	0.9282
1	rs12142199	1249187	G	ADD	1383	0.9706	-0.2799	0.7795
1	rs1886772	1254443	G	ADD	1383	0.9499	-0.2893	0.7723
1	rs10907179	1254841	C	ADD	1383	0.9499	-0.2893	0.7723
1	rs2296472	1262591	C	ADD	1383	0.9638	-0.207	0.836
1	rs307349	1262966	C	ADD	1383	1.003	0.0164	0.9869
1	rs307350	1263144	G	ADD	1383	1.002	0.01304	0.9896
1	rs76755863	1266738	A	ADD	1382	0.8621	-0.9461	0.3441
1	rs141430443	1266740	A	ADD	1382	0.8621	-0.9461	0.3441
1	rs307371	1273116	A	ADD	1383	0.987	-0.07211	0.9425
1	rs307370	1273278	A	ADD	1382	0.9324	-0.6343	0.5259
1	rs4970365	1289911	G	ADD	1383	0.9827	-0.0958	0.9237
1	rs1240746	1330726	G	ADD	1383	0.9378	-0.5702	0.5685
1	rs35242196	1333598	A	ADD	1383	0.9777	-0.171	0.8642
1	rs111876693	1336006	T	ADD	1383	1.004	0.02731	0.9782
1	rs2275915	1342612	C	ADD	1383	0.9337	-0.6335	0.5264
1	rs904589	1354515	G	ADD	1383	1.004	0.02431	0.9806
1	rs3766165	1354594	G	ADD	1383	1.019	0.1176	0.9064
1	rs12022947	1361633	A	ADD	1382	0.9968	-0.02588	0.9793
1	rs12030806	1361641	T	ADD	1382	0.9254	-0.7402	0.4592
1	rs1892289	1374834	G	ADD	1381	0.8242	-1.748	0.08055
1	rs34301361	1386016	G	ADD	1383	1.029	0.2437	0.8075
1	rs9793066	1387726	G	ADD	1383	1.087	0.7127	0.476
1	rs9793256	1387764	A	ADD	1383	1.087	0.7127	0.476
1	rs35096659	1389695	T	ADD	1383	0.9989	-0.009967	0.992
1	rs1781147	1390875	T	ADD	1383	1.047	0.4147	0.6784
1	rs1695873	1391304	C	ADD	1383	1.033	0.3012	0.7633
1	rs79835757	1391562	A	ADD	1383	0.7824	-2.098	0.0359
1	rs819972	1418004	C	ADD	1383	1.034	0.1978	0.8432
1	rs819976	1421531	A	ADD	1383	1.117	0.6081	0.5431
1	rs819977	1423267	G	ADD	1383	1.017	0.1007	0.9198
1	rs819980	1425700	C	ADD	1383	1.017	0.1007	0.9198
1	rs149187984	1425816	A	ADD	1383	1.076	0.3892	0.6972
1	rs139902189	1430985	T	ADD	1383	1.092	0.4705	0.638
1	rs9439458	1451380	C	ADD	1383	0.9697	-0.2295	0.8185
1	rs3118507	1458073	G	ADD	1383	0.9703	-0.2991	0.7648
1	rs28370384	1469289	C	ADD	1383	0.9806	-0.2167	0.8285
1	rs7533	1479333	G	ADD	1383	1.047	0.4871	0.6262
1	rs6666293	1509825	G	ADD	1383	1.042	0.4407	0.6594
1	rs7418389	1551927	T	ADD	1383	1.016	0.1721	0.8633
1	rs12755088	1558792	T	ADD	1383	1.284	1.685	0.09207
1	rs28510084	1562437	G	ADD	1383	0.9092	-0.8996	0.3684
1	rs11544452	1562536	A	ADD	1383	0.9106	-0.6846	0.4936
1	rs74892851	1563789	A	ADD	1383	1.061	0.6779	0.4978
1	rs7531938	1585597	A	ADD	1383	1.031	0.3318	0.74
1	rs3936009	1585642	G	ADD	1383	1.035	0.3775	0.7058
1	rs874516	1635004	T	ADD	1378	0.9996	-0.004839	0.9961
1	rs11488590	1635108	A	ADD	1380	0.7379	-1.644	0.1001
1	rs11488591	1635565	T	ADD	1380	0.7937	-1.294	0.1958
1	rs2076329	1635619	T	ADD	1380	0.9535	-0.5497	0.5826
1	rs55880629	1635749	C	ADD	1380	0.9131	-1.087	0.2772
1	rs2072922	1635928	A	ADD	1380	0.8178	-1.13	0.2583
1	rs1534950	1635943	C	ADD	1380	0.7937	-1.294	0.1958
1	rs1534951	1635979	C	ADD	1380	0.7937	-1.294	0.1958
1	rs1059822	1636044	G	ADD	1380	0.9438	-0.6688	0.5036
1	rs4288535	1636112	A	ADD	1380	0.7873	-1.341	0.1799
1	rs2179381	1636274	C	ADD	1380	0.9275	-0.8986	0.3689
1	rs36039898	1653004	T	ADD	1380	0.9557	-0.2933	0.7693
1	rs16825265	1653028	C	ADD	1380	0.9499	-0.3276	0.7432
1	rs2294486	1663851	C	ADD	1380	0.8778	-1.534	0.1251
1	rs2294487	1663861	A	ADD	1380	0.881	-1.49	0.1362
1	rs7407	1684472	C	ADD	1383	1.107	1.191	0.2337
1	rs4751	1686040	T	ADD	1383	1.139	1.527	0.1267
1	rs2072929	1686943	C	ADD	1383	1.016	0.1874	0.8514
1	rs2076327	1686962	T	ADD	1383	1.001	0.01267	0.9899
1	rs4648624	1688513	T	ADD	1383	1.127	1.4	0.1615
1	rs2235537	1689762	C	ADD	1383	1.135	1.486	0.1372
1	rs77354509	1737895	A	ADD	1383	0.8046	-1.571	0.1162
1	rs17363334	1737900	T	ADD	1383	0.8046	-1.571	0.1162
1	rs2247560	1846765	G	ADD	1383	1.093	1.042	0.2976
1	rs2748986	1847856	G	ADD	1383	1.156	1.685	0.09201
1	rs28640257	1849529	A	ADD	1383	1.097	1.076	0.2819
1	rs72634869	1849923	A	ADD	1383	0.817	-1.344	0.1789
1	rs2803348	1854109	A	ADD	1383	1.172	1.828	0.06748
1	rs941530	1858309	T	ADD	1383	1.199	2.082	0.03736
1	rs4648734	1859131	T	ADD	1383	1.232	2.108	0.03505
1	rs2803295	1861582	C	ADD	1383	1.097	1.072	0.2836
1	rs2748981	1873453	G	ADD	1378	1.185	2.063	0.03908
1	rs2803326	1873514	A	ADD	1383	1.18	1.933	0.05321
1	rs2803327	1873525	T	ADD	1383	1.179	1.924	0.05441
1	rs12758705	1873625	A	ADD	1377	1.251	2.34	0.01927
1	rs2803336	1875858	C	ADD	1383	1.109	1.214	0.2247
1	rs2803337	1875859	A	ADD	1383	1.11	1.229	0.2191
1	rs3795290	1886859	T	ADD	1383	1.248	2.274	0.02299
1	rs28548017	1887019	A	ADD	1383	1.016	0.1411	0.8878
1	rs28575980	1887245	A	ADD	1383	1.252	2.265	0.02349
1	rs3820011	1888193	A	ADD	1383	1.243	2.234	0.0255
1	rs2748972	1891477	G	ADD	1382	1.129	0.9302	0.3523
1	rs7523728	1895177	T	ADD	1383	1.058	0.5837	0.5594
1	rs16824585	1896440	A	ADD	1383	1.054	0.5432	0.587
1	rs35269416	1900186	C	ADD	1383	1.071	0.6434	0.5199
1	rs16824588	1900232	C	ADD	1383	1.078	0.889	0.374
1	rs3795280	1916890	T	ADD	1383	0.9765	-0.2737	0.7843
1	rs4350140	1918488	A	ADD	1383	0.9604	-0.4784	0.6324
1	rs13303195	1922303	C	ADD	1381	0.9659	-0.4141	0.6788
1	rs2376805	1956362	G	ADD	1383	1.231	1.914	0.0556
1	rs2229110	1957037	T	ADD	1383	1.047	0.5111	0.6092
1	rs28408173	1960674	T	ADD	1383	0.7906	-1.797	0.07233
1	rs28431879	1961408	T	ADD	1383	0.7826	-1.867	0.06197
1	rs12184	1987993	C	ADD	1383	0.9329	-0.7604	0.447
1	rs1878745	1991014	G	ADD	1383	0.8464	-1.408	0.1591
1	rs2459986	2005740	T	ADD	1383	0.9619	-0.3085	0.7577
1	rs3128303	2075814	T	ADD	1383	1.118	0.8286	0.4073
1	rs262670	2082458	T	ADD	1383	0.8874	-1.245	0.2131
1	rs3123592	2087557	C	ADD	1383	1.091	0.6397	0.5224
1	rs3737633	2101059	G	ADD	1380	1.037	0.2592	0.7955
1	rs262689	2113266	A	ADD	1383	0.9819	-0.1488	0.8817
1	rs3123595	2117558	T	ADD	1383	1.041	0.2957	0.7674
1	rs2503701	2121118	C	ADD	1383	1.054	0.5903	0.555
1	rs1058411	2125172	A	ADD	1380	1.051	0.3645	0.7155
1	rs262695	2144788	G	ADD	1383	0.9286	-0.8432	0.3991
1	rs1039100	2286947	A	ADD	1383	0.8497	-1.581	0.114
1	rs2645087	2288852	A	ADD	1382	1.003	0.02671	0.9787
1	rs12037485	2332391	T	ADD	1383	0.8721	-1.597	0.1102
1	rs11586985	2337277	T	ADD	1383	1.266	1.958	0.05023
1	rs3795269	2338126	A	ADD	1383	0.872	-1.574	0.1154
1	rs2494598	2340200	T	ADD	1383	1.202	1.695	0.09012
1	rs1143016	2340212	A	ADD	1383	1.014	0.07807	0.9378
1	rs12727342	2409892	A	ADD	1383	0.8991	-1.232	0.2181
1	rs10797428	2411451	A	ADD	1383	0.9003	-1.225	0.2205
1	rs7512269	2418625	T	ADD	1383	1.13	0.9715	0.3313
1	rs2477699	2422614	G	ADD	1383	0.7903	-2.446	0.01443
1	rs2296442	2430617	T	ADD	1383	1.098	1.104	0.2696
1	rs2477707	2431057	T	ADD	1383	1.217	1.838	0.06603
1	rs12736998	2433900	C	ADD	1383	0.9401	-0.7262	0.4677
1	rs2494620	2441358	C	ADD	1383	1.265	2.299	0.02151
1	rs2494619	2441392	C	ADD	1383	1.265	2.299	0.02151
1	rs7535528	2444414	A	ADD	1383	1.019	0.2146	0.8301
1	rs2247308	2445406	G	ADD	1383	1.265	2.299	0.02151
1	rs2236395	2446880	G	ADD	1383	1.258	2.246	0.02469
1	rs2236394	2446960	C	ADD	1383	1.258	2.246	0.02469
1	rs2494636	2452357	A	ADD	1378	1.177	1.596	0.1104
1	rs2985862	2452569	T	ADD	1383	0.7486	-2.86	0.004234
1	rs2227313	2487766	C	ADD	1383	0.8927	-1.331	0.1831
1	rs4870	2488153	G	ADD	1383	0.8857	-1.405	0.1599
1	rs2257763	2490898	A	ADD	1383	0.8845	-1.429	0.1531
1	rs2281852	2490942	A	ADD	1383	0.9055	-1.159	0.2466
1	rs2234161	2491205	T	ADD	1383	0.8801	-1.485	0.1377
1	rs2234167	2494330	A	ADD	1383	0.9753	-0.1948	0.8456
1	rs6701238	2520500	A	ADD	1383	0.9362	-0.738	0.4605
1	rs6670198	2520527	C	ADD	1383	0.9374	-0.7244	0.4688
1	rs2296443	2522392	A	ADD	1374	0.9965	-0.04217	0.9664
1	rs745368	2524205	T	ADD	1383	0.9222	-0.8786	0.3796
1	rs745367	2524457	C	ADD	1383	0.9377	-0.7202	0.4714
1	rs3748816	2526746	G	ADD	1383	0.9363	-0.7374	0.4609
1	rs2843401	2528133	T	ADD	1383	0.9322	-0.7612	0.4465
1	rs4648562	2535613	A	ADD	1383	0.9236	-0.8603	0.3896
1	rs4648652	2535758	G	ADD	1383	0.9383	-0.7118	0.4766
1	rs78506337	2537095	A	ADD	1383	0.9185	-0.9213	0.3569
1	rs41300092	2537838	T	ADD	1383	0.9492	-0.5641	0.5727
1	rs10797440	2541269	G	ADD	1383	0.9472	-0.6048	0.5453
1	rs4648657	2560735	A	ADD	1383	0.9647	-0.3954	0.6926
1	rs4648658	2560882	G	ADD	1383	0.9415	-0.6736	0.5006
1	rs4648659	2560903	T	ADD	1383	0.9452	-0.6122	0.5404
1	rs4648662	2573199	A	ADD	1383	0.7244	-2.689	0.007167
1	rs4576609	2938265	T	ADD	1383	1.02	0.1893	0.8499
1	rs3795262	2938697	G	ADD	1383	1.02	0.1893	0.8499
1	rs3795263	2938989	A	ADD	1383	1.058	0.5543	0.5794
1	rs2297828	2983963	A	ADD	1383	0.974	-0.2863	0.7746
1	rs2297829	2984087	A	ADD	1383	1.043	0.4833	0.6289
1	rs2282198	3301721	T	ADD	1383	0.9406	-0.6559	0.5119
1	rs10909936	3311101	G	ADD	1375	0.9488	-0.3879	0.6981
1	rs871822	3312914	G	ADD	1383	0.9797	-0.2185	0.827
1	rs192554855	3319339	A	ADD	1383	1.203	1.205	0.2281
1	rs870124	3328358	T	ADD	1383	1.143	1.165	0.2442
1	rs2493292	3328659	T	ADD	1383	1.064	0.5446	0.586
1	rs41303861	3342109	T	ADD	1383	0.9412	-0.5962	0.5511
1	rs870171	3342804	T	ADD	1383	0.8477	-1.771	0.07659
1	rs6424078	3383898	A	ADD	1383	0.7451	-1.87	0.06155
1	rs77768688	3388269	A	ADD	1383	0.9469	-0.3214	0.7479
1	rs2185639	3389727	C	ADD	1383	0.8334	-1.396	0.1627
1	rs4422946	3394640	A	ADD	1383	1.137	0.6886	0.4911
1	rs10797395	3395039	G	ADD	1383	0.8328	-1.407	0.1593
1	rs61734742	3395174	A	ADD	1383	0.6887	-2.124	0.03363
1	rs2794321	3407043	T	ADD	1383	0.8583	-0.9285	0.3532
1	rs61746168	3410581	A	ADD	1383	0.8357	-1.101	0.2709
1	rs61742508	3410644	G	ADD	1383	0.829	-1.137	0.2556
1	rs61730954	3411038	A	ADD	1383	0.838	-1.061	0.2887
1	rs78747258	3411184	A	ADD	1383	0.838	-1.061	0.2887
1	rs10909951	3414105	T	ADD	1382	0.8351	-2.094	0.0363
1	rs7553399	3416449	C	ADD	1383	0.9849	-0.1609	0.8721
1	rs4648508	3418391	T	ADD	1383	1.043	0.4711	0.6376
1	rs2821008	3421897	G	ADD	1383	0.8529	-1.509	0.1313
1	rs2247236	3422642	G	ADD	1383	0.8461	-1.549	0.1215
1	rs41315296	3424508	A	ADD	1383	0.9215	-0.4914	0.6232
1	rs61735125	3425183	A	ADD	1383	0.9215	-0.4914	0.6232
1	rs2821005	3426594	G	ADD	1383	0.8585	-1.387	0.1654
1	rs79653272	3427298	A	ADD	1383	0.8349	-1.379	0.168
1	rs2821000	3427351	G	ADD	1383	0.8349	-1.379	0.168
1	rs2794360	3427485	A	ADD	1383	0.8349	-1.379	0.168
1	rs2820999	3428160	G	ADD	1383	0.9788	-0.2407	0.8098
1	rs11585362	3428608	A	ADD	1383	1.174	1.326	0.1847
1	rs10797399	3440824	A	ADD	1383	1.171	1.74	0.0819
1	rs2794340	3496479	T	ADD	1382	0.8436	-1.153	0.2489
1	rs7513275	3511934	G	ADD	1383	1.058	0.4929	0.6221
1	rs2794330	3519179	T	ADD	1383	1.029	0.3191	0.7496
1	rs2760321	3548136	T	ADD	1383	1.056	0.4832	0.629
1	rs2760320	3548832	C	ADD	1383	0.7415	-1.759	0.07861
1	rs3818330	3555428	T	ADD	1383	1.25	2.078	0.03771
1	rs1801173	3598910	T	ADD	1383	0.9731	-0.2685	0.7883
1	rs3765730	3607520	A	ADD	1383	1.104	1.182	0.2371
1	rs12122732	3607532	A	ADD	1383	0.838	-1.31	0.1901
1	rs1801174	3638674	C	ADD	1383	0.9662	-0.2673	0.7893
1	rs6424091	3640085	C	ADD	1367	1.066	0.6024	0.5469
1	rs2181486	3644349	A	ADD	1383	1.055	0.5356	0.5922
1	rs2146657	3644374	A	ADD	1383	1.051	0.5053	0.6133
1	rs2236366	3644805	G	ADD	1383	1.01	0.06299	0.9498
1	rs2096224	3645844	G	ADD	1383	1.095	0.9116	0.362
1	rs11589885	3646137	C	ADD	1383	1.065	0.6611	0.5086
1	rs1885867	3646192	G	ADD	1383	1.042	0.4048	0.6856
1	rs1885866	3646214	T	ADD	1383	1.047	0.4531	0.6505
1	rs41315312	3669172	T	ADD	1383	1.173	0.9409	0.3468
1	rs10797410	3669201	G	ADD	1383	0.9709	-0.3416	0.7326
1	rs10910021	3669205	G	ADD	1383	0.9762	-0.2792	0.7801
1	rs4648555	3672156	A	ADD	1383	0.9408	-0.6305	0.5284
1	rs4648405	3673496	G	ADD	1383	0.9386	-0.6636	0.5069
1	rs1181883	3677933	C	ADD	1383	0.9993	-0.008209	0.9935
1	rs1181879	3679139	C	ADD	1383	0.9923	-0.08881	0.9292
1	rs4648556	3679146	A	ADD	1383	0.9263	-0.7982	0.4248
1	rs4648557	3679307	C	ADD	1383	0.9395	-0.6523	0.5142
1	rs10910024	3679775	T	ADD	1383	0.9099	-0.9403	0.3471
1	rs36124273	3700430	T	ADD	1380	0.9164	-0.5153	0.6063
1	rs2298227	3701663	C	ADD	1383	0.9254	-0.5224	0.6014
1	rs12759775	3713077	T	ADD	1381	1.098	0.7552	0.4501
1	rs12729542	3731959	T	ADD	1383	0.9544	-0.2985	0.7653
1	rs12728401	3731965	A	ADD	1383	0.8594	-1.096	0.2732
1	rs4648409	3732103	T	ADD	1383	1.036	0.4173	0.6765
1	rs6703035	3732782	T	ADD	1381	0.9949	-0.06029	0.9519
1	rs6663840	3743319	A	ADD	1383	0.9558	-0.4884	0.6252
1	rs2275831	3745924	A	ADD	1383	1.122	0.6231	0.5332
1	rs2275828	3746583	T	ADD	1383	1.003	0.0393	0.9686
1	rs2275827	3746585	G	ADD	1383	1.041	0.4216	0.6733
1	rs2275826	3746589	C	ADD	1383	1.135	0.6888	0.491
1	rs6424058	3747580	T	ADD	1383	0.9993	-0.008104	0.9935
1	rs6413779	3747603	T	ADD	1383	1.111	0.5705	0.5683
1	rs12746541	3753013	C	ADD	1380	0.908	-1	0.3171
1	rs2275824	3753136	T	ADD	1383	1.001	0.008973	0.9928
1	rs1891941	3755675	T	ADD	1383	1.111	0.5705	0.5683
1	rs10797347	3759784	A	ADD	1383	1.121	0.6273	0.5304
1	rs72848418	3761465	A	ADD	1383	0.9823	-0.1438	0.8857
1	rs2275822	3761479	T	ADD	1383	0.9993	-0.008104	0.9935
1	rs10492942	3764216	T	ADD	1383	1.029	0.293	0.7696
1	rs34891610	3774130	G	ADD	1383	0.9223	-0.8467	0.3972
1	rs12723005	3774138	C	ADD	1383	0.9155	-0.922	0.3565
1	rs12722891	3774296	G	ADD	1383	0.9338	-0.7182	0.4726
1	rs12726906	3774312	C	ADD	1382	0.8969	-1.137	0.2557
1	rs4376673	3775454	C	ADD	1383	1.197	0.9987	0.3179
1	rs12129902	3776989	T	ADD	1383	0.8471	-1.192	0.2332
1	rs35969031	3786146	G	ADD	1383	0.9412	-0.4825	0.6294
1	rs1141070	3786189	A	ADD	1383	0.8175	-2.349	0.0188
1	rs12738235	3786245	A	ADD	1383	0.9477	-0.4282	0.6685
1	rs3205087	3800242	G	ADD	1383	1.023	0.2726	0.7851
1	rs4520357	3806643	A	ADD	1383	1.075	0.7489	0.4539
1	rs7513321	3807122	A	ADD	1383	1.037	0.3034	0.7616
1	rs4131373	3807388	A	ADD	1383	1.037	0.3034	0.7616
1	rs11807227	3809423	A	ADD	1383	1.098	0.7307	0.465
1	rs1061968	4772053	C	ADD	1383	1.015	0.1722	0.8633
1	rs242056	4772717	G	ADD	1381	0.8668	-1.62	0.1052
1	rs389959	4834606	C	ADD	1383	1.053	0.5719	0.5674
1	rs11805709	4847594	T	ADD	1382	0.8971	-1.104	0.2694
1	rs4654460	4847845	G	ADD	1383	0.9716	-0.3264	0.7441
1	rs1287634	5925371	A	ADD	1383	0.9856	-0.1703	0.8647
1	rs555164	5926507	C	ADD	1383	1	0.002834	0.9977
1	rs78598342	5928133	T	ADD	1383	1.125	0.729	0.466
1	rs868163	5934490	A	ADD	1380	1.04	0.467	0.6405
1	rs905467	5934500	C	ADD	1381	1.051	0.5192	0.6036
1	rs1287637	5935162	A	ADD	1383	0.9642	-0.3275	0.7433
1	rs3747992	5937168	A	ADD	1383	1.024	0.2763	0.7823
1	rs3747990	5937327	T	ADD	1383	0.8901	-0.9615	0.3363
1	rs3747989	5937391	C	ADD	1383	1.027	0.2667	0.7897
1	rs11121915	5939544	T	ADD	1383	1.024	0.2334	0.8155
1	rs41280814	5947308	A	ADD	1383	0.8786	-1.071	0.284
1	rs2282281	5948677	G	ADD	1383	1.037	0.3582	0.7202
1	rs12120967	5965381	T	ADD	1383	0.9031	-0.8515	0.3945
1	rs7520105	5987696	C	ADD	1383	0.8821	-1.045	0.2958
1	rs2227911	6142308	C	ADD	1383	1.11	0.7831	0.4336
1	rs2273043	6149053	T	ADD	1383	0.9154	-0.6214	0.5343
1	rs2273042	6149122	A	ADD	1383	0.9192	-0.5958	0.5513
1	rs2294932	6154417	T	ADD	1383	0.8441	-1.623	0.1046
1	rs1555144	6155332	T	ADD	1383	0.9743	-0.271	0.7864
1	rs749434	6157282	T	ADD	1383	1.117	1.285	0.1989
1	rs749435	6157297	C	ADD	1383	0.9271	-0.545	0.5858
1	rs2311802	6157434	C	ADD	1383	0.9466	-0.6502	0.5156
1	rs2229002	6158562	A	ADD	1383	0.9654	-0.4054	0.6851
1	rs34324678	6160115	A	ADD	1383	1.043	0.3364	0.7366
1	rs12758341	6161959	A	ADD	1374	1.022	0.174	0.8619
1	rs6696489	6162054	T	ADD	1380	0.9718	-0.3106	0.7561
1	rs1883768	6165419	T	ADD	1383	1.046	0.376	0.7069
1	rs59788818	6171992	A	ADD	1383	0.8577	-1.406	0.1596
1	rs2843493	6184092	A	ADD	1383	1.117	1.315	0.1885
1	rs2273041	6184192	G	ADD	1383	0.8952	-1.317	0.1877
1	rs2273034	6188546	A	ADD	1383	0.8076	-2.27	0.02322
1	rs9434662	6190215	T	ADD	1383	1.111	0.9665	0.3338
1	rs17029184	6190315	T	ADD	1383	0.9173	-0.5473	0.5842
1	rs3765452	6194347	G	ADD	1383	1.096	0.8433	0.3991
1	rs2250504	6195493	A	ADD	1383	0.9011	-1.224	0.221
1	rs2250358	6196869	G	ADD	1383	0.9017	-1.212	0.2257
1	rs2746066	6196943	G	ADD	1383	0.9059	-1.161	0.2457
1	rs2785582	6196951	A	ADD	1383	0.9059	-1.161	0.2457
1	rs2273032	6202245	A	ADD	1383	0.9971	-0.02212	0.9823
1	rs41307755	6202423	A	ADD	1383	0.9113	-0.493	0.622
1	rs17436816	6204161	A	ADD	1383	0.7451	-1.948	0.05142
1	rs17489787	6204222	G	ADD	1383	0.8871	-0.8975	0.3694
1	rs9435102	6204266	G	ADD	1383	0.9753	-0.2965	0.7668
1	rs41279496	6209265	T	ADD	1383	1.101	0.6164	0.5376
1	rs12565328	6209363	C	ADD	1383	1.09	0.935	0.3498
1	rs9434711	6211183	A	ADD	1383	1.07	0.7368	0.4613
1	rs6700735	6211257	A	ADD	1383	0.8901	-0.6137	0.5394
1	rs12074369	6215736	G	ADD	1383	0.9847	-0.1059	0.9156
1	rs3827727	6219363	T	ADD	1383	1.144	0.858	0.3909
1	rs2294714	6257826	C	ADD	1383	1.097	0.9999	0.3173
1	rs2294713	6257856	A	ADD	1383	1.13	1.452	0.1465
1	rs709209	6278414	G	ADD	1383	0.9016	-1.146	0.2519
1	rs846111	6279370	C	ADD	1383	1.01	0.1092	0.913
1	rs61760836	6305292	C	ADD	1383	0.8551	-1.671	0.09475
1	rs61760837	6305303	C	ADD	1383	0.8566	-1.652	0.09851
1	rs12735670	6313938	C	ADD	1383	0.8959	-1.208	0.2272
1	rs11590458	6314822	T	ADD	1383	0.8959	-1.208	0.2272
1	rs35553413	6355065	C	ADD	1383	0.8232	-1.522	0.1281
1	rs7529205	6473294	G	ADD	1383	0.8652	-1.169	0.2425
1	rs112408380	6479925	T	ADD	1383	0.9787	-0.1228	0.9022
1	rs191234203	6500547	A	ADD	1381	0.8752	-0.76	0.4473
1	rs4908552	6500660	A	ADD	1383	0.6219	-2.92	0.003497
1	rs3817918	6500919	C	ADD	1380	0.8215	-1.82	0.06878
1	rs2311045	6501044	G	ADD	1383	0.8568	-1.243	0.2137
1	rs55884073	6501152	T	ADD	1383	1.057	0.303	0.7619
1	rs77656032	6508712	C	ADD	1383	0.9945	-0.03215	0.9743
1	rs3138159	6520024	A	ADD	1383	1.168	0.9926	0.3209
1	rs11800462	6524501	C	ADD	1383	0.7014	-2.114	0.03453
1	rs3007417	6526183	A	ADD	1383	1	0.0007654	0.9994
1	rs76625876	6528468	T	ADD	1383	0.6771	-2.295	0.0217
1	rs3138150	6528589	T	ADD	1383	1.033	0.1741	0.8618
1	rs730600	6529443	G	ADD	1383	0.7742	-2.014	0.04397
1	rs943584	6529748	T	ADD	1383	0.6862	-2.216	0.02666
1	rs2986753	6530435	G	ADD	1383	0.8176	-1.56	0.1187
1	rs61740145	6531124	C	ADD	1383	0.6758	-2.313	0.02071
1	rs74809741	6531589	T	ADD	1383	1.064	0.3304	0.7411
1	rs112471131	6531650	T	ADD	1383	0.6771	-2.295	0.0217
1	rs61741379	6533393	C	ADD	1383	0.7607	-2.142	0.03223
1	rs75490131	6545390	T	ADD	1381	0.7745	-1.859	0.06308
1	rs3007430	6557009	C	ADD	1383	0.824	-1.409	0.1589
1	rs1556035	6579607	C	ADD	1383	0.9253	-0.5723	0.5671
1	rs11122083	6593532	A	ADD	1383	1.016	0.1213	0.9034
1	rs10864625	6614230	A	ADD	1383	1.055	0.4085	0.6829
1	rs4908923	6614535	G	ADD	1383	0.9971	-0.02238	0.9821
1	rs34160967	6635306	A	ADD	1383	1.054	0.4338	0.6644
1	rs17492553	6636461	C	ADD	1383	0.8808	-1.453	0.1463
1	rs12040340	6637171	A	ADD	1383	1.014	0.1023	0.9185
1	rs2229330	6649228	G	ADD	1372	0.8015	-1.195	0.2321
1	rs2232460	6659505	A	ADD	1383	0.9844	-0.1732	0.8625
1	rs2072948	6679848	T	ADD	1383	1.054	0.5985	0.5495
1	rs3747994	6681744	C	ADD	1383	0.9498	-0.5564	0.5779
1	rs3174820	6693097	G	ADD	1383	0.9923	-0.08542	0.9319
1	rs6804	6694574	A	ADD	1383	0.9933	-0.07329	0.9416
1	rs6577583	6695802	A	ADD	1383	0.9085	-1.045	0.296
1	rs200458	6704635	A	ADD	1383	0.8403	-1.212	0.2253
1	rs200454	6705874	C	ADD	1383	1.059	0.5459	0.5851
1	rs12137794	6705944	T	ADD	1383	0.8677	-1.014	0.3104
1	rs12145525	6711146	C	ADD	1383	0.9934	-0.07214	0.9425
1	rs3810982	6947717	T	ADD	1383	0.8642	-1.285	0.1989
1	rs72640073	7151479	C	ADD	1383	1.02	0.1777	0.859
1	rs970973	7202190	T	ADD	1383	1.015	0.1748	0.8613
1	rs1201529	7527996	T	ADD	1383	1.013	0.1505	0.8804
1	rs3737907	7723534	A	ADD	1383	0.963	-0.2497	0.8028
1	rs3737906	7723588	T	ADD	1383	1.032	0.2637	0.792
1	rs12128526	7723957	A	ADD	1383	1.1	1.139	0.2547
1	rs41278946	7737651	A	ADD	1383	1.007	0.04498	0.9641
1	rs3011926	7737799	A	ADD	1383	1.109	1.254	0.2097
1	rs2071985	7796641	G	ADD	1383	0.887	-1.427	0.1535
1	rs41278952	7797503	G	ADD	1383	0.762	-2.014	0.04405
1	rs1573753	7811014	G	ADD	1380	1.094	0.9759	0.3291
1	rs10779689	7811215	A	ADD	1377	1.159	1.637	0.1017
1	rs11576572	7833485	A	ADD	1383	0.8272	-1.95	0.05123
1	rs228729	7845695	T	ADD	1383	1.087	0.9244	0.3553
1	rs2859390	7847529	G	ADD	1382	1.048	0.4303	0.667
1	rs3213578	7861158	G	ADD	1383	1.127	0.9296	0.3526
1	rs228669	7870048	T	ADD	1383	1.447	2.269	0.02326
1	rs228690	7879322	T	ADD	1383	1.13	0.8671	0.3859
1	rs10462020	7880683	G	ADD	1383	0.7781	-2.306	0.02108
1	rs228692	7880712	A	ADD	1383	1.054	0.3378	0.7355
1	rs2859387	7887248	A	ADD	1383	1.077	0.8304	0.4063
1	rs11590657	7887926	G	ADD	1383	0.889	-0.7308	0.4649
1	rs2640908	7889941	T	ADD	1383	1.061	0.5451	0.5857
1	rs1773135	7890264	A	ADD	1383	1.053	0.5629	0.5735
1	rs10462021	7897133	G	ADD	1383	0.7944	-2.125	0.03356
1	rs228654	7897228	A	ADD	1383	1.057	0.423	0.6723
1	rs170630	7906702	G	ADD	1383	1.065	0.4068	0.6842
1	rs4908485	7907984	G	ADD	1373	0.9979	-0.01893	0.9849
1	rs34305100	7913029	G	ADD	1383	0.9653	-0.3246	0.7455
1	rs228648	7913430	G	ADD	1383	1.02	0.2288	0.819
1	rs13306061	7913445	T	ADD	1383	0.9501	-0.47	0.6384
1	rs2641116	8029494	G	ADD	1383	0.9253	-0.7148	0.4747
1	rs12565834	8390246	C	ADD	1383	1.059	0.614	0.5392
1	rs56125713	8390384	C	ADD	1383	0.9849	-0.1286	0.8977
1	rs1058619	8390495	A	ADD	1383	1.132	1.295	0.1954
1	rs2289731	8390888	A	ADD	1383	0.9931	-0.07711	0.9385
1	rs7535752	8395560	T	ADD	1383	0.9587	-0.3756	0.7072
1	rs1055236	8404093	T	ADD	1381	1.035	0.3874	0.6984
1	rs41278972	8415682	T	ADD	1383	1.159	0.831	0.406
1	rs9628991	8424039	G	ADD	1383	0.9734	-0.2417	0.809
1	rs3753275	8425900	C	ADD	1383	0.9808	-0.1734	0.8623
1	rs2781066	8926329	T	ADD	1383	1.168	1.382	0.1671
1	rs2071412	8928125	T	ADD	1383	0.9134	-0.9491	0.3426
1	rs2274327	9009406	T	ADD	1383	0.993	-0.08256	0.9342
1	rs2274328	9009444	C	ADD	1383	1.004	0.05268	0.958
1	rs2274329	9009451	C	ADD	1383	1.027	0.1856	0.8528
1	rs2274330	9009470	C	ADD	1383	1.005	0.03907	0.9688
1	rs2274331	9009547	A	ADD	1383	1.021	0.1471	0.883
1	rs7540307	9011537	A	ADD	1383	1.01	0.1119	0.9109
1	rs3765968	9011586	T	ADD	1383	0.998	-0.02262	0.982
1	rs3765967	9011627	A	ADD	1383	1.033	0.2281	0.8196
1	rs2274333	9017204	G	ADD	1383	1.036	0.3771	0.7061
1	rs2274334	9027899	T	ADD	1383	1.117	0.676	0.499
1	rs3737665	9030964	T	ADD	1383	1.011	0.09889	0.9212
1	rs3765964	9034421	A	ADD	1381	1.002	0.02859	0.9772
1	rs4908804	9063602	C	ADD	1383	0.9592	-0.4917	0.6229
1	rs67090552	9070178	G	ADD	1383	0.9338	-0.3769	0.7062
1	rs12402973	9074861	T	ADD	1383	1.046	0.3343	0.7382
1	rs1556757	9074932	A	ADD	1383	0.9394	-0.6999	0.484
1	rs72637739	9165685	A	ADD	1383	0.9316	-0.6668	0.5049
1	rs12135666	9171238	T	ADD	1383	0.9123	-0.8589	0.3904
1	rs34603401	9305445	C	ADD	1383	0.7825	-1.9	0.05743
1	rs7524046	9307033	A	ADD	1383	1.053	0.5173	0.605
1	rs11121350	9307138	C	ADD	1383	1.046	0.4523	0.651
1	rs6688832	9323910	A	ADD	1383	0.9755	-0.234	0.815
1	rs17368528	9324213	T	ADD	1383	0.7994	-1.498	0.1342
1	rs9434742	9324571	C	ADD	1383	0.8776	-1.459	0.1445
1	rs9434743	9324670	G	ADD	1383	0.9024	-1.147	0.2512
1	rs9435243	9416151	A	ADD	1383	0.9255	-0.761	0.4467
1	rs3795309	9416346	T	ADD	1383	0.8787	-1.426	0.1539
1	rs56026893	9642329	T	ADD	1383	1.002	0.01558	0.9876
1	rs9430181	9658465	T	ADD	1383	1.013	0.1181	0.906
1	rs9430182	9658707	G	ADD	1383	1.014	0.1242	0.9012
1	rs4926472	9670834	C	ADD	1383	0.9798	-0.1884	0.8506
1	rs9430611	9714247	G	ADD	1383	1.034	0.3264	0.7441
1	rs11589267	9782556	T	ADD	1383	1.004	0.04319	0.9656
1	rs11121484	9784423	T	ADD	1383	0.8687	-0.9406	0.3469
1	rs41280776	9793452	A	ADD	1383	0.8753	-0.7236	0.4693
1	rs11121485	9794982	T	ADD	1383	0.8718	-0.7546	0.4505
1	rs11121486	9795250	A	ADD	1383	0.8718	-0.7546	0.4505
1	rs12569008	9795719	T	ADD	1383	0.8718	-0.7546	0.4505
1	rs10864436	9801341	A	ADD	1382	0.7956	-1.5	0.1337
1	rs7550295	9804693	T	ADD	1383	0.8855	-0.6684	0.5039
1	rs11674	9811541	G	ADD	1383	0.7753	-1.677	0.09355
1	rs2295294	10190884	T	ADD	1383	0.9855	-0.1646	0.8692
1	rs2273298	10218377	G	ADD	1383	0.8974	-0.8652	0.3869
1	rs2273299	10218439	C	ADD	1383	0.9008	-0.8356	0.4034
1	rs12402052	10318652	G	ADD	1383	1.001	0.01575	0.9874
1	rs4846209	10322054	A	ADD	1383	1.002	0.02214	0.9823
1	rs12141246	10327407	T	ADD	1383	1.005	0.05103	0.9593
1	rs1339458	10328338	T	ADD	1383	0.9974	-0.02799	0.9777
1	rs3748575	10342352	T	ADD	1383	0.9405	-0.7328	0.4637
1	rs3748576	10342629	G	ADD	1383	1.113	1.239	0.2155
1	rs3753037	10355834	T	ADD	1383	0.9974	-0.02799	0.9777
1	rs2276100	10394536	G	ADD	1383	0.9859	-0.1561	0.876
1	rs3748579	10420937	T	ADD	1383	0.9859	-0.1561	0.876
1	rs12125492	10421878	G	ADD	1383	0.9084	-0.8029	0.422
1	rs17411502	10431158	C	ADD	1383	0.9863	-0.1486	0.8819
1	rs11121552	10435324	A	ADD	1383	0.9903	-0.105	0.9164
1	rs3737155	10459779	A	ADD	1383	0.9755	-0.2729	0.7849
1	rs1049887	10460485	C	ADD	1383	0.9816	-0.2011	0.8406
1	rs2229687	10473196	T	ADD	1383	0.9755	-0.2729	0.7849
1	rs1889309	10479678	A	ADD	1383	0.9812	-0.2051	0.8375
1	rs661256	10490539	C	ADD	1383	1.044	0.2824	0.7777
1	rs661272	10490550	C	ADD	1383	1.058	0.3689	0.7122
1	rs628462	10511544	T	ADD	1383	1.041	0.4825	0.6294
1	rs666103	10511589	T	ADD	1383	1.073	0.4199	0.6746
1	rs2781233	10529194	T	ADD	1383	0.9873	-0.1549	0.8769
1	rs12375	10596341	T	ADD	1383	1.007	0.07969	0.9365
1	rs284238	10678488	T	ADD	1383	1.053	0.4122	0.6802
1	rs11539794	10689942	T	ADD	1383	0.9911	-0.07798	0.9378
1	rs778228	10708142	G	ADD	1383	0.9173	-0.8016	0.4228
1	rs12143134	10709267	T	ADD	1383	0.9321	-0.5494	0.5828
1	rs284300	10709309	G	ADD	1383	0.9084	-0.8334	0.4046
1	rs284299	10709441	T	ADD	1383	0.9002	-0.9122	0.3617
1	rs284294	10713765	T	ADD	1383	1.084	0.9455	0.3444
1	rs56322140	10714294	C	ADD	1383	0.8278	-1.033	0.3014
1	rs35604552	10714436	T	ADD	1383	0.947	-0.5854	0.5583
1	rs284322	10725498	A	ADD	1383	0.9684	-0.273	0.7849
1	rs1281017	11008497	C	ADD	1383	1.01	0.08706	0.9306
1	rs17036032	11008695	C	ADD	1383	1	0.002951	0.9976
1	rs45537241	11014118	T	ADD	1383	1.111	0.8749	0.3816
1	rs75130475	11015165	G	ADD	1383	1.111	0.8749	0.3816
1	rs7511959	11017609	C	ADD	1383	1.09	0.8029	0.422
1	rs34691090	11017617	C	ADD	1383	1.107	0.9452	0.3446
1	rs35950437	11017634	T	ADD	1383	1.104	0.9245	0.3552
1	rs60676743	11018723	G	ADD	1383	1.101	0.8639	0.3876
1	rs6659231	11024353	G	ADD	1383	1.029	0.2849	0.7757
1	rs1782455	11087524	G	ADD	1383	0.8704	-1.159	0.2466
1	rs12711521	11090916	C	ADD	1383	0.8493	-1.418	0.1562
1	rs2791655	11128654	G	ADD	1383	0.8547	-1.611	0.1073
1	rs1130683	11132217	G	ADD	1383	0.8235	-1.92	0.05489
1	rs2258621	11141187	C	ADD	1383	0.8487	-1.57	0.1164
1	rs11121691	11181327	T	ADD	1383	0.8455	-1.591	0.1117
1	rs2275527	11190646	A	ADD	1383	0.8424	-1.625	0.1041
1	rs1057079	11205058	C	ADD	1383	0.8174	-1.969	0.04901
1	rs1064261	11288758	G	ADD	1383	0.8366	-1.799	0.07196
1	rs1135172	11301714	A	ADD	1383	0.8365	-1.801	0.07176
1	rs41274528	11561164	A	ADD	1383	1.016	0.09299	0.9259
1	rs2817580	11561593	G	ADD	1383	0.8429	-1.909	0.05628
1	rs12144924	11561937	T	ADD	1383	1.016	0.09299	0.9259
1	rs60362998	11562913	T	ADD	1383	1.016	0.09299	0.9259
1	rs2594318	11575375	T	ADD	1383	0.8349	-2.017	0.04372
1	rs12135502	11575398	A	ADD	1383	1.019	0.1084	0.9137
1	rs2072994	11579470	G	ADD	1383	0.8162	-2.28	0.02259
1	rs2072993	11579504	C	ADD	1383	0.8722	-1.098	0.2722
1	rs2076469	11584164	G	ADD	1383	0.8917	-1.047	0.2952
1	rs2745260	11586677	C	ADD	1383	0.8767	-1.063	0.2878
1	rs2076468	11589911	A	ADD	1383	0.9412	-0.4885	0.6252
1	rs2244397	11590919	A	ADD	1383	0.9307	-0.5792	0.5625
1	rs2235663	11594400	C	ADD	1383	0.8544	-1.785	0.07432
1	rs2076467	11595038	G	ADD	1383	0.8203	-1.676	0.09364
1	rs2235662	11595203	G	ADD	1383	0.7973	-1.767	0.07719
1	rs2594310	11596455	T	ADD	1383	0.8702	-0.7434	0.4572
1	rs2235666	11596762	T	ADD	1382	0.9346	-0.635	0.5254
1	rs1055547	11708736	T	ADD	1383	0.9404	-0.6365	0.5245
1	rs9614	11710561	G	ADD	1383	0.9984	-0.01576	0.9874
1	rs2272983	11714368	T	ADD	1382	1.117	1.016	0.3098
1	rs7513972	11728675	T	ADD	1383	0.949	-0.3389	0.7347
1	rs3125818	11728894	A	ADD	1383	1.028	0.2041	0.8383
1	rs7514198	11728952	T	ADD	1383	0.9581	-0.278	0.781
1	rs878778	11735245	C	ADD	1382	1.188	0.9722	0.331
1	rs2233027	11735262	T	ADD	1382	0.9959	-0.03989	0.9682
1	rs2233026	11735269	A	ADD	1382	0.9745	-0.1669	0.8674
1	rs2233022	11735877	G	ADD	1383	1.019	0.1793	0.8577
1	rs2294638	11737051	G	ADD	1383	0.9849	-0.1833	0.8545
1	rs2233018	11737551	T	ADD	1383	0.9764	-0.1557	0.8762
1	rs11121804	11766424	T	ADD	1383	1.11	0.9402	0.3471
1	rs17037327	11771988	G	ADD	1383	1.069	0.5653	0.5719
1	rs1883573	11772526	G	ADD	1383	0.9455	-0.6538	0.5132
1	rs12117076	11779762	T	ADD	1383	1.137	1.481	0.1385
1	rs17875987	11804590	G	ADD	1383	1.107	0.6714	0.5019
1	rs11121819	11808706	G	ADD	1383	1.105	1.163	0.2448
1	rs4845878	11824346	G	ADD	1383	0.812	-2.362	0.01818
1	rs4845879	11824556	A	ADD	1383	0.8285	-2.132	0.03297
1	rs10864536	11824575	T	ADD	1383	0.8619	-1.58	0.1141
1	rs11121825	11824578	C	ADD	1383	0.834	-2.053	0.04008
1	rs6668699	11826630	C	ADD	1383	0.8621	-1.659	0.09714
1	rs6540997	11827355	A	ADD	1383	0.8557	-1.736	0.08256
1	rs4845880	11828238	G	ADD	1383	0.85	-1.812	0.06993
1	rs4845881	11828319	G	ADD	1383	0.85	-1.812	0.06993
1	rs77347935	11828364	A	ADD	1383	0.7717	-1.74	0.08188
1	rs72638684	11831543	T	ADD	1383	0.7252	-2.133	0.03296
1	rs55990971	11831595	A	ADD	1383	0.908	-0.5696	0.569
1	rs6667720	11831615	C	ADD	1383	0.9546	-0.5102	0.6099
1	rs11121827	11832100	T	ADD	1383	0.8404	-2.012	0.04422
1	rs61773952	11832289	A	ADD	1383	0.919	-0.7377	0.4607
1	rs10779764	11832311	G	ADD	1383	0.8251	-2.219	0.02649
1	rs72638698	11835455	G	ADD	1382	0.7237	-2.128	0.03333
1	rs41275456	11835556	T	ADD	1383	0.7252	-2.133	0.03296
1	rs6699881	11836628	T	ADD	1382	0.9733	-0.3099	0.7566
1	rs41275458	11836670	A	ADD	1375	0.5971	-3.271	0.001071
1	rs72640210	11838696	G	ADD	1383	0.7252	-2.133	0.03296
1	rs56001051	11838841	G	ADD	1383	0.7252	-2.133	0.03296
1	rs6697244	11838848	G	ADD	1383	0.8233	-2.236	0.02536
1	rs55685198	11839009	T	ADD	1383	0.7319	-2.071	0.03837
1	rs55967531	11839034	A	ADD	1383	0.7319	-2.071	0.03837
1	rs12561919	11839923	T	ADD	1383	0.8265	-1.516	0.1295
1	rs4846043	11839966	G	ADD	1383	0.8252	-2.21	0.02707
1	rs41275460	11839971	T	ADD	1383	0.8659	-0.8715	0.3835
1	rs41275462	11839972	A	ADD	1383	0.9144	-0.7818	0.4343
1	rs12135232	11844214	T	ADD	1372	0.944	-0.5338	0.5935
1	rs10864543	11844330	C	ADD	1383	0.8559	-1.818	0.06902
1	rs41275464	11844454	C	ADD	1383	0.864	-0.9407	0.3468
1	rs55867221	11845222	C	ADD	1383	0.7173	-2.205	0.02743
1	rs2184226	11847436	C	ADD	1383	0.792	-1.382	0.1668
1	rs1537514	11848068	C	ADD	1383	0.7099	-2.274	0.02294
1	rs11559040	11848139	A	ADD	1383	0.9363	-0.5935	0.5528
1	rs1476413	11852300	T	ADD	1383	0.8061	-2.259	0.02389
1	rs1801131	11854476	G	ADD	1383	0.8705	-1.537	0.1242
1	rs1994798	11854755	G	ADD	1383	0.8651	-1.7	0.08916
1	rs2066462	11854896	A	ADD	1383	0.7196	-2.184	0.029
1	rs1801133	11856378	A	ADD	1383	1.199	2.025	0.04289
1	rs2066470	11863057	A	ADD	1383	0.7252	-2.115	0.03442
1	rs17376328	11876662	A	ADD	1383	0.7802	-1.307	0.1913
1	rs12567136	11883731	T	ADD	1383	0.8794	-1.081	0.2798
1	rs41275474	11884619	A	ADD	1383	1.128	0.6738	0.5005
1	rs41275476	11887125	T	ADD	1383	1.145	0.7637	0.4451
1	rs7537765	11887303	G	ADD	1383	0.8709	-1.16	0.2459
1	rs41275478	11887316	A	ADD	1382	0.7397	-2.028	0.04259
1	rs41275482	11889213	G	ADD	1383	1.174	0.9068	0.3645
1	rs41275494	11894133	G	ADD	1383	0.7802	-1.307	0.1913
1	rs198406	11897592	G	ADD	1383	0.8609	-1.749	0.08031
1	rs198409	11898849	G	ADD	1383	0.9419	-0.4818	0.63
1	rs55741089	11898859	A	ADD	1383	0.7802	-1.307	0.1913
1	rs1023252	11899033	T	ADD	1383	0.8705	-1.465	0.143
1	rs5065	11906068	G	ADD	1383	0.9899	-0.08506	0.9322
1	rs5064	11907603	A	ADD	1383	0.7737	-1.559	0.119
1	rs2639453	11982544	T	ADD	1382	1.041	0.4388	0.6608
1	rs3795408	11983206	A	ADD	1383	0.9465	-0.6572	0.511
1	rs7529452	12009955	T	ADD	1383	0.9578	-0.4612	0.6446
1	rs7551175	12009956	A	ADD	1383	0.9106	-0.7702	0.4412
1	rs2273285	12010469	T	ADD	1383	1.074	0.4574	0.6474
1	rs1130529	12024235	T	ADD	1383	1.015	0.1661	0.8681
1	rs2230898	12026355	C	ADD	1383	0.9863	-0.08584	0.9316
1	rs2236057	12062205	A	ADD	1383	1.027	0.3	0.7641
1	rs11553925	12082334	T	ADD	1383	0.9865	-0.1478	0.8825
1	rs11588712	12082461	T	ADD	1383	0.9174	-0.7589	0.4479
1	rs11588779	12082881	T	ADD	1383	0.9865	-0.1478	0.8825
1	rs2295283	12082926	A	ADD	1383	1.069	0.7005	0.4836
1	rs4514248	12090001	C	ADD	1383	1.007	0.07916	0.9369
1	rs11569820	12144643	A	ADD	1383	1.044	0.2258	0.8214
1	rs11569835	12157288	C	ADD	1383	1.297	2.225	0.02607
1	rs11569850	12164391	C	ADD	1383	0.7457	-1.903	0.057
1	rs2230622	12164437	T	ADD	1383	0.9391	-0.607	0.5438
1	rs2297729	12170288	A	ADD	1382	0.7502	-1.868	0.06172
1	rs598661	12175818	G	ADD	1383	0.8699	-1.326	0.1848
1	rs476488	12198297	C	ADD	1383	0.8942	-0.8747	0.3817
1	rs945439	12248942	G	ADD	1383	1.04	0.394	0.6936
1	rs945438	12248965	G	ADD	1383	1.037	0.3676	0.7132
1	rs5746016	12250979	T	ADD	1383	0.8347	-0.9401	0.3472
1	rs472093	12251191	A	ADD	1383	0.9878	-0.1106	0.9119
1	rs498906	12251765	G	ADD	1383	1.032	0.3124	0.7547
1	rs653667	12251808	G	ADD	1383	0.9711	-0.3272	0.7435
1	rs1768642	12252892	T	ADD	1383	1.019	0.1833	0.8546
1	rs1061622	12252955	G	ADD	1383	1.019	0.1833	0.8546
1	rs74819464	12321247	T	ADD	1383	0.8748	-0.8113	0.4172
1	rs4845898	12339619	T	ADD	1383	1.092	0.8993	0.3685
1	rs28551666	12401868	A	ADD	1383	0.8948	-1.072	0.2839
1	rs10864552	12418700	T	ADD	1383	1.341	2.197	0.02799
1	rs4072868	12628471	C	ADD	1383	0.9746	-0.2661	0.7902
1	rs2275875	12638964	T	ADD	1383	1.097	0.7565	0.4493
1	rs2275874	12639018	C	ADD	1383	0.9403	-0.7113	0.4769
1	rs3128461	12639168	A	ADD	1383	1.175	1.393	0.1635
1	rs61776831	12639226	T	ADD	1383	0.9302	-0.7087	0.4785
1	rs11540058	12640650	T	ADD	1383	0.9302	-0.7087	0.4785
1	rs1419298	12725943	C	ADD	1383	1.043	0.2906	0.7713
1	rs3000859	12776344	A	ADD	1383	0.8371	-1.544	0.1225
1	rs3010876	12779560	T	ADD	1383	0.7598	-2.534	0.01127
1	rs3010877	12779618	T	ADD	1383	0.772	-2.411	0.01592
1	rs7513079	12785494	G	ADD	1383	0.9313	-0.762	0.4461
1	rs1132185	12820870	T	ADD	1383	0.8712	-1.389	0.1649
1	rs1812242	12835868	T	ADD	1383	1.185	1.65	0.09904
1	rs112368379	12837463	T	ADD	1383	0.9265	-0.5361	0.5919
1	rs1063776	12854530	C	ADD	1383	1.212	1.795	0.07272
1	rs1063778	12854544	C	ADD	1382	0.8956	-1.262	0.2068
1	rs113708906	12855720	T	ADD	1383	0.9227	-0.4386	0.6609
1	rs2994114	12887549	T	ADD	1383	1.056	0.5846	0.5588
1	rs2359486	12907350	T	ADD	1383	1.296	1.477	0.1397
1	rs2359485	12907351	G	ADD	1383	1.315	1.555	0.1199
1	rs74055698	12907379	C	ADD	1383	0.5269	-4.984	6.228e-07
1	rs9659511	12918819	T	ADD	1380	0.7643	-2.122	0.03384
1	rs9661554	12918963	T	ADD	1382	0.866	-1.009	0.3129
1	rs3204790	12919064	G	ADD	1381	0.7959	-1.861	0.06275
1	rs9659529	12919079	G	ADD	1382	0.8495	-1.143	0.2529
1	rs45443899	12919081	T	ADD	1382	0.9863	-0.1098	0.9125
1	rs9308464	12919173	G	ADD	1382	0.7808	-2.017	0.04373
1	rs17400817	12919587	C	ADD	1382	0.8723	-1.365	0.1724
1	rs75838083	12919623	T	ADD	1383	0.843	-1.16	0.2459
1	rs80027487	12919624	G	ADD	1383	0.843	-1.16	0.2459
1	rs72472698	12919928	G	ADD	1379	0.8566	-1.094	0.2739
1	rs3204805	12919934	G	ADD	1379	0.7978	-1.767	0.07715
1	rs72472699	12919963	G	ADD	1382	0.9726	-0.2187	0.8268
1	rs77138000	12919983	A	ADD	1382	1.003	0.02103	0.9832
1	rs17038709	12920067	G	ADD	1383	0.8559	-1.104	0.2695
1	rs12139546	12921110	G	ADD	1382	0.8544	-1.093	0.2744
1	rs12139549	12921127	G	ADD	1381	0.8805	-1.34	0.1803
1	rs12139550	12921132	G	ADD	1381	0.8545	-1.091	0.2752
1	rs147865267	12939568	G	ADD	1379	0.9909	-0.07293	0.9419
1	rs74842149	12939655	G	ADD	1378	0.942	-0.4497	0.653
1	rs75355616	12942119	T	ADD	1382	1.121	1.205	0.2283
1	rs4625290	12942961	C	ADD	1380	0.902	-0.722	0.4703
1	rs143934691	12942990	G	ADD	1381	1.125	0.7171	0.4733
1	rs3013105	13802325	C	ADD	1383	0.9344	-0.7825	0.4339
1	rs3013106	13802437	A	ADD	1383	0.7598	-2.768	0.005638
1	rs79959055	13802617	C	ADD	1383	0.929	-0.5294	0.5965
1	rs355025	13910417	T	ADD	1383	1.025	0.2797	0.7797
1	rs33969518	14059395	C	ADD	1373	0.9708	-0.2883	0.7731
1	rs1210110	14096821	C	ADD	1383	0.9905	-0.09164	0.927
1	rs1203678	14105298	A	ADD	1383	0.9513	-0.5603	0.5753
1	rs1203651	14109114	G	ADD	1383	0.9909	-0.1036	0.9175
1	rs1046331	14143003	A	ADD	1383	1.092	0.7875	0.431
1	rs2697968	14149622	T	ADD	1383	1.13	1.278	0.2011
1	rs1358577	14220186	G	ADD	1383	1.066	0.7392	0.4598
1	rs10928050	14507057	G	ADD	1383	0.931	-0.615	0.5385
1	rs41310369	15370458	C	ADD	1383	0.9771	-0.1765	0.8599
1	rs79632856	15382607	A	ADD	1383	0.9821	-0.09685	0.9228
1	rs2073091	15386628	C	ADD	1383	0.8558	-1.34	0.1803
1	rs2076565	15390145	G	ADD	1383	0.9297	-0.7274	0.467
1	rs10803354	15438990	A	ADD	1383	1.003	0.03098	0.9753
1	rs61561984	15490865	A	ADD	1383	1.044	0.3755	0.7073
1	rs11582684	15490962	G	ADD	1383	0.9695	-0.2837	0.7766
1	rs78615461	15495110	G	ADD	1383	0.9667	-0.3072	0.7587
1	rs6429722	15497727	T	ADD	1383	1.055	0.3066	0.7592
1	rs3753314	15541537	C	ADD	1382	1.218	1.659	0.09709
1	rs3820065	15541607	C	ADD	1383	0.9607	-0.3405	0.7335
1	rs3753313	15546077	A	ADD	1383	0.9847	-0.1768	0.8597
1	rs75432354	15599025	A	ADD	1383	0.8753	-1.144	0.2525
1	rs56987602	15599069	A	ADD	1383	0.8676	-1.22	0.2226
1	rs486557	15616139	A	ADD	1383	1.06	0.6623	0.5078
1	rs487338	15616183	C	ADD	1383	1.057	0.6626	0.5076
1	rs3765356	15651062	G	ADD	1383	1.076	0.8226	0.4107
1	rs3765357	15653563	T	ADD	1383	1.119	1.242	0.2142
1	rs763821	15668276	A	ADD	1383	1.145	1.588	0.1124
1	rs12126178	15668319	A	ADD	1383	1.066	0.3813	0.703
1	rs4661330	15687059	G	ADD	1383	1.027	0.2955	0.7676
1	rs3765364	15694137	A	ADD	1372	0.9554	-0.3338	0.7386
1	rs2473333	15707984	A	ADD	1383	0.9576	-0.4335	0.6646
1	rs1010294	15708540	G	ADD	1383	1.002	0.01564	0.9875
1	rs2496338	15710411	C	ADD	1380	0.9501	-0.5281	0.5974
1	rs2294490	15723843	A	ADD	1383	0.8827	-1.489	0.1366
1	rs2473356	15754484	T	ADD	1383	1.125	1.092	0.275
1	rs3765372	15755248	T	ADD	1383	1.203	1.45	0.147
1	rs10803384	15770101	A	ADD	1383	1.008	0.07633	0.9392
1	rs545634	15770102	A	ADD	1383	1.011	0.08138	0.9351
1	rs10927786	15772057	T	ADD	1383	1.099	1.086	0.2774
1	rs2303195	15783222	T	ADD	1383	0.9519	-0.3711	0.7105
1	rs3737696	15788269	A	ADD	1383	1.1	0.9604	0.3369
1	rs7512589	15788630	A	ADD	1383	1.113	1.08	0.28
1	rs7536007	15788693	T	ADD	1383	1.113	1.08	0.28
1	rs3815787	15789297	C	ADD	1383	1.054	0.578	0.5633
1	rs7555510	15789861	C	ADD	1383	0.8757	-0.7948	0.4267
1	rs3181471	15790013	A	ADD	1383	0.8887	-0.6955	0.4867
1	rs1042010	15793913	A	ADD	1383	0.9721	-0.2741	0.784
1	rs7520335	15808198	T	ADD	1383	1.048	0.4928	0.6222
1	rs4661634	15808289	T	ADD	1383	1.048	0.4928	0.6222
1	rs3820071	15808767	A	ADD	1383	1.049	0.5099	0.6101
1	rs3766160	15808872	A	ADD	1383	1.048	0.4928	0.6222
1	rs10927792	15809876	A	ADD	1383	1.048	0.4928	0.6222
1	rs3737704	15813969	A	ADD	1383	0.9073	-1.147	0.2514
1	rs1052576	15832543	T	ADD	1383	0.9495	-0.6187	0.5361
1	rs2020902	15834360	G	ADD	1383	0.9271	-0.6739	0.5004
1	rs1132312	15844615	A	ADD	1383	0.9495	-0.6187	0.5361
1	rs1820205	15844926	C	ADD	1383	0.9495	-0.6187	0.5361
1	rs4645983	15850603	A	ADD	1383	0.9879	-0.1255	0.9001
1	rs1052571	15850613	G	ADD	1383	0.9495	-0.6187	0.5361
1	rs11583306	15860803	T	ADD	1383	0.9912	-0.09075	0.9277
1	rs2295626	15874961	A	ADD	1383	1.077	0.8157	0.4147
1	rs2236215	15892415	C	ADD	1383	1.039	0.4117	0.6806
1	rs11544523	15904318	T	ADD	1383	0.9879	-0.1255	0.9001
1	rs41270261	15905501	A	ADD	1383	0.9271	-0.6739	0.5004
1	rs11580170	15909744	T	ADD	1383	1.033	0.343	0.7316
1	rs6429757	15909850	C	ADD	1383	0.916	-1.039	0.2988
1	rs6429758	15909895	A	ADD	1383	0.916	-1.039	0.2988
1	rs3737705	15911349	A	ADD	1377	0.9986	-0.01559	0.9876
1	rs72647120	15956769	T	ADD	1383	1.049	0.5347	0.5929
1	rs3795762	15959886	C	ADD	1382	0.8925	-1.319	0.1873
1	rs3795763	15959977	T	ADD	1383	1.054	0.5891	0.5558
1	rs3766163	15986547	C	ADD	1383	1.049	0.5342	0.5932
1	rs12091750	16042766	C	ADD	1383	1.053	0.5611	0.5747
1	rs2280115	16043157	A	ADD	1383	1.009	0.09243	0.9264
1	rs16851970	16044401	A	ADD	1383	1.003	0.03014	0.976
1	rs6429772	16055732	T	ADD	1383	0.9783	-0.2199	0.826
1	rs3817269	16056364	A	ADD	1383	0.9738	-0.266	0.7902
1	rs937592	16064411	C	ADD	1383	0.9729	-0.274	0.7841
1	rs11584945	16069644	T	ADD	1383	0.8963	-1.16	0.2458
1	rs7511651	16070871	T	ADD	1383	0.7108	-2.004	0.04509
1	rs7525747	16070912	C	ADD	1383	0.7113	-2.024	0.04293
1	rs12146078	16096893	T	ADD	1383	1.167	1.496	0.1346
1	rs10927851	16096934	C	ADD	1383	0.9874	-0.1386	0.8898
1	rs41268337	16101217	T	ADD	1383	0.7466	-1.949	0.05133
1	rs66673012	16133838	T	ADD	1383	0.883	-0.9614	0.3363
1	rs7417535	16133987	C	ADD	1383	0.883	-0.9614	0.3363
1	rs61744357	16134072	T	ADD	1383	0.883	-0.9614	0.3363
1	rs12063905	16242620	A	ADD	1383	1.11	0.7333	0.4634
1	rs848208	16255644	T	ADD	1383	1.1	0.6695	0.5032
1	rs848209	16256007	T	ADD	1383	0.9386	-0.7386	0.4602
1	rs848210	16259813	A	ADD	1383	0.9373	-0.7526	0.4517
1	rs848211	16260916	T	ADD	1383	1.1	0.6695	0.5032
1	rs61749277	16262404	T	ADD	1383	1.1	0.6695	0.5032
1	rs848213	16264264	A	ADD	1383	1.026	0.1933	0.8467
1	rs848214	16265422	A	ADD	1383	0.9261	-0.8921	0.3723
1	rs41269155	16265904	A	ADD	1383	0.9261	-0.5168	0.6053
1	rs4661672	16269737	T	ADD	1383	0.9172	-0.5857	0.5581
1	rs12134932	16271156	A	ADD	1383	1	0.0001211	0.9999
1	rs848216	16271180	C	ADD	1383	1.051	0.3577	0.7205
1	rs9661939	16271260	A	ADD	1383	1.11	1.13	0.2586
1	rs848217	16272250	A	ADD	1383	0.8805	-1.507	0.1318
1	rs9429277	16272409	T	ADD	1383	0.8182	-1.08	0.28
1	rs698891	16274769	T	ADD	1383	1.065	0.4501	0.6526
1	rs1763617	16330816	T	ADD	1383	0.912	-0.756	0.4496
1	rs1763616	16330901	T	ADD	1383	0.8733	-0.7423	0.4579
1	rs1763612	16332571	T	ADD	1383	0.8733	-0.7423	0.4579
1	rs3738646	16332679	C	ADD	1383	0.9623	-0.2506	0.8021
1	rs1739840	16342237	A	ADD	1383	1.146	1.611	0.1072
1	rs732286	16344360	A	ADD	1383	1.146	1.611	0.1072
1	rs945416	16344402	G	ADD	1383	1.146	1.611	0.1072
1	rs3738640	16344466	T	ADD	1383	0.9586	-0.2759	0.7826
1	rs1572381	16344494	G	ADD	1383	1.146	1.611	0.1072
1	rs945417	16344625	C	ADD	1383	1.141	1.54	0.1236
1	rs872222	16344664	A	ADD	1383	0.9094	-1.067	0.2862
1	rs872221	16344683	T	ADD	1383	0.892	-0.625	0.532
1	rs56783248	16344684	A	ADD	1383	0.962	-0.2536	0.7998
1	rs945418	16344730	T	ADD	1383	1.182	1.883	0.05971
1	rs945422	16345619	T	ADD	1383	1.135	1.468	0.1422
1	rs1544131	16345735	T	ADD	1383	0.9261	-0.4236	0.6718
1	rs3738637	16349080	A	ADD	1383	0.8759	-0.7252	0.4683
1	rs1537803	16350262	G	ADD	1383	0.9742	-0.1885	0.8504
1	rs10927887	16351275	A	ADD	1383	1.12	1.322	0.186
1	rs12126269	16354590	T	ADD	1383	0.9407	-0.61	0.5419
1	rs79751787	16355638	A	ADD	1383	0.9373	-0.36	0.7189
1	rs1972359	16356187	T	ADD	1383	0.9708	-0.2143	0.8303
1	rs7411607	16356497	G	ADD	1383	0.9708	-0.2143	0.8303
1	rs1805152	16356501	G	ADD	1383	1.121	1.335	0.182
1	rs34471231	16356522	G	ADD	1383	0.9708	-0.2143	0.8303
1	rs35747151	16356531	A	ADD	1383	0.9708	-0.2143	0.8303
1	rs35154011	16356533	C	ADD	1383	0.9708	-0.2143	0.8303
1	rs3737218	16356583	T	ADD	1383	0.9117	-1.041	0.2981
1	rs12729991	16356915	G	ADD	1383	0.9618	-0.2821	0.7779
1	rs12140223	16357147	T	ADD	1383	0.9618	-0.2821	0.7779
1	rs12141388	16358366	T	ADD	1383	0.99	-0.0737	0.9412
1	rs6669935	16358685	C	ADD	1383	1.136	1.499	0.1338
1	rs10803407	16358932	T	ADD	1383	1.165	1.741	0.08176
1	rs10927892	16359051	C	ADD	1383	1.123	1.353	0.1761
1	rs10927893	16359052	A	ADD	1383	1.042	0.306	0.7596
1	rs12746751	16360137	T	ADD	1383	0.9808	-0.1392	0.8893
1	rs28418375	16360190	C	ADD	1383	1.409	2.766	0.005681
1	rs2015352	16371067	G	ADD	1383	0.9744	-0.2985	0.7653
1	rs6604910	16372003	G	ADD	1383	0.9626	-0.44	0.6599
1	rs5257	16373124	A	ADD	1383	0.9806	-0.1806	0.8567
1	rs2014562	16374533	G	ADD	1383	1.02	0.1084	0.9137
1	rs2282263	16374590	T	ADD	1383	0.9844	-0.1292	0.8972
1	rs6696349	16374972	G	ADD	1383	0.9673	-0.2731	0.7848
1	rs1889788	16374994	C	ADD	1383	0.97	-0.281	0.7787
1	rs1889789	16375063	C	ADD	1383	1.032	0.1914	0.8482
1	rs1889790	16375064	A	ADD	1383	1.032	0.1914	0.8482
1	rs7365182	16376278	G	ADD	1383	0.9969	-0.0168	0.9866
1	rs7368151	16376319	T	ADD	1383	1.004	0.02082	0.9834
1	rs35480349	16377108	C	ADD	1383	1.192	1.797	0.0723
1	rs185451420	16377363	A	ADD	1383	1.149	0.8865	0.3753
1	rs6650117	16377935	G	ADD	1383	0.9268	-0.6323	0.5272
1	rs6650118	16377999	T	ADD	1383	0.9155	-0.6814	0.4956
1	rs6650119	16378000	G	ADD	1383	0.9155	-0.6814	0.4956
1	rs41269167	16378093	G	ADD	1383	0.9155	-0.6814	0.4956
1	rs5252	16378215	T	ADD	1383	0.9155	-0.6814	0.4956
1	rs41269169	16378331	C	ADD	1383	0.9155	-0.6814	0.4956
1	rs41269171	16378339	G	ADD	1383	0.9155	-0.6814	0.4956
1	rs12140311	16378725	T	ADD	1383	0.9155	-0.6814	0.4956
1	rs2275166	16380243	A	ADD	1383	1.158	1.649	0.09906
1	rs2275167	16380252	C	ADD	1383	1.173	1.802	0.0715
1	rs7517792	16382877	A	ADD	1383	0.951	-0.4979	0.6186
1	rs7512547	16382880	A	ADD	1383	1.146	1.48	0.1389
1	rs61769892	16383348	T	ADD	1376	1.121	1.228	0.2194
1	rs28690440	16383808	C	ADD	1381	0.8724	-1.244	0.2136
1	rs80297394	16385178	A	ADD	1383	0.9193	-0.5495	0.5826
1	rs3884058	16385980	G	ADD	1383	0.9355	-0.6813	0.4957
1	rs9442230	16386416	G	ADD	1383	0.8953	-1.138	0.2549
1	rs2863455	16388556	C	ADD	1373	0.9418	-0.6254	0.5317
1	rs7524413	16388565	G	ADD	1375	0.9858	-0.1687	0.866
1	rs3978468	16388737	A	ADD	1383	1.172	1.706	0.08801
1	rs2863458	16389026	C	ADD	1383	1.123	1.23	0.2188
1	rs3754334	16451767	A	ADD	1383	0.9192	-0.9246	0.3552
1	rs6669624	16460339	A	ADD	1383	1.15	0.7848	0.4326
1	rs2230597	16464673	A	ADD	1383	0.9622	-0.4586	0.6466
1	rs6678616	16475123	T	ADD	1383	0.9788	-0.2472	0.8047
1	rs6678618	16475126	T	ADD	1383	0.9788	-0.2472	0.8047
1	rs451260	16525056	T	ADD	1383	0.9216	-0.8865	0.3753
1	rs221037	16528233	A	ADD	1383	0.9148	-0.965	0.3345
1	rs221039	16529117	C	ADD	1383	0.9278	-0.8126	0.4165
1	rs41269185	16532498	A	ADD	1383	1.083	0.5989	0.5492
1	rs221050	16532803	A	ADD	1383	0.9469	-0.5936	0.5528
1	rs221056	16534002	G	ADD	1383	0.9479	-0.5806	0.5615
1	rs221057	16534255	G	ADD	1383	0.9479	-0.5806	0.5615
1	rs221058	16534646	G	ADD	1383	0.9479	-0.5806	0.5615
1	rs221059	16534730	A	ADD	1383	0.9479	-0.5806	0.5615
1	rs2273312	16542937	G	ADD	1383	0.9636	-0.3514	0.7253
1	rs1985782	16555566	G	ADD	1383	0.8952	-1.21	0.2264
1	rs6700888	16558838	A	ADD	1383	1.141	1.544	0.1227
1	rs3738631	16559541	G	ADD	1383	0.8826	-1.389	0.165
1	rs35196193	16577794	T	ADD	1383	0.7928	-1.305	0.192
1	rs12069239	16577908	C	ADD	1383	0.8789	-1.474	0.1404
1	rs12353958	16621234	A	ADD	1383	0.769	-1.891	0.05857
1	rs2273311	16641899	T	ADD	1383	1.155	1.662	0.09656
1	rs61770605	16714095	T	ADD	1383	1.045	0.3347	0.7379
1	rs41307763	16725330	A	ADD	1383	0.775	-1.893	0.05832
1	rs41310375	16725818	G	ADD	1383	1.064	0.4743	0.6353
1	rs61769432	16726036	G	ADD	1383	1.025	0.1881	0.8508
1	rs41269193	16730308	T	ADD	1383	1.025	0.1504	0.8805
1	rs61769436	16730413	T	ADD	1383	1.036	0.2543	0.7993
1	rs17419150	16730582	G	ADD	1383	1.161	1.723	0.08493
1	rs525409	16731510	G	ADD	1383	0.9575	-0.4634	0.6431
1	rs526481	16731647	C	ADD	1378	1.153	1.776	0.07572
1	rs4661746	16736132	C	ADD	1383	0.9527	-0.5428	0.5873
1	rs41269197	16736327	A	ADD	1383	0.8236	-1.13	0.2586
1	rs10907226	16736546	C	ADD	1368	1.063	0.763	0.4455
1	rs114456729	16748432	T	ADD	1383	0.8356	-1.084	0.2786
1	rs114024565	16767359	G	ADD	1383	0.8161	-1.257	0.2086
1	rs200940258	16862241	G	ADD	1383	1.329	1.911	0.05606
1	rs147443431	16866033	T	ADD	1383	1.048	0.5443	0.5862
1	1:16892545	16892545	T	ADD	1383	1.003	0.02039	0.9837
1	1:16892668	16892668	G	ADD	1383	1.09	0.5735	0.5663
1	1:16901090	16901090	T	ADD	1383	0.8321	-0.9946	0.3199
1	rs201860544	16903001	C	ADD	1383	0.7594	-1.553	0.1205
1	rs201581469	16909134	A	ADD	1383	0.9172	-0.5283	0.5973
1	rs200480843	16914332	C	ADD	1383	0.8391	-1.095	0.2735
1	rs557690	17022952	C	ADD	1383	1.296	1.581	0.1138
1	rs113868965	17023267	T	ADD	1383	1.096	0.5551	0.5788
1	rs202100868	17030544	T	ADD	1383	1.098	0.5293	0.5966
1	rs200838083	17085046	G	ADD	1383	0.9005	-0.544	0.5864
1	rs3891100	17085614	A	ADD	1383	1.097	0.6396	0.5224
1	rs199507815	17085743	A	ADD	1383	0.9212	-0.4964	0.6196
1	rs12145944	17087593	T	ADD	1383	1.451	2.312	0.0208
1	rs7536386	17197570	T	ADD	1383	0.9688	-0.1874	0.8514
1	rs74056000	17249128	T	ADD	1383	0.9782	-0.1266	0.8992
1	rs56191217	17249138	A	ADD	1383	1.009	0.05196	0.9586
1	rs57442576	17263290	A	ADD	1383	1.12	0.7283	0.4664
1	rs72644310	17264890	G	ADD	1383	0.9391	-0.3806	0.7035
1	rs56247222	17266616	G	ADD	1383	1.055	0.3182	0.7504
1	rs9435723	17279993	G	ADD	1383	0.8554	-0.8638	0.3877
1	rs78911909	17280022	T	ADD	1380	0.9192	-0.7331	0.4635
1	rs78271317	17280025	C	ADD	1379	0.9217	-0.7092	0.4782
1	rs41272737	17281235	A	ADD	1383	0.8754	-0.7345	0.4626
1	rs2273114	17282573	A	ADD	1383	1.017	0.1257	0.9
1	rs76576326	17287301	G	ADD	1383	0.8547	-0.863	0.3881
1	rs2273113	17287414	C	ADD	1383	1.124	1.378	0.168
1	rs78888579	17292223	A	ADD	1383	0.8831	-0.6862	0.4926
1	rs12059633	17292404	G	ADD	1383	0.8831	-0.6862	0.4926
1	rs74058342	17294685	G	ADD	1383	0.8911	-0.6357	0.525
1	rs4920574	17295679	T	ADD	1383	1.059	0.3986	0.6902
1	rs56278097	17295764	G	ADD	1383	0.8911	-0.6357	0.525
1	rs41303881	17296882	A	ADD	1383	0.7783	-1.4	0.1617
1	rs9435656	17297289	C	ADD	1374	1.087	0.9121	0.3617
1	rs761422	17301780	A	ADD	1383	0.9373	-0.7631	0.4454
1	rs2235932	17303589	C	ADD	1383	0.9304	-0.81	0.418
1	rs15786	17312592	A	ADD	1383	0.89	-0.6172	0.5371
1	rs3170740	17312743	C	ADD	1383	0.8898	-1.388	0.1653
1	rs2076605	17313157	G	ADD	1383	0.9075	-1.154	0.2485
1	rs9435659	17313343	G	ADD	1383	0.9053	-1.181	0.2376
1	rs7531163	17313454	A	ADD	1383	0.9499	-0.4958	0.62
1	rs761421	17313654	C	ADD	1383	0.904	-1.2	0.2303
1	rs3738815	17314702	T	ADD	1383	0.9376	-0.5756	0.5649
1	rs9435662	17314942	G	ADD	1383	0.9053	-1.181	0.2376
1	rs2076603	17319011	G	ADD	1383	0.8938	-1.248	0.2122
1	rs2647169	17371223	T	ADD	1383	1.035	0.2269	0.8205
1	rs2076598	17395521	G	ADD	1383	1.027	0.3086	0.7576
1	rs11581590	17396592	A	ADD	1383	0.9337	-0.4324	0.6655
1	rs2076595	17396703	T	ADD	1383	1.029	0.3267	0.7439
1	rs3818034	17402135	T	ADD	1383	0.9441	-0.6399	0.5222
1	rs3818033	17402159	G	ADD	1383	0.9485	-0.587	0.5572
1	rs3818032	17402255	C	ADD	1383	0.9407	-0.6749	0.4998
1	rs2057096	17405809	G	ADD	1383	0.9933	-0.07932	0.9368
1	rs2057095	17405916	C	ADD	1383	0.9988	-0.01415	0.9887
1	rs2057094	17405949	C	ADD	1383	1.001	0.01679	0.9866
1	rs2076617	17409017	A	ADD	1383	0.9349	-0.7284	0.4664
1	rs1883913	17410364	G	ADD	1383	0.9928	-0.08472	0.9325
1	rs2076615	17413121	C	ADD	1383	1.016	0.1554	0.8765
1	rs2647184	17418883	A	ADD	1383	0.839	-0.9992	0.3177
1	rs2273111	17418894	A	ADD	1383	0.9635	-0.4206	0.6741
1	rs11203297	17419024	A	ADD	1383	0.9931	-0.0609	0.9514
1	rs11203298	17419066	T	ADD	1380	0.9869	-0.1572	0.8751
1	rs2293911	17531763	T	ADD	1383	0.9197	-0.555	0.5789
1	rs2293912	17550121	A	ADD	1383	1.271	2.196	0.02808
1	rs2977233	17555316	G	ADD	1383	1.021	0.2409	0.8096
1	rs2977234	17555508	T	ADD	1383	1.078	0.8422	0.3997
1	rs10888010	17557039	C	ADD	1383	1	0.0008926	0.9993
1	rs2977235	17557178	T	ADD	1383	0.9287	-0.7901	0.4294
1	rs2977306	17563967	C	ADD	1383	1.066	0.7346	0.4626
1	rs2293921	17570466	C	ADD	1383	1.071	0.7882	0.4306
1	rs41300110	17570767	G	ADD	1383	0.8441	-1.201	0.2298
1	rs3763589	17575645	C	ADD	1383	0.9313	-0.384	0.701
1	rs3750300	17586134	G	ADD	1383	0.9233	-0.4504	0.6525
1	rs72646775	17592121	C	ADD	1383	0.9313	-0.4954	0.6204
1	rs2272629	17593316	A	ADD	1383	0.9351	-0.3683	0.7127
1	rs2293916	17597655	T	ADD	1383	0.969	-0.2243	0.8225
1	rs4595409	17597721	G	ADD	1383	0.9528	-0.4875	0.6259
1	rs2293917	17601083	T	ADD	1383	1.034	0.4022	0.6875
1	rs11585357	17601165	T	ADD	1383	0.9203	-0.7549	0.4503
1	rs2293920	17609448	T	ADD	1383	0.9906	-0.1126	0.9104
1	rs11203366	17657534	G	ADD	1383	1.02	0.2263	0.821
1	rs11203367	17657616	T	ADD	1383	1.024	0.2755	0.7829
1	rs874881	17660499	G	ADD	1383	1.052	0.5921	0.5538
1	rs12737739	17660890	A	ADD	1383	1.054	0.6276	0.5303
1	rs1555658	17661128	A	ADD	1383	0.9961	-0.04188	0.9666
1	rs2240340	17662639	T	ADD	1383	1.021	0.243	0.808
1	rs1748033	17662662	T	ADD	1383	1.001	0.01112	0.9911
1	rs1621005	17662751	C	ADD	1383	0.9961	-0.04188	0.9666
1	rs1635577	17666139	A	ADD	1383	1.086	0.5829	0.56
1	rs1635576	17666326	G	ADD	1383	1.086	0.5829	0.56
1	rs35903413	17668563	A	ADD	1383	0.9092	-0.8343	0.4041
1	rs1748020	17668609	T	ADD	1383	1.03	0.1601	0.8728
1	rs41266003	17672642	T	ADD	1383	0.9417	-0.6118	0.5407
1	rs2240336	17674402	T	ADD	1382	1.002	0.02653	0.9788
1	rs2240335	17674537	A	ADD	1383	1.004	0.04111	0.9672
1	rs1204873	17698725	T	ADD	1383	0.9188	-0.7804	0.4352
1	rs6700319	17698891	T	ADD	1383	0.9259	-0.6512	0.5149
1	rs6669650	17707601	C	ADD	1383	0.9122	-0.7534	0.4512
1	rs6696295	17714864	C	ADD	1383	1.011	0.1106	0.9119
1	rs2526842	17715081	T	ADD	1383	0.9993	-0.007314	0.9942
1	rs12737852	17718750	T	ADD	1383	1.004	0.04097	0.9673
1	rs6695849	17720439	T	ADD	1383	1.06	0.6606	0.5089
1	rs12073549	17720545	T	ADD	1383	1.079	0.6307	0.5282
1	rs10458537	17720615	A	ADD	1383	1.041	0.4489	0.6535
1	rs2244936	17725358	C	ADD	1383	1.064	0.6935	0.488
1	rs2762890	17736578	A	ADD	1383	1.065	0.7131	0.4758
1	rs942457	17739586	A	ADD	1383	0.9135	-1.048	0.2949
1	rs1324368	17752000	G	ADD	1383	0.9433	-0.6752	0.4996
1	rs34417109	17914057	A	ADD	1383	1.005	0.03105	0.9752
1	rs35497285	17914122	A	ADD	1383	0.9955	-0.03015	0.9759
1	rs75764220	17929972	T	ADD	1383	0.9406	-0.5261	0.5988
1	rs1193338	17929980	C	ADD	1383	0.9029	-1.226	0.2201
1	rs111461054	17929990	C	ADD	1383	0.9504	-0.4368	0.6622
1	rs34725104	17961345	T	ADD	1383	1.226	1.757	0.079
1	rs2297916	17965194	A	ADD	1383	1.054	0.4383	0.6612
1	rs35255680	17981184	C	ADD	1383	0.9976	-0.02326	0.9814
1	rs867984	17982559	A	ADD	1383	1.007	0.06449	0.9486
1	rs13376020	18016402	G	ADD	1383	1.029	0.2704	0.7869
1	rs905389	18021406	T	ADD	1383	1.023	0.2176	0.8277
1	rs41267491	18021444	T	ADD	1383	1.302	1.544	0.1225
1	rs2270978	18023365	C	ADD	1382	1.008	0.07495	0.9403
1	rs2270977	18023509	T	ADD	1383	1	-0.0001571	0.9999
1	rs2270976	18023690	A	ADD	1383	0.9792	-0.2018	0.8401
1	rs11589634	18023877	A	ADD	1383	0.9971	-0.0243	0.9806
1	rs694214	18149510	T	ADD	1383	0.945	-0.6567	0.5114
1	rs2296035	18149566	A	ADD	1383	0.9661	-0.3978	0.6908
1	rs478698	18152582	T	ADD	1383	0.9639	-0.3663	0.7142
1	rs61762155	18554345	C	ADD	1383	1.055	0.5664	0.5711
1	rs3738087	18554356	T	ADD	1383	1.055	0.5664	0.5711
1	rs2271859	18703523	G	ADD	1383	1.066	0.6705	0.5025
1	rs2271860	18703538	C	ADD	1381	1.074	0.7516	0.4523
1	rs1043459	18704862	G	ADD	1383	0.9676	-0.3724	0.7096
1	rs7512414	18807536	T	ADD	1383	0.9056	-0.7504	0.453
1	rs34109355	18807620	C	ADD	1383	0.9056	-0.7504	0.453
1	rs34976233	18807755	A	ADD	1383	0.8958	-0.8303	0.4064
1	rs35013594	18807781	T	ADD	1383	0.8783	-0.9743	0.3299
1	rs2992755	18807897	C	ADD	1383	0.9226	-0.9277	0.3536
1	rs2992754	18807938	A	ADD	1383	1.11	0.8323	0.4052
1	rs11261022	18807953	A	ADD	1383	1.076	0.8484	0.3962
1	rs7515150	18808056	C	ADD	1383	0.9056	-0.7504	0.453
1	rs7528572	18808069	G	ADD	1383	0.9056	-0.7504	0.453
1	rs2992753	18808292	C	ADD	1383	0.9226	-0.9277	0.3536
1	rs3007718	18808465	T	ADD	1383	0.9226	-0.9277	0.3536
1	rs2992752	18808526	A	ADD	1383	0.9226	-0.9277	0.3536
1	rs2992751	18808711	C	ADD	1383	1.217	1.516	0.1295
1	rs1889861	18810484	A	ADD	1383	1.2	1.408	0.1593
1	rs1889862	18810486	C	ADD	1383	1.19	1.343	0.1794
1	rs2076019	19018432	C	ADD	1383	1.18	0.9099	0.3629
1	rs2743201	19027239	G	ADD	1383	0.8926	-1.223	0.2214
1	rs1416464	19029546	G	ADD	1383	0.9084	-1.033	0.3015
1	rs12033832	19166294	A	ADD	1383	0.9203	-0.9701	0.332
1	rs28374389	19175846	C	ADD	1383	0.8779	-1.191	0.2337
1	rs34447754	19181015	C	ADD	1383	0.9589	-0.4696	0.6386
1	rs28470550	19181082	C	ADD	1383	0.9614	-0.4414	0.6589
1	rs35874116	19181393	C	ADD	1383	0.952	-0.5533	0.5801
1	rs68081213	19184077	G	ADD	1383	0.9491	-0.5878	0.5567
1	rs72953138	19184176	A	ADD	1383	1.021	0.2154	0.8295
1	rs9701796	19186129	G	ADD	1383	0.8483	-1.582	0.1135
1	rs28700162	19199473	A	ADD	1383	0.951	-0.5822	0.5604
1	rs35255325	19199487	G	ADD	1383	1.073	0.7335	0.4632
1	rs28529092	19200908	C	ADD	1383	0.9733	-0.3128	0.7544
1	rs2230709	19201928	T	ADD	1383	0.8976	-0.8949	0.3708
1	rs2230708	19201956	A	ADD	1383	0.9684	-0.3315	0.7403
1	rs2230707	19202896	A	ADD	1383	1.007	0.07974	0.9364
1	rs7550938	19202917	T	ADD	1383	0.9869	-0.1385	0.8899
1	rs2230706	19202926	T	ADD	1383	0.9815	-0.1959	0.8447
1	rs2230705	19203997	C	ADD	1383	1.042	0.4189	0.6753
1	rs6426813	19204154	G	ADD	1383	0.8418	-1.867	0.06189
1	rs35477144	19247509	A	ADD	1383	1.203	1.35	0.177
1	rs2281748	19401405	A	ADD	1383	1.096	1.071	0.284
1	rs1043905	19411129	A	ADD	1383	0.9958	-0.04735	0.9622
1	rs12584	19413261	T	ADD	1383	1.005	0.05644	0.955
1	rs1043899	19415304	C	ADD	1383	1.005	0.05651	0.9549
1	rs1106839	19420392	G	ADD	1383	0.9906	-0.1073	0.9146
1	rs2236377	19426199	G	ADD	1383	0.9993	-0.008075	0.9936
1	rs6426677	19433449	A	ADD	1383	0.9905	-0.1069	0.9149
1	rs10916957	19437185	T	ADD	1383	0.8488	-1.343	0.1792
1	rs35802543	19447819	C	ADD	1383	1.17	1.331	0.1831
1	rs1044010	19447843	C	ADD	1383	1.003	0.02956	0.9764
1	rs3748759	19487656	C	ADD	1383	1.061	0.6943	0.4875
1	rs12133185	19491514	C	ADD	1383	1.166	1.3	0.1935
1	rs3748757	19491857	T	ADD	1382	0.9907	-0.1052	0.9162
1	rs16862578	19499560	C	ADD	1383	0.8667	-1.175	0.2402
1	rs951908	19499835	G	ADD	1383	0.9939	-0.06855	0.9453
1	rs952790	19499954	A	ADD	1383	1.184	1.426	0.1538
1	rs3762396	19510394	A	ADD	1383	0.9905	-0.1069	0.9149
1	rs11588032	19518659	A	ADD	1380	1.087	0.98	0.3271
1	rs72651403	19519887	C	ADD	1383	0.9928	-0.07728	0.9384
1	rs77741834	19526290	T	ADD	1383	0.8167	-1.232	0.218
1	rs2073106	19549343	C	ADD	1383	1.005	0.04981	0.9603
1	rs2073105	19549864	C	ADD	1383	1.013	0.1344	0.893
1	rs2073104	19564650	G	ADD	1383	1.005	0.04377	0.9651
1	rs709682	19565338	T	ADD	1383	1.163	1.376	0.1688
1	rs709683	19565344	G	ADD	1383	1.099	1.087	0.2772
1	rs2273046	19566296	C	ADD	1383	1	0.003196	0.9974
1	rs12084825	19566881	T	ADD	1383	0.8645	-1.205	0.2281
1	rs710865	19568972	G	ADD	1383	1.122	1.321	0.1865
1	rs6680255	19578053	G	ADD	1383	0.9156	-0.5683	0.5698
1	rs41264060	19578404	A	ADD	1383	0.9156	-0.5683	0.5698
1	rs735026	19581226	A	ADD	1383	1.169	1.607	0.108
1	rs1557133	19582563	G	ADD	1383	0.9118	-0.7309	0.4648
1	rs1126682	19583636	T	ADD	1383	0.9876	-0.1121	0.9107
1	rs1774074	19583684	T	ADD	1383	1.174	1.645	0.1001
1	rs1042380	19584004	A	ADD	1383	1.17	1.614	0.1065
1	rs11811927	19584035	A	ADD	1383	0.9876	-0.1121	0.9107
1	rs2294939	19585207	A	ADD	1383	1.272	2.217	0.0266
1	rs2235795	19595137	C	ADD	1383	1.083	0.8856	0.3758
1	rs75616155	19595194	G	ADD	1383	0.9153	-0.5518	0.5811
1	rs6665423	19595892	G	ADD	1383	1.083	0.8856	0.3758
1	rs2235794	19596124	C	ADD	1383	1.083	0.8856	0.3758
1	rs6665756	19596156	G	ADD	1383	1.083	0.8856	0.3758
1	rs12046875	19597420	T	ADD	1383	0.9098	-0.9075	0.3641
1	rs112053480	19600386	T	ADD	1383	0.8996	-0.6678	0.5042
1	rs144376466	19600538	T	ADD	1382	0.9045	-0.6233	0.5331
1	rs1738025	19609254	T	ADD	1383	1.082	0.7351	0.4622
1	rs1065658	19611227	A	ADD	1383	0.9589	-0.3639	0.716
1	rs1738023	19611241	T	ADD	1383	1.115	0.9882	0.3231
1	rs59348345	19611487	T	ADD	1383	1.228	1.585	0.113
1	rs2231198	19612477	T	ADD	1383	1.041	0.4697	0.6386
1	rs1043657	19635011	T	ADD	1383	0.9067	-0.6113	0.541
1	rs116824369	19638284	C	ADD	1383	1.229	1.295	0.1954
1	rs2227295	19638309	A	ADD	1383	1.079	0.7882	0.4306
1	rs12140547	19644218	A	ADD	1383	1.21	1.208	0.227
1	rs12142349	19651087	A	ADD	1383	0.7189	-1.833	0.06681
1	rs41264067	19651102	G	ADD	1383	1.027	0.2879	0.7734
1	rs41264069	19651277	A	ADD	1383	1.031	0.3319	0.74
1	rs41264071	19651300	C	ADD	1383	1.031	0.3319	0.74
1	rs11558390	19652063	A	ADD	1383	1.036	0.3834	0.7014
1	rs41264079	19652874	A	ADD	1383	0.8926	-0.8355	0.4034
1	rs12124843	19669235	G	ADD	1383	0.8607	-1.487	0.137
1	rs115692978	19934634	A	ADD	1383	1.12	0.7538	0.4509
1	rs61740467	19934724	T	ADD	1383	1.024	0.1769	0.8596
1	rs61740466	19934900	A	ADD	1383	1.084	0.861	0.3892
1	rs1737428	19950062	C	ADD	1383	0.8513	-1.481	0.1385
1	rs2294630	19981791	G	ADD	1383	0.8783	-1.525	0.1274
1	rs1805054	19992513	T	ADD	1383	1.102	0.7728	0.4396
1	rs10917514	20009737	A	ADD	1383	1.096	0.7265	0.4675
1	rs4370779	20020993	A	ADD	1383	1.02	0.1842	0.8539
1	rs4515815	20020994	C	ADD	1383	1.021	0.2331	0.8157
1	rs10799834	20027404	A	ADD	1383	1.119	1.209	0.2268
1	rs6426824	20066485	A	ADD	1383	1.049	0.4118	0.6805
1	rs6426825	20066490	C	ADD	1383	1.049	0.4118	0.6805
1	rs11551819	20097822	A	ADD	1383	0.9884	-0.1024	0.9184
1	rs10917536	20097941	T	ADD	1383	0.8764	-1.49	0.1363
1	rs1541185	20141528	T	ADD	1383	0.9534	-0.4818	0.6299
1	rs10799593	20216860	A	ADD	1383	0.8726	-1.635	0.102
1	rs10916668	20233086	A	ADD	1383	0.8693	-0.7843	0.4329
1	rs61729970	20246876	T	ADD	1383	0.8867	-0.7526	0.4517
1	rs2307246	20304857	A	ADD	1383	0.9878	-0.1231	0.9021
1	rs4744	20304926	A	ADD	1383	0.9898	-0.1032	0.9178
1	rs2236771	20304962	G	ADD	1383	0.7702	-1.713	0.08671
1	rs10732279	20305065	C	ADD	1383	1.024	0.2453	0.8063
1	rs11573185	20395401	C	ADD	1383	0.9301	-0.8534	0.3934
1	rs10916703	20395497	A	ADD	1383	0.8874	-0.68	0.4965
1	rs2020887	20411332	T	ADD	1383	0.9483	-0.604	0.5458
1	rs584367	20442054	T	ADD	1383	0.9407	-0.7251	0.4684
1	rs3738126	20474907	C	ADD	1383	1.008	0.06176	0.9508
1	rs6426616	20490518	T	ADD	1383	1.056	0.6481	0.5169
1	rs12139100	20501582	A	ADD	1383	0.9682	-0.3112	0.7557
1	rs4655194	20649814	C	ADD	1382	0.8696	-1.636	0.1019
1	rs2072752	20656824	G	ADD	1383	1.082	0.6855	0.493
1	rs2072753	20657352	C	ADD	1383	0.8823	-1.441	0.1496
1	rs10916769	20662938	G	ADD	1382	1.012	0.1067	0.9151
1	rs57312184	20664128	C	ADD	1383	0.9489	-0.4134	0.6793
1	rs11582960	20671961	A	ADD	1383	0.9054	-1.067	0.2862
1	rs4655200	20672101	T	ADD	1383	0.9068	-1.05	0.2938
1	rs230182	20678551	G	ADD	1383	0.9018	-0.5903	0.555
1	rs2072751	20680718	A	ADD	1383	0.9158	-0.8693	0.3847
1	rs230180	20680760	G	ADD	1383	0.9071	-1.121	0.2621
1	rs595980	20827216	T	ADD	1383	1.053	0.5154	0.6063
1	rs2072671	20915701	C	ADD	1383	0.9054	-1.107	0.2685
1	rs61781969	20944909	A	ADD	1383	1.114	1.22	0.2226
1	rs61781970	20944922	T	ADD	1383	1.114	1.22	0.2226
1	rs1048977	20945055	T	ADD	1383	1.114	1.22	0.2226
1	rs45530340	20960230	T	ADD	1383	0.9347	-0.6464	0.518
1	rs148871409	20960385	T	ADD	1383	0.9141	-0.5452	0.5856
1	rs2298298	20964328	A	ADD	1383	0.9557	-0.3682	0.7127
1	rs3131713	20972048	G	ADD	1383	0.9646	-0.2932	0.7694
1	rs71653623	20975168	T	ADD	1383	1.202	1.206	0.228
1	rs1043424	20977000	C	ADD	1383	1.177	1.719	0.08564
1	rs686658	20977221	A	ADD	1383	0.9293	-0.5995	0.5488
1	rs6893	20978832	T	ADD	1374	1.062	0.5429	0.5872
1	rs607254	20980880	A	ADD	1383	0.9506	-0.587	0.5572
1	rs3738140	20982151	A	ADD	1383	1.225	1.929	0.05373
1	rs4704	20982631	G	ADD	1383	0.9221	-0.9419	0.3463
1	rs56070322	20991273	A	ADD	1383	0.9525	-0.4619	0.6441
1	rs631357	20992819	G	ADD	1383	0.9366	-0.6306	0.5283
1	rs12028811	21011346	G	ADD	1383	0.7608	-1.768	0.07706
1	rs479323	21012575	A	ADD	1383	0.6268	-2.524	0.0116
1	rs522496	21024901	C	ADD	1383	1.041	0.4636	0.643
1	rs900039	21030902	T	ADD	1383	0.9748	-0.3004	0.7639
1	rs2296225	21031042	C	ADD	1383	1.062	0.3866	0.6991
1	rs10799661	21040079	C	ADD	1383	0.9724	-0.2951	0.7679
1	rs41307866	21040088	T	ADD	1383	1.071	0.4451	0.6562
1	rs12046928	21042094	A	ADD	1383	0.9508	-0.388	0.698
1	rs61778523	21042157	T	ADD	1383	1.027	0.1706	0.8646
1	rs604645	21043926	T	ADD	1383	1.026	0.2825	0.7775
1	rs601329	21044161	A	ADD	1383	1.026	0.2825	0.7775
1	rs601392	21044219	A	ADD	1383	1.051	0.4459	0.6556
1	rs3753047	21050270	T	ADD	1383	1.092	0.558	0.5768
1	rs592060	21050958	C	ADD	1383	1.105	1.059	0.2896
1	rs1985278	21091861	T	ADD	1381	1.007	0.081	0.9354
1	rs2305463	21180181	C	ADD	1383	0.9865	-0.1578	0.8746
1	rs1463273	21181595	G	ADD	1383	1.139	0.9248	0.3551
1	rs10916885	21188703	A	ADD	1369	1.038	0.4273	0.6692
1	rs3026901	21554573	T	ADD	1383	0.8466	-0.978	0.3281
1	rs12562197	21571601	A	ADD	1383	1.008	0.07936	0.9367
1	rs2229450	21573722	A	ADD	1383	1.054	0.5391	0.5898
1	rs1076669	21573855	A	ADD	1383	0.9724	-0.1838	0.8541
1	rs212522	21582425	T	ADD	1383	0.8422	-1.339	0.1806
1	rs3026879	21583973	G	ADD	1383	0.9676	-0.3251	0.7451
1	rs1827293	21795388	A	ADD	1383	1.11	1.22	0.2225
1	rs1971328	21799823	A	ADD	1383	1.147	1.448	0.1477
1	rs7531217	21801346	G	ADD	1383	1.116	1.11	0.2672
1	rs41290414	21806525	T	ADD	1383	0.9997	-0.002111	0.9983
1	rs1767430	21887290	A	ADD	1383	1.171	1.812	0.07005
1	rs1780316	21889635	T	ADD	1383	1.11	0.6243	0.5325
1	rs3200254	21894735	C	ADD	1383	1.071	0.4918	0.6228
1	rs3738098	21894785	T	ADD	1383	1.051	0.2933	0.7693
1	rs1256328	21896767	T	ADD	1383	1.102	0.8018	0.4226
1	rs2275377	21896887	T	ADD	1383	1.059	0.4111	0.681
1	rs2275376	21896918	A	ADD	1383	1.059	0.4111	0.681
1	rs74063110	21900112	A	ADD	1383	1.067	0.4738	0.6357
1	rs75829132	21900146	G	ADD	1383	1.067	0.4738	0.6357
1	rs74063111	21900151	C	ADD	1383	1.059	0.4111	0.681
1	rs3200255	21900171	G	ADD	1383	1.067	0.4738	0.6357
1	rs4654760	21903180	T	ADD	1383	1.083	0.4681	0.6397
1	rs34605986	21904131	C	ADD	1383	1.068	0.4521	0.6512
1	rs829368	21929260	A	ADD	1383	1.069	0.4454	0.6561
1	rs1767443	21932530	C	ADD	1383	1.073	0.6743	0.5001
1	rs2275365	21932625	A	ADD	1383	0.9347	-0.4858	0.6271
1	rs829371	21934667	G	ADD	1383	0.9341	-0.7796	0.4356
1	rs72660316	21934693	C	ADD	1383	1.077	0.5636	0.573
1	rs861212	21935433	G	ADD	1383	0.9664	-0.41	0.6818
1	rs12130950	21935467	A	ADD	1383	1.077	0.5636	0.573
1	rs1256282	21939741	C	ADD	1383	1.094	1.039	0.2989
1	rs2275363	21940555	T	ADD	1383	0.957	-0.5157	0.6061
1	rs2275361	21943781	A	ADD	1383	1.175	1.032	0.302
1	rs2275360	21943820	A	ADD	1383	1.092	0.8977	0.3693
1	rs1130564	21952884	A	ADD	1383	1.112	0.6072	0.5437
1	rs829412	21953436	A	ADD	1383	1.16	1.171	0.2418
1	rs75449578	21991760	T	ADD	1383	1.002	0.009142	0.9927
1	rs10493008	22013771	A	ADD	1383	1.068	0.7672	0.443
1	rs333173	22032570	G	ADD	1382	0.8324	-1.951	0.05104
1	rs56167338	22033228	A	ADD	1383	0.8131	-1.961	0.0499
1	rs2275668	22050649	C	ADD	1383	1.009	0.08364	0.9333
1	rs17458515	22084145	C	ADD	1380	0.7588	-1.716	0.08611
1	rs10917042	22109370	A	ADD	1383	0.9706	-0.2976	0.766
1	rs75506362	22141030	T	ADD	1383	0.9684	-0.1734	0.8624
1	rs10917051	22141206	A	ADD	1383	1.069	0.7682	0.4424
1	rs897467	22149935	T	ADD	1383	0.7979	-2.093	0.03638
1	rs1138469	22150118	T	ADD	1383	1.016	0.09364	0.9254
1	rs3736360	22150120	T	ADD	1383	1.091	0.7596	0.4475
1	rs3736358	22150160	T	ADD	1383	1.091	0.7596	0.4475
1	rs3736357	22150257	T	ADD	1383	1.086	0.9885	0.3229
1	rs2228347	22154845	G	ADD	1383	1.067	0.7106	0.4773
1	rs12042189	22155841	C	ADD	1383	1.077	0.6454	0.5187
1	rs12023794	22155853	T	ADD	1383	1.081	0.6771	0.4983
1	rs3736355	22157689	G	ADD	1383	0.8605	-1.474	0.1404
1	rs2270701	22158120	T	ADD	1383	1.077	0.6454	0.5187
1	rs2229488	22158157	G	ADD	1383	0.8508	-0.9968	0.3188
1	rs2229487	22159008	A	ADD	1383	1.072	0.6004	0.5482
1	rs2229486	22159774	A	ADD	1383	0.916	-0.5588	0.5763
1	rs2229493	22160043	T	ADD	1383	0.916	-0.5588	0.5763
1	rs17459139	22160111	T	ADD	1383	1.068	0.5683	0.5698
1	rs7547731	22160148	T	ADD	1383	1.093	1.065	0.2868
1	rs2229492	22161275	A	ADD	1383	1.068	0.5683	0.5698
1	rs35444472	22163390	A	ADD	1383	0.916	-0.5588	0.5763
1	rs41310390	22163402	A	ADD	1383	1.016	0.09364	0.9254
1	rs2291826	22165901	G	ADD	1383	0.9946	-0.05542	0.9558
1	rs2291827	22165987	A	ADD	1383	1.072	0.6004	0.5482
1	rs2228349	22167605	T	ADD	1383	0.916	-0.5588	0.5763
1	rs2270697	22167988	T	ADD	1383	1.068	0.5683	0.5698
1	rs7556412	22168216	C	ADD	1383	0.8668	-1.6	0.1097
1	rs2229491	22168801	C	ADD	1383	0.916	-0.5588	0.5763
1	rs2229489	22168845	T	ADD	1383	0.9063	-0.5234	0.6007
1	rs2270698	22170828	G	ADD	1383	1.072	0.6004	0.5482
1	rs34792235	22173144	T	ADD	1383	0.9298	-0.3895	0.6969
1	rs35917892	22173990	G	ADD	1383	0.9107	-0.4974	0.6189
1	rs2290501	22174426	G	ADD	1383	1.01	0.1123	0.9106
1	rs12737091	22174518	T	ADD	1383	0.9298	-0.3895	0.6969
1	rs3767138	22174600	A	ADD	1383	0.8036	-2.07	0.03845
1	rs34726153	22175096	C	ADD	1383	0.9148	-0.477	0.6333
1	rs6658388	22176500	T	ADD	1383	1.072	0.6004	0.5482
1	rs2290500	22176831	T	ADD	1383	1.072	0.6004	0.5482
1	rs34346159	22178469	G	ADD	1383	0.9298	-0.3895	0.6969
1	rs35669711	22179244	T	ADD	1383	0.9298	-0.3895	0.6969
1	rs34443576	22179451	T	ADD	1383	0.9298	-0.3895	0.6969
1	rs12742444	22180723	T	ADD	1383	0.9298	-0.3895	0.6969
1	rs36080251	22181322	G	ADD	1383	0.8903	-0.6245	0.5323
1	rs2229475	22181895	T	ADD	1383	0.9298	-0.3895	0.6969
1	rs12024579	22183471	A	ADD	1383	0.8892	-1.115	0.265
1	rs200354565	22183476	G	ADD	1383	0.8605	-0.8154	0.4149
1	rs12757277	22183477	T	ADD	1383	0.8647	-0.7846	0.4327
1	rs2305562	22183739	A	ADD	1383	0.9439	-0.6854	0.4931
1	rs897471	22191454	G	ADD	1383	1.067	0.6721	0.5015
1	rs2229482	22199245	C	ADD	1383	0.9034	-1.156	0.2476
1	rs2454290	22199821	G	ADD	1383	0.9962	-0.03233	0.9742
1	rs41307806	22201438	T	ADD	1383	1.21	1.075	0.2824
1	rs7513608	22204630	A	ADD	1383	0.8981	-1.064	0.2872
1	rs2290493	22211217	A	ADD	1383	0.8975	-1.073	0.2832
1	rs4654994	22211222	T	ADD	1383	1.034	0.1958	0.8447
1	rs41307868	22214046	T	ADD	1383	1.215	1.091	0.2752
1	rs2229478	22214127	G	ADD	1383	0.9445	-0.6363	0.5246
1	rs2254358	22216574	C	ADD	1383	0.9419	-0.6669	0.5048
1	rs2254357	22216604	C	ADD	1383	0.9419	-0.6669	0.5048
1	rs41266015	22310190	C	ADD	1383	1.31	1.771	0.07652
1	rs6426735	22310662	G	ADD	1383	1.086	0.4792	0.6318
1	rs3820287	22310725	G	ADD	1383	1.093	0.516	0.6059
1	rs61777963	22313017	T	ADD	1383	1.175	1.375	0.1692
1	rs34963341	22313197	C	ADD	1383	0.8724	-1.454	0.1459
1	rs7534936	22324705	C	ADD	1383	0.9678	-0.3778	0.7056
1	rs59115023	22328228	G	ADD	1383	1.316	1.704	0.0884
1	rs9187	22336305	T	ADD	1383	0.8826	-1.325	0.185
1	rs12908	22336308	A	ADD	1383	0.8826	-1.325	0.185
1	rs3806297	22336371	C	ADD	1383	0.8924	-1.249	0.2116
1	rs6678992	22453842	C	ADD	1383	0.9663	-0.2988	0.7651
1	rs2235527	22453975	G	ADD	1383	0.9663	-0.2988	0.7651
1	rs2235526	22454001	C	ADD	1383	0.9663	-0.2988	0.7651
1	rs209732	22832743	A	ADD	1383	0.9172	-0.9964	0.319
1	rs209729	22835677	A	ADD	1383	0.9133	-0.9911	0.3216
1	rs209727	22837849	T	ADD	1383	1.129	1.356	0.1753
1	rs61769198	22848972	C	ADD	1383	1.053	0.4756	0.6344
1	rs998978	22849003	C	ADD	1383	0.9752	-0.2924	0.77
1	rs881646	22852715	C	ADD	1383	0.9769	-0.2716	0.7859
1	rs56218493	22902772	T	ADD	1383	1.187	1.116	0.2643
1	rs638058	22913153	C	ADD	1383	0.8955	-1.233	0.2175
1	rs56044578	22915674	A	ADD	1383	1.055	0.3257	0.7447
1	rs606002	22915753	C	ADD	1383	0.8628	-1.676	0.09378
1	rs76452513	22915858	T	ADD	1378	0.9692	-0.1875	0.8513
1	rs209696	22919904	T	ADD	1383	0.9935	-0.067	0.9466
1	rs209691	22922560	A	ADD	1383	0.873	-1.558	0.1192
1	rs999765	22923873	C	ADD	1383	0.79	-1.647	0.09964
1	rs55821293	22927126	T	ADD	1383	1.21	1.193	0.233
1	rs209702	22927314	G	ADD	1383	0.8723	-1.568	0.1169
1	rs209701	22927326	G	ADD	1383	0.8228	-2.107	0.03508
1	rs56055011	22927408	A	ADD	1383	1.185	1.061	0.2886
1	rs209700	22928265	G	ADD	1383	0.8724	-1.572	0.1159
1	rs172378	22965438	G	ADD	1383	1.029	0.3322	0.7397
1	rs15940	22970642	T	ADD	1383	1.131	1.256	0.2091
1	rs36049190	22973699	G	ADD	1383	0.9703	-0.1633	0.8703
1	rs9434	22974297	A	ADD	1383	1.079	0.8891	0.3739
1	rs1561624	23101688	T	ADD	1383	0.9183	-0.6455	0.5186
1	rs45550439	23191746	T	ADD	1383	1.02	0.1757	0.8605
1	rs2229872	23208925	A	ADD	1383	1.019	0.1383	0.89
1	rs309497	23236826	C	ADD	1383	0.8356	-2.099	0.03584
1	rs12048993	23280424	T	ADD	1383	1.114	1.213	0.2252
1	rs967605	23399932	C	ADD	1383	0.9947	-0.04389	0.965
1	rs10799790	23418153	C	ADD	1383	0.9766	-0.1953	0.8451
1	rs477717	23419261	G	ADD	1383	0.9562	-0.3685	0.7125
1	rs3765407	23419374	G	ADD	1383	0.9483	-0.4387	0.6609
1	rs477830	23419383	C	ADD	1383	0.9562	-0.3685	0.7125
1	rs1983965	23419855	T	ADD	1383	0.9676	-0.2709	0.7865
1	rs6300	23519633	G	ADD	1383	1.063	0.4033	0.6867
1	rs2849028	23688933	A	ADD	1383	1.051	0.5014	0.6161
1	rs3795308	23689083	A	ADD	1383	1.061	0.3701	0.7113
1	rs665977	23696152	G	ADD	1382	1.099	0.5662	0.5712
1	rs638722	23697617	C	ADD	1376	1.012	0.1062	0.9154
1	rs605468	23710805	A	ADD	1383	0.9945	-0.03193	0.9745
1	rs676363	23713952	T	ADD	1383	0.9961	-0.02249	0.9821
1	rs1198423	23735241	G	ADD	1383	1.029	0.2265	0.8208
1	rs71514235	23751140	G	ADD	1383	0.9113	-1.016	0.3095
1	rs115515935	23763449	A	ADD	1383	1.226	1.525	0.1272
1	rs2075993	23836364	A	ADD	1381	1.038	0.4415	0.6589
1	rs2075995	23847464	C	ADD	1383	0.9506	-0.5948	0.552
1	rs11574	23885498	T	ADD	1383	1.019	0.1923	0.8475
1	rs2067053	23885599	C	ADD	1383	0.8948	-1.254	0.2097
1	rs78293958	23908176	T	ADD	1377	1.129	0.7186	0.4724
1	rs10917403	23965704	C	ADD	1383	1.127	1.156	0.2477
1	rs1317329	23966837	T	ADD	1379	1.073	0.6769	0.4985
1	rs2280437	24022437	G	ADD	1383	0.9624	-0.4497	0.6529
1	rs2235541	24077451	T	ADD	1383	1.142	0.9043	0.3658
1	rs2076345	24083494	T	ADD	1383	0.8424	-1.85	0.06424
1	rs2076346	24083649	C	ADD	1371	0.9552	-0.4681	0.6397
1	rs1018396	24133612	G	ADD	1383	0.815	-2.338	0.01936
1	rs719400	24134721	T	ADD	1383	0.8441	-1.083	0.279
1	rs2076344	24143932	A	ADD	1383	0.8441	-1.083	0.279
1	rs13551	24180962	C	ADD	1383	0.8661	-1.564	0.1177
1	rs2070956	24194748	C	ADD	1383	0.7758	-1.709	0.08748
1	rs2070955	24194773	A	ADD	1383	0.7758	-1.709	0.08748
1	rs2070954	24194788	G	ADD	1383	0.7758	-1.709	0.08748
1	rs2229583	24200983	C	ADD	1380	0.7941	-2.68	0.007368
1	rs2229581	24201094	G	ADD	1383	0.7937	-2.656	0.007913
1	rs2229580	24201109	C	ADD	1383	0.7937	-2.656	0.007913
1	rs2229579	24201162	A	ADD	1383	0.7784	-1.685	0.092
1	rs2502993	24201262	A	ADD	1383	0.7937	-2.656	0.007913
1	rs4649124	24201357	A	ADD	1383	0.7937	-2.656	0.007913
1	rs3003336	24201448	C	ADD	1383	0.7937	-2.656	0.007913
1	rs2501431	24201643	G	ADD	1383	0.7937	-2.656	0.007913
1	rs2502992	24201919	T	ADD	1383	0.7937	-2.656	0.007913
1	rs2501432	24201920	T	ADD	1383	0.7937	-2.656	0.007913
1	rs7540491	24383819	T	ADD	1383	1	0.002048	0.9984
1	rs7553075	24387822	A	ADD	1383	1.256	2.232	0.02559
1	rs11811060	24388417	G	ADD	1383	1.201	1.698	0.0895
1	rs6682222	24392600	A	ADD	1383	1.38	2.593	0.009526
1	rs6699525	24392671	C	ADD	1383	1.38	2.593	0.009526
1	rs16829071	24393563	T	ADD	1383	1.38	2.593	0.009526
1	rs7542151	24394424	A	ADD	1383	1.38	2.593	0.009526
1	rs12125641	24394673	T	ADD	1383	1.38	2.593	0.009526
1	rs12145360	24394811	G	ADD	1383	1.38	2.593	0.009526
1	rs35446243	24406535	A	ADD	1383	0.8739	-1.296	0.1951
1	rs4649175	24406647	A	ADD	1383	0.849	-1.875	0.06075
1	rs4320728	24409165	T	ADD	1383	1.429	2.848	0.004396
1	rs4320729	24409191	T	ADD	1383	0.8589	-1.752	0.0797
1	rs6424152	24413159	C	ADD	1383	0.8492	-1.87	0.06154
1	rs7533060	24416070	C	ADD	1383	0.8491	-1.909	0.05626
1	rs4276859	24416133	T	ADD	1383	1.42	2.637	0.008368
1	rs72648548	24416628	C	ADD	1383	1.059	0.3481	0.7277
1	rs6700245	24417415	C	ADD	1383	1.293	2.247	0.02466
1	rs4233050	24419496	G	ADD	1383	1.014	0.1557	0.8762
1	rs6678411	24421334	T	ADD	1383	0.9591	-0.475	0.6348
1	rs6678540	24421474	A	ADD	1383	0.9887	-0.1308	0.8959
1	rs4319261	24421950	G	ADD	1383	0.9761	-0.2806	0.779
1	rs11249170	24434595	T	ADD	1383	1.01	0.1123	0.9106
1	rs3795299	24447468	C	ADD	1383	0.8928	-1.302	0.1929
1	rs34967816	24447943	A	ADD	1382	1.224	1.472	0.1411
1	rs17852648	24448084	A	ADD	1383	1.013	0.1415	0.8874
1	rs16829204	24454688	T	ADD	1383	1.282	2.256	0.02404
1	rs17852649	24460797	T	ADD	1383	0.8564	-1.798	0.0722
1	rs10903022	24465113	T	ADD	1383	0.8831	-1.422	0.1551
1	rs72648587	24484108	A	ADD	1383	1.381	2.278	0.02272
1	rs4649195	24485941	T	ADD	1383	1.182	1.863	0.06247
1	rs2486668	24658063	G	ADD	1383	0.799	-1.978	0.0479
1	rs11576645	24668667	G	ADD	1383	0.9608	-0.4009	0.6885
1	rs116396279	24671418	G	ADD	1383	1.023	0.1216	0.9032
1	rs12030057	24680915	T	ADD	1383	1.063	0.6486	0.5166
1	rs11249092	24684728	A	ADD	1383	1.268	1.926	0.0541
1	rs545809	24690764	A	ADD	1383	0.8983	-1.112	0.266
1	rs3765428	24706113	A	ADD	1383	1.207	2.077	0.03781
1	rs1064842	24706269	G	ADD	1383	1.207	2.077	0.03781
1	rs1142057	24706292	C	ADD	1383	1.214	2.137	0.03258
1	rs11538189	24710405	G	ADD	1383	1.336	2.204	0.02753
1	rs2294520	24718075	C	ADD	1383	1.018	0.1738	0.862
1	rs560219	24718079	A	ADD	1383	0.9041	-1.029	0.3034
1	rs4648989	24775967	A	ADD	1383	0.9039	-1.011	0.3119
1	rs2272934	24779855	C	ADD	1383	1.017	0.1702	0.8649
1	rs1883462	24779873	T	ADD	1383	1.034	0.3748	0.7078
1	rs195718	24784197	T	ADD	1383	1.043	0.4932	0.6219
1	rs41268761	24784214	A	ADD	1383	1.211	1.379	0.168
1	rs2272935	24785393	T	ADD	1383	1.024	0.2404	0.81
1	rs195725	24792617	T	ADD	1383	0.9621	-0.4453	0.6561
1	rs196429	24859617	A	ADD	1380	1.06	0.6535	0.5135
1	rs196430	24859665	A	ADD	1383	1.1	1.054	0.2917
1	rs196432	24861704	A	ADD	1383	1.143	1.569	0.1168
1	rs4553122	24927561	T	ADD	1383	1.107	1.197	0.2311
1	rs7548438	25098341	C	ADD	1383	1.022	0.2284	0.8194
1	rs79784290	25255850	G	ADD	1383	0.7997	-1.274	0.2027
1	rs6672420	25291010	T	ADD	1383	1.051	0.5828	0.5601
1	rs1043879	25570081	C	ADD	1383	1.047	0.4737	0.6357
1	rs609320	25717365	G	ADD	1383	1.174	1.365	0.1722
1	rs6687605	25889632	T	ADD	1383	0.932	-0.8475	0.3967
1	rs6688931	25889672	G	ADD	1383	0.9439	-0.6929	0.4883
1	rs28969504	25890189	A	ADD	1383	0.9305	-0.8673	0.3858
1	rs2072747	26098107	G	ADD	1383	0.8463	-1.923	0.05454
1	rs12567324	26109237	A	ADD	1383	0.8327	-2.161	0.03073
1	rs3767877	26110143	G	ADD	1383	0.8309	-2.188	0.02866
1	rs116631146	26110298	A	ADD	1383	1.125	0.7656	0.4439
1	rs7349185	26131654	G	ADD	1383	0.9139	-0.8859	0.3757
1	rs760598	26138136	C	ADD	1383	0.897	-1.084	0.2785
1	rs760597	26138262	T	ADD	1383	0.8903	-1.131	0.2579
1	rs10902685	26139137	C	ADD	1383	0.8912	-1.126	0.2602
1	rs2294228	26140573	C	ADD	1383	0.8886	-1.154	0.2485
1	rs984412	26146884	C	ADD	1383	0.8731	-1.317	0.1879
1	rs6598924	26152758	A	ADD	1383	0.8781	-1.262	0.2068
1	rs34449716	26162313	G	ADD	1383	1.547	2.732	0.006293
1	rs2275102	26310394	A	ADD	1383	1.011	0.1185	0.9057
1	rs35744844	26349245	T	ADD	1383	1.137	0.8899	0.3735
1	rs2736831	26357656	C	ADD	1383	0.9016	-1.093	0.2744
1	rs11247848	26357667	A	ADD	1383	0.8898	-1.102	0.2706
1	rs2275950	26385003	C	ADD	1383	0.8928	-1.094	0.274
1	rs41311276	26387625	C	ADD	1383	0.8878	-1.052	0.2926
1	rs35123100	26392824	A	ADD	1383	1.079	0.5584	0.5766
1	rs17257107	26448447	G	ADD	1383	0.9379	-0.5716	0.5676
1	rs17356867	26448849	C	ADD	1383	0.9379	-0.5716	0.5676
1	rs3748856	26487940	G	ADD	1383	1.172	1.769	0.07689
1	rs3748857	26488019	A	ADD	1383	0.8584	-1.045	0.2959
1	rs2232648	26496455	T	ADD	1383	1.156	1.62	0.1053
1	rs7087	26496651	C	ADD	1383	0.9019	-1.098	0.2723
1	rs2232654	26496870	G	ADD	1383	0.9027	-1.095	0.2737
1	rs17356937	26504036	A	ADD	1383	0.8863	-1.103	0.2702
1	rs2275945	26508480	C	ADD	1383	1.004	0.02574	0.9795
1	rs115982258	26510336	T	ADD	1383	0.9342	-0.5019	0.6157
1	rs12733981	26510439	A	ADD	1375	1.153	1.612	0.107
1	rs2297711	26511139	A	ADD	1383	0.9386	-0.52	0.6031
1	rs2783680	26511700	A	ADD	1383	0.8845	-1.422	0.1551
1	rs41284333	26517267	G	ADD	1383	0.8807	-1.166	0.2435
1	rs11247865	26517773	C	ADD	1383	0.8759	-1.216	0.2238
1	rs11247866	26517794	G	ADD	1383	0.8807	-1.166	0.2435
1	rs11247867	26517891	T	ADD	1383	0.8735	-1.237	0.2161
1	rs12138368	26520292	T	ADD	1383	0.9549	-0.3315	0.7403
1	rs61776651	26524520	A	ADD	1383	0.9175	-0.6772	0.4983
1	rs17257148	26526348	C	ADD	1383	0.8934	-1.03	0.303
1	rs17257155	26526439	G	ADD	1383	0.8912	-1.052	0.2927
1	rs6700024	26526554	A	ADD	1383	0.9004	-1.022	0.307
1	rs12121284	26527304	C	ADD	1383	0.9599	-0.4217	0.6732
1	rs12118976	26527310	G	ADD	1383	0.9623	-0.3967	0.6916
1	rs1889755	26527809	C	ADD	1383	1.019	0.2045	0.838
1	rs1889756	26527810	A	ADD	1383	1.019	0.2045	0.838
1	rs17163674	26527863	T	ADD	1383	0.8736	-1	0.3171
1	rs41310785	26527884	A	ADD	1383	0.9682	-0.2305	0.8177
1	rs6657616	26527951	A	ADD	1383	1.032	0.3335	0.7388
1	rs3795686	26582091	A	ADD	1383	1.148	1.54	0.1236
1	rs7550997	26596080	A	ADD	1383	0.9084	-0.8698	0.3844
1	rs11577318	26601570	G	ADD	1383	0.9164	-0.8248	0.4095
1	rs61775082	26606291	T	ADD	1383	0.9446	-0.4528	0.6507
1	rs72872912	26609093	T	ADD	1383	0.8809	-0.9078	0.364
1	rs7522905	26609259	C	ADD	1383	0.853	-1.751	0.07987
1	rs6598952	26609307	G	ADD	1383	0.86	-0.801	0.4231
1	rs4332350	26610891	A	ADD	1383	0.86	-0.801	0.4231
1	rs11247898	26612042	A	ADD	1383	0.8546	-0.8401	0.4008
1	rs11247900	26612460	A	ADD	1383	0.9163	-0.795	0.4266
1	rs2276712	26627478	T	ADD	1383	0.896	-1.106	0.2688
1	rs1071849	26646726	A	ADD	1383	0.9025	-1.035	0.3007
1	rs17645	26646730	A	ADD	1383	0.9025	-1.035	0.3007
1	rs11247913	26648551	G	ADD	1383	0.8933	-1.135	0.2565
1	rs60799739	26648826	A	ADD	1383	0.8442	-1.188	0.2347
1	rs11247914	26648838	T	ADD	1383	0.914	-0.8174	0.4137
1	rs11247916	26655208	C	ADD	1382	1.153	1.675	0.09396
1	rs72649360	26662904	T	ADD	1383	1.162	1.673	0.0944
1	rs10751735	26663362	C	ADD	1383	1.149	1.624	0.1044
1	rs11247919	26664968	T	ADD	1383	0.9302	-0.8399	0.401
1	rs36024412	26670444	T	ADD	1383	1.136	1.413	0.1576
1	rs34370465	26670609	T	ADD	1383	1.139	1.445	0.1484
1	rs11247923	26670752	T	ADD	1383	0.9015	-0.9724	0.3308
1	rs12562454	26671084	T	ADD	1383	0.9158	-0.8263	0.4086
1	rs57268417	26671248	G	ADD	1383	0.9158	-0.8263	0.4086
1	rs11247924	26673076	A	ADD	1383	0.9158	-0.8263	0.4086
1	rs11247925	26673108	T	ADD	1383	0.9158	-0.8263	0.4086
1	rs11583897	26688181	C	ADD	1383	0.9858	-0.1032	0.9178
1	rs11247932	26689659	A	ADD	1383	1.026	0.2965	0.7669
1	rs11247933	26691174	A	ADD	1383	1.023	0.2593	0.7954
1	rs75541583	26694059	C	ADD	1381	1.116	0.7687	0.4421
1	rs10794531	26694245	C	ADD	1383	1.033	0.356	0.7219
1	rs10794532	26694260	C	ADD	1383	0.9721	-0.2678	0.7889
1	rs6699091	26699051	A	ADD	1383	1.17	1.048	0.2948
1	rs4659441	26752992	T	ADD	1383	0.9137	-0.9014	0.3674
1	rs3816539	26786627	A	ADD	1383	0.9645	-0.338	0.7354
1	rs921893	26869610	G	ADD	1383	1.104	1.067	0.2862
1	rs12723936	26872554	G	ADD	1383	0.9642	-0.3663	0.7142
1	rs7543005	26879376	C	ADD	1369	0.8778	-1.278	0.2011
1	rs873151	26880989	C	ADD	1379	0.9665	-0.3432	0.7314
1	rs2229712	26883511	C	ADD	1383	1.151	1.437	0.1506
1	rs1064196	26887592	C	ADD	1383	0.9538	-0.4746	0.6351
1	rs188158	26898142	G	ADD	1383	0.9622	-0.3884	0.6977
1	rs2296399	26899671	G	ADD	1383	1.002	0.01364	0.9891
1	rs282178	26899687	A	ADD	1383	1.135	1.286	0.1983
1	rs2229714	26900708	A	ADD	1383	0.9812	-0.1682	0.8664
1	rs282179	26900735	C	ADD	1383	1.098	0.9612	0.3364
1	rs12118436	26900920	T	ADD	1383	0.9609	-0.3369	0.7362
1	rs41303629	27057621	C	ADD	1383	0.9497	-0.3364	0.7366
1	rs34681611	27089446	C	ADD	1383	0.9507	-0.3276	0.7432
1	rs3170660	27210721	T	ADD	1383	0.9059	-1.141	0.254
1	rs3929859	27213041	C	ADD	1383	1.008	0.0669	0.9467
1	rs6659176	27239920	G	ADD	1383	1.017	0.1102	0.9123
1	rs35108146	27248440	T	ADD	1383	1.017	0.1102	0.9123
1	rs3010110	27278521	A	ADD	1383	1.08	0.8237	0.4101
1	rs3010109	27278553	A	ADD	1383	1.108	0.9233	0.3558
1	rs17360994	27278573	C	ADD	1383	1.017	0.1102	0.9123
1	rs61737590	27332466	C	ADD	1383	0.8993	-0.6144	0.5389
1	rs4970471	27339103	T	ADD	1383	1.059	0.4487	0.6537
1	rs35810604	27339105	T	ADD	1383	0.9266	-0.4431	0.6577
1	rs6598870	27428321	C	ADD	1383	0.8861	-1.406	0.1596
1	rs3738689	27435976	G	ADD	1383	0.8893	-1.362	0.1733
1	rs34306208	27480757	G	ADD	1383	0.8713	-1.581	0.1138
1	rs35771571	27660568	A	ADD	1383	0.8899	-1.358	0.1746
1	rs6702341	27676925	A	ADD	1383	0.955	-0.5163	0.6057
1	rs3813795	27679797	A	ADD	1383	0.7955	-2.49	0.01278
1	rs1128918	27679954	A	ADD	1383	0.9554	-0.5113	0.6092
1	rs8533	27680292	A	ADD	1383	0.8375	-1.878	0.06039
1	rs12742921	27682126	C	ADD	1383	0.8266	-1.772	0.07644
1	rs12569127	27682481	A	ADD	1383	1.334	3.124	0.001782
1	rs4970520	27684396	A	ADD	1382	0.9122	-0.9306	0.3521
1	rs41291096	27685108	A	ADD	1383	0.7062	-1.873	0.0611
1	rs35733093	27687366	G	ADD	1383	0.9408	-0.6704	0.5026
1	rs35659744	27687466	T	ADD	1383	1.37	3.412	0.0006458
1	rs1138294	27688633	A	ADD	1383	0.9264	-0.836	0.4031
1	rs4307592	27690359	C	ADD	1382	1.269	2.592	0.009543
1	rs12727507	27690644	G	ADD	1383	1.253	2.463	0.01379
1	rs2504779	27709020	C	ADD	1383	1.055	0.3894	0.6969
1	rs2076457	27876482	C	ADD	1383	1.325	3.277	0.001047
1	rs113173951	27877418	A	ADD	1383	0.911	-0.6853	0.4932
1	rs112179924	27878162	T	ADD	1383	0.91	-0.6912	0.4894
1	rs10902671	28086955	C	ADD	1383	1.019	0.1217	0.9031
1	rs41284290	28157446	G	ADD	1372	1.054	0.3533	0.7239
1	rs12568383	28206588	C	ADD	1383	0.8319	-2.158	0.03095
1	rs76072311	28209002	T	ADD	1383	1.149	0.8115	0.4171
1	rs3766398	28209305	A	ADD	1383	1.212	2.184	0.029
1	rs3766399	28209362	T	ADD	1383	1.208	2.145	0.03192
1	rs3766400	28209366	A	ADD	1383	1.208	2.145	0.03192
1	rs17257252	28220484	A	ADD	1383	0.9356	-0.6751	0.4996
1	rs11538306	28240992	T	ADD	1383	1.064	0.345	0.7301
1	rs3813804	28282206	T	ADD	1383	0.944	-0.6232	0.5332
1	rs3813803	28282292	C	ADD	1383	1.034	0.3662	0.7142
1	rs2989472	28422847	C	ADD	1383	1.031	0.3478	0.728
1	rs1049504	28527011	G	ADD	1383	0.726	-3.523	0.0004268
1	rs35039225	28527888	T	ADD	1383	1.126	0.8868	0.3752
1	rs567086	28555426	A	ADD	1383	0.7231	-3.567	0.0003608
1	rs3753863	28555579	A	ADD	1381	0.7243	-3.201	0.001367
1	rs12154	28562676	G	ADD	1383	0.7129	-3.518	0.0004343
1	rs8559	28564252	G	ADD	1383	0.7277	-3.497	0.0004714
1	rs9508	28564279	G	ADD	1383	0.715	-3.489	0.0004844
1	rs12091029	28733993	T	ADD	1383	0.8048	-2.311	0.02082
1	rs61748637	28793149	G	ADD	1383	1.144	0.9032	0.3664
1	rs61785974	28800380	A	ADD	1383	0.8804	-1.309	0.1906
1	rs79722995	28843318	G	ADD	1383	1.103	0.6679	0.5042
1	rs2066726	28861636	A	ADD	1383	0.8872	-1.241	0.2146
1	rs1042114	29138975	G	ADD	1383	1.117	0.9024	0.3669
1	rs12133192	29139140	G	ADD	1381	0.7711	-2.525	0.01158
1	rs2234918	29189597	C	ADD	1383	0.99	-0.1172	0.9067
1	rs536178	29442291	T	ADD	1383	1.059	0.3619	0.7174
1	rs2230678	29475341	C	ADD	1383	1.059	0.5679	0.5701
1	rs2230677	29475394	C	ADD	1383	1.059	0.5679	0.5701
1	rs2230679	29475648	T	ADD	1383	1.116	0.8302	0.4065
1	rs2503016	29527145	T	ADD	1383	1.011	0.06342	0.9494
1	rs903045	29528412	C	ADD	1383	1.011	0.06342	0.9494
1	rs1062924	29529699	T	ADD	1383	1.131	0.9321	0.3513
1	rs1128400	29542637	A	ADD	1383	1.12	0.8599	0.3899
1	rs2640466	29557224	C	ADD	1383	1.188	1.393	0.1636
1	rs16838065	29581937	A	ADD	1383	0.8248	-1.17	0.2421
1	rs76920782	29602320	A	ADD	1383	0.8307	-1.241	0.2148
1	rs2295061	29630455	T	ADD	1383	0.9005	-0.8922	0.3723
1	rs2235937	29631909	G	ADD	1383	0.9381	-0.622	0.5339
1	rs6671919	29637318	A	ADD	1383	1.278	1.991	0.0465
1	rs35816572	29641846	T	ADD	1383	1.039	0.2828	0.7773
1	rs35918836	29641865	A	ADD	1383	1.039	0.2828	0.7773
1	rs35403596	29642681	A	ADD	1383	1.013	0.09778	0.9221
1	rs1045453	29644328	T	ADD	1383	1.039	0.2828	0.7773
1	rs10915252	29649874	C	ADD	1383	1.115	1.25	0.2112
1	rs2076618	29652068	C	ADD	1383	1.11	1.206	0.2277
1	rs1746059	31186387	T	ADD	1383	1.111	0.7984	0.4246
1	rs1065755	31188089	T	ADD	1383	1.077	0.8401	0.4008
1	rs20566	31188901	G	ADD	1383	1.111	1.267	0.2051
1	rs45601237	31196255	A	ADD	1367	0.7431	-3.369	0.0007552
1	rs3795438	31206637	T	ADD	1382	1.072	0.7433	0.4573
1	rs3795437	31206806	C	ADD	1372	1.069	0.7389	0.46
1	rs35351292	31208042	T	ADD	1383	1.099	1.01	0.3127
1	rs1050663	31215364	C	ADD	1383	1.074	0.8372	0.4025
1	rs1539360	31346199	A	ADD	1383	1.175	1.226	0.2204
1	rs4949184	31347399	T	ADD	1383	1.016	0.1369	0.8911
1	rs2491132	31349647	T	ADD	1383	0.9782	-0.2096	0.834
1	rs1891419	31351513	A	ADD	1383	1.008	0.0798	0.9364
1	rs3795433	31413972	C	ADD	1382	1.223	1.108	0.268
1	rs2275741	31426815	G	ADD	1383	1.056	0.6466	0.5179
1	rs4949331	31501755	C	ADD	1383	0.9778	-0.2585	0.796
1	rs12025507	31712314	T	ADD	1383	0.9945	-0.05283	0.9579
1	rs2292165	31732892	A	ADD	1383	1.027	0.243	0.808
1	rs12121460	31733926	A	ADD	1383	0.9864	-0.1302	0.8964
1	rs3753374	31740668	C	ADD	1383	1.001	0.006034	0.9952
1	rs3753373	31740706	G	ADD	1383	0.9844	-0.1484	0.882
1	rs7513215	31754367	C	ADD	1383	1.014	0.1214	0.9034
1	rs12139997	31837089	C	ADD	1383	1.032	0.2708	0.7865
1	rs6701521	31883295	C	ADD	1383	0.9603	-0.4709	0.6377
1	rs10914377	31886833	C	ADD	1383	0.9611	-0.4612	0.6446
1	rs4949400	31898132	T	ADD	1383	0.9666	-0.3931	0.6942
1	rs4949401	31898162	C	ADD	1383	0.9647	-0.4164	0.6771
1	rs4949402	31898234	T	ADD	1383	0.9647	-0.4164	0.6771
1	rs4949403	31898279	A	ADD	1383	0.9647	-0.4164	0.6771
1	rs35976845	31898639	T	ADD	1383	0.7484	-2.012	0.04426
1	rs10454446	31899704	C	ADD	1383	1.137	0.9065	0.3647
1	rs34728687	31902279	A	ADD	1383	1.168	1.083	0.2789
1	rs10047085	31902418	G	ADD	1383	0.9915	-0.09695	0.9228
1	rs1320577	31973215	G	ADD	1383	1.038	0.4253	0.6707
1	rs1574106	31973348	A	ADD	1383	1.041	0.4493	0.6532
1	rs1574105	31973409	G	ADD	1383	1.035	0.3904	0.6963
1	rs1574104	31973440	G	ADD	1383	1.041	0.4493	0.6532
1	rs1573837	31973481	C	ADD	1383	1.05	0.557	0.5775
1	rs1056526	32084904	C	ADD	1383	1.05	0.5756	0.5649
1	rs41527749	32090725	T	ADD	1383	1.338	1.794	0.07287
1	rs2271933	32092525	A	ADD	1383	0.9859	-0.1633	0.8703
1	rs41263963	32092610	A	ADD	1383	1.319	1.699	0.08941
1	rs1061770	32096265	A	ADD	1383	1.075	0.8438	0.3988
1	rs3817398	32119431	T	ADD	1383	1.05	0.5723	0.5671
1	rs16834652	32124597	G	ADD	1383	1.229	1.252	0.2107
1	rs41263967	32126135	T	ADD	1383	1.178	1.272	0.2034
1	rs2271927	32127911	T	ADD	1383	1.095	1.039	0.2986
1	rs2271928	32127953	A	ADD	1383	1.093	1.024	0.3058
1	rs1356803	32131163	C	ADD	1383	1.037	0.4237	0.6717
1	rs2292988	32133737	T	ADD	1382	1.037	0.4039	0.6863
1	rs2271929	32134491	C	ADD	1383	1.025	0.2788	0.7804
1	rs2297681	32155929	A	ADD	1383	0.9758	-0.2905	0.7714
1	rs2297679	32157009	T	ADD	1383	1.059	0.4622	0.644
1	rs3818788	32158374	T	ADD	1383	1.029	0.3259	0.7445
1	rs2228550	32164206	T	ADD	1383	1.011	0.1206	0.904
1	rs2228552	32165495	G	ADD	1383	0.9782	-0.2475	0.8045
1	rs1127100	32193647	T	ADD	1383	0.9867	-0.1459	0.884
1	rs909001	32196647	G	ADD	1383	1.062	0.5428	0.5873
1	rs2271931	32203163	G	ADD	1383	1.035	0.2802	0.7793
1	rs2271932	32203218	A	ADD	1383	1.084	0.5941	0.5524
1	rs2297600	32207581	G	ADD	1383	1.058	0.5049	0.6137
1	rs4949223	32221913	A	ADD	1383	1.027	0.2195	0.8263
1	rs552124	32266026	A	ADD	1383	1.226	2.024	0.04297
1	rs6669563	32279629	A	ADD	1383	1.15	1.644	0.1002
1	rs6664445	32280610	T	ADD	1383	1.034	0.3616	0.7176
1	rs744455	32557486	G	ADD	1383	0.9542	-0.2904	0.7715
1	rs41311211	32660473	T	ADD	1383	0.9897	-0.05436	0.9566
1	rs3903683	32672908	G	ADD	1383	0.9301	-0.4494	0.6531
1	rs41311189	32682962	A	ADD	1383	0.9301	-0.4494	0.6531
1	rs72666792	32694819	G	ADD	1383	0.9764	-0.1494	0.8813
1	rs72666795	32696628	C	ADD	1383	0.97	-0.1909	0.8486
1	rs359955	33134774	A	ADD	1383	1.372	3.121	0.001803
1	rs6694085	33231380	G	ADD	1383	1.045	0.4089	0.6826
1	rs6702519	33231403	T	ADD	1383	1.045	0.4089	0.6826
1	rs3737995	33235626	A	ADD	1383	0.8572	-1.721	0.08524
1	rs12730560	33235651	G	ADD	1383	0.8251	-1.519	0.1288
1	rs699005	33245802	G	ADD	1383	0.8211	-1.386	0.1657
1	rs1765223	33256884	A	ADD	1383	0.94	-0.6722	0.5014
1	rs72654020	33282775	A	ADD	1383	0.8211	-1.386	0.1657
1	rs35462688	33402515	T	ADD	1383	0.8942	-0.6906	0.4898
1	rs35756506	33402542	C	ADD	1383	0.8942	-0.6906	0.4898
1	rs194645	33409693	A	ADD	1383	1.042	0.3968	0.6915
1	rs998664	33475426	T	ADD	1383	0.9238	-0.8369	0.4027
1	rs2306257	33631069	A	ADD	1383	0.8262	-1.917	0.05528
1	rs622407	33646950	A	ADD	1383	0.8108	-2.104	0.03539
1	rs12743549	33741787	A	ADD	1383	0.9075	-0.9905	0.3219
1	rs4641276	33760743	T	ADD	1383	0.9929	-0.07442	0.9407
1	rs12563102	33778226	A	ADD	1383	0.8661	-1.525	0.1272
1	rs11554674	33790496	A	ADD	1383	0.8934	-1.156	0.2477
1	rs12734630	33799900	A	ADD	1383	0.9299	-0.7415	0.4584
1	rs16835408	33820033	T	ADD	1383	1.079	0.5455	0.5854
1	rs12026290	33820134	T	ADD	1383	0.9333	-0.7048	0.4809
1	rs6425816	33832865	A	ADD	1383	1.161	1.691	0.09081
1	rs10914692	33832933	A	ADD	1383	1.051	0.2872	0.7739
1	rs41265901	33944993	G	ADD	1383	1.091	0.5171	0.6051
1	rs16835507	33945192	A	ADD	1383	0.8166	-1.576	0.1149
1	rs78576717	33954805	T	ADD	1383	0.7862	-1.326	0.185
1	rs3795419	33957130	A	ADD	1383	1.004	0.03939	0.9686
1	rs9943259	33960062	A	ADD	1383	1.129	1.154	0.2485
1	rs1000418	34008297	G	ADD	1383	1.008	0.07926	0.9368
1	rs16835591	34024928	C	ADD	1383	1.108	0.8985	0.3689
1	rs16835593	34025030	G	ADD	1383	1.121	0.9799	0.3272
1	rs2641962	34038214	C	ADD	1383	0.9833	-0.1981	0.8429
1	rs1874044	34071434	C	ADD	1383	1.079	0.9079	0.3639
1	rs1874045	34071525	C	ADD	1383	1.079	0.9098	0.3629
1	rs16835683	34090679	C	ADD	1383	0.9549	-0.303	0.7619
1	rs12757320	34158482	T	ADD	1383	1.19	2.019	0.04345
1	rs519370	34189917	C	ADD	1383	0.865	-1.602	0.1091
1	rs76405888	34238146	A	ADD	1383	1.139	0.8516	0.3944
1	rs474474	34238283	C	ADD	1383	1.125	1.187	0.2352
1	rs10737374	34270498	G	ADD	1383	1.024	0.2647	0.7913
1	rs17342512	34285342	G	ADD	1383	1.039	0.4501	0.6526
1	rs11578857	34285381	C	ADD	1383	1.039	0.4501	0.6526
1	rs10379	34330067	A	ADD	1383	1.136	1.27	0.2041
1	rs12029535	34383662	C	ADD	1383	0.8382	-1.329	0.1839
1	rs3795412	34663180	A	ADD	1383	1.125	1.061	0.2889
1	rs1382602	34663208	G	ADD	1383	1.177	1.619	0.1053
1	rs1414474	34663411	G	ADD	1383	1.112	1.011	0.312
1	rs12746310	34667863	A	ADD	1383	1.13	1.151	0.2496
1	rs693582	35184033	C	ADD	1383	1.136	1.248	0.212
1	rs1344341	35184034	A	ADD	1383	1.097	0.4842	0.6282
1	rs3738345	35223345	A	ADD	1383	0.9245	-0.8264	0.4086
1	rs41310442	35250720	T	ADD	1383	0.817	-1.178	0.2388
1	rs35983826	35251161	T	ADD	1383	0.9016	-0.6627	0.5075
1	rs41266429	35251219	A	ADD	1383	1.006	0.04843	0.9614
1	rs1764389	35259946	A	ADD	1383	1.027	0.2623	0.7931
1	rs1764390	35259961	A	ADD	1383	1.051	0.5604	0.5752
1	rs41266431	35260202	A	ADD	1383	1.045	0.3597	0.7191
1	rs1764391	35260769	T	ADD	1383	0.9754	-0.2662	0.7901
1	rs8621	35320690	G	ADD	1383	0.9593	-0.2188	0.8268
1	rs14103	35321242	C	ADD	1383	1.371	1.981	0.04757
1	rs12727066	35333126	C	ADD	1383	1.375	2.031	0.04227
1	rs2101973	35561510	G	ADD	1382	1.016	0.1085	0.9136
1	rs2971408	35562965	G	ADD	1383	1.16	0.8386	0.4017
1	rs6658571	35563206	C	ADD	1383	1.044	0.291	0.771
1	rs114784860	36023424	C	ADD	1383	0.8764	-0.6887	0.491
1	rs35490896	36202585	A	ADD	1383	1.167	0.8338	0.4044
1	rs577483	36205166	A	ADD	1383	1.092	0.6904	0.4899
1	rs535638	36216835	C	ADD	1383	1.106	0.7958	0.4262
1	rs7537203	36225948	C	ADD	1383	1.087	0.6484	0.5167
1	rs41308341	36307120	A	ADD	1383	1.336	1.825	0.06795
1	rs3806291	36316678	C	ADD	1383	1.091	0.4854	0.6274
1	rs595961	36367780	G	ADD	1383	1.154	1.134	0.257
1	rs72661637	36432506	G	ADD	1383	1.189	1.029	0.3036
1	rs399393	36553673	A	ADD	1383	0.9764	-0.1468	0.8833
1	rs12131875	36553836	C	ADD	1383	0.9202	-0.587	0.5572
1	rs3738360	36563158	C	ADD	1383	1.04	0.2592	0.7955
1	rs274754	36565617	G	ADD	1383	1.018	0.168	0.8666
1	rs2231318	36602943	C	ADD	1383	1.06	0.5897	0.5554
1	rs475591	36642420	T	ADD	1383	1.004	0.04243	0.9662
1	rs41267273	36645811	G	ADD	1383	1.202	1.342	0.1797
1	rs2242428	36752152	T	ADD	1383	0.8983	-1.263	0.2067
1	rs6425977	36752433	C	ADD	1383	1.146	1.022	0.3067
1	rs35343437	36773405	G	ADD	1383	1.054	0.6397	0.5224
1	rs2282431	36785270	T	ADD	1383	1.127	1.237	0.2162
1	rs58971913	36787888	A	ADD	1378	0.8943	-1.323	0.1859
1	rs3795498	36807481	T	ADD	1383	1.188	1.806	0.07087
1	rs11263875	36820927	A	ADD	1383	1.272	1.826	0.06783
1	rs3795496	36824321	T	ADD	1383	0.9706	-0.2637	0.792
1	rs2275477	36886117	T	ADD	1383	0.9732	-0.265	0.791
1	rs2236565	36887702	C	ADD	1383	0.9845	-0.1789	0.858
1	rs16822940	36887870	T	ADD	1383	1.022	0.1464	0.8836
1	rs1416840	36888462	G	ADD	1383	0.995	-0.03449	0.9725
1	rs16822952	36888520	G	ADD	1382	0.9409	-0.4043	0.686
1	rs16822954	36889005	A	ADD	1383	1.022	0.1464	0.8836
1	rs61308377	36893968	G	ADD	1383	1.022	0.1464	0.8836
1	rs34409118	36898067	C	ADD	1383	0.9442	-0.557	0.5775
1	rs3795495	36909567	A	ADD	1383	1.013	0.08795	0.9299
1	rs1538634	36921371	T	ADD	1383	0.9454	-0.6198	0.5354
1	rs2275480	36921533	G	ADD	1383	1.013	0.08795	0.9299
1	rs12023818	36923494	C	ADD	1383	1.024	0.2586	0.7959
1	rs3738838	36926409	C	ADD	1383	1.006	0.04443	0.9646
1	rs2275475	36926946	G	ADD	1383	1.013	0.08795	0.9299
1	rs7065	36927733	G	ADD	1383	1.025	0.1643	0.8695
1	rs3917981	36937059	A	ADD	1383	0.9612	-0.4689	0.6392
1	rs3917980	36937065	G	ADD	1383	0.9733	-0.3052	0.7602
1	rs3012032	37282884	T	ADD	1383	1.033	0.2782	0.7809
1	rs3738081	37324683	C	ADD	1383	1.038	0.3998	0.6893
1	rs6691840	37325477	C	ADD	1383	1.025	0.2648	0.7912
1	rs215205	37948212	G	ADD	1383	0.9537	-0.5196	0.6034
1	rs41267299	37948912	T	ADD	1383	1.065	0.3841	0.7009
1	rs215210	37959450	T	ADD	1383	1.162	1.245	0.213
1	rs41306601	37967649	T	ADD	1383	0.9267	-0.4928	0.6222
1	rs72657778	37978999	C	ADD	1383	1.16	1.036	0.3004
1	rs2174769	38006359	A	ADD	1383	1.17	1.279	0.2007
1	rs2273013	38019747	T	ADD	1383	0.9713	-0.273	0.7849
1	rs11749	38023316	T	ADD	1383	1.108	1.062	0.2882
1	rs41267309	38025103	C	ADD	1383	1.154	0.9993	0.3177
1	rs41267315	38030609	T	ADD	1383	1.146	0.9536	0.3403
1	rs6619	38030696	C	ADD	1383	0.8831	-1.454	0.146
1	rs2360010	38046920	G	ADD	1383	1.176	1.326	0.1847
1	rs112076625	38047062	G	ADD	1383	1.146	0.9536	0.3403
1	rs6426024	38049552	C	ADD	1383	1.176	1.326	0.1847
1	rs61776195	38049566	A	ADD	1383	0.7313	-1.825	0.06796
1	rs55852308	38078630	T	ADD	1383	1.054	0.5525	0.5806
1	rs36043533	38079517	G	ADD	1383	0.7163	-1.823	0.06832
1	rs12039431	38082122	A	ADD	1383	1.044	0.4473	0.6547
1	rs12046650	38082123	T	ADD	1383	1.044	0.4473	0.6547
1	rs45577433	38082381	C	ADD	1383	1.192	1.188	0.2348
1	rs684260	38148765	A	ADD	1383	1.212	1.908	0.05643
1	rs34250208	38149076	A	ADD	1383	0.9294	-0.6451	0.5189
1	rs586252	38155265	C	ADD	1381	0.8836	-1.321	0.1864
1	rs681191	38155841	T	ADD	1383	0.9594	-0.4967	0.6194
1	rs7512242	38181503	T	ADD	1383	0.9334	-0.7054	0.4805
1	rs609437	38184316	C	ADD	1383	0.9001	-1.114	0.2652
1	rs610213	38184470	G	ADD	1383	0.9058	-0.9651	0.3345
1	rs2170809	38185647	A	ADD	1383	0.9362	-0.4017	0.6879
1	rs6670599	38185723	T	ADD	1383	0.9505	-0.3086	0.7576
1	rs6671088	38186189	T	ADD	1383	0.9079	-0.9427	0.3458
1	rs12726343	38186206	G	ADD	1383	0.9505	-0.3086	0.7576
1	rs579908	38187447	G	ADD	1383	0.9055	-1.049	0.2942
1	rs33970734	38187453	A	ADD	1383	0.9574	-0.2645	0.7914
1	rs7517651	38188604	T	ADD	1383	0.9505	-0.3086	0.7576
1	rs16824420	38188697	C	ADD	1383	0.9505	-0.3086	0.7576
1	rs12405650	38188740	T	ADD	1383	0.9505	-0.3086	0.7576
1	rs17464871	38188768	T	ADD	1383	0.9505	-0.3086	0.7576
1	rs17511304	38188787	G	ADD	1383	0.9505	-0.3086	0.7576
1	rs12121777	38188841	A	ADD	1383	0.9222	-0.837	0.4026
1	rs11582856	38188880	T	ADD	1383	0.9505	-0.3086	0.7576
1	rs11577529	38188934	C	ADD	1383	0.9505	-0.3086	0.7576
1	rs4653328	38227086	T	ADD	1383	0.8797	-1.405	0.1602
1	rs2291297	38272660	A	ADD	1383	0.915	-0.9673	0.3334
1	rs12751325	38289383	C	ADD	1383	0.9056	-1.08	0.28
1	rs3843	38327982	G	ADD	1383	1.063	0.6375	0.5238
1	rs41311191	38329999	G	ADD	1383	1.066	0.5048	0.6137
1	rs2306425	38334317	A	ADD	1383	1.009	0.1014	0.9192
1	rs56217551	38334318	A	ADD	1383	1.009	0.1014	0.9192
1	rs11488569	38338795	A	ADD	1383	1.063	0.6375	0.5238
1	rs2306427	38345896	A	ADD	1383	1.049	0.5041	0.6142
1	rs41307896	38348506	A	ADD	1383	1.078	0.5972	0.5504
1	rs34655914	38397341	G	ADD	1383	1.058	0.6487	0.5165
1	rs35267671	38397369	C	ADD	1383	1.058	0.6487	0.5165
1	rs871524	38411445	A	ADD	1383	0.8165	-2.257	0.02401
1	rs9293	38423853	G	ADD	1383	1.027	0.2012	0.8406
1	rs28675056	38425895	T	ADD	1383	1.027	0.2012	0.8406
1	rs10890216	38442547	G	ADD	1383	1.027	0.2012	0.8406
1	rs7555461	38444749	C	ADD	1383	1.087	0.9751	0.3295
1	rs11210870	38449910	C	ADD	1383	1.107	1.078	0.2812
1	rs6680796	38450367	A	ADD	1383	1.027	0.2012	0.8406
1	rs7366048	38463504	T	ADD	1383	1.125	1.376	0.169
1	rs17499125	39305403	T	ADD	1383	1.04	0.4083	0.683
1	rs1925678	39325063	T	ADD	1383	0.9912	-0.09887	0.9212
1	rs3828041	39330399	A	ADD	1383	1.022	0.2202	0.8257
1	rs12127091	39339449	T	ADD	1383	0.9646	-0.4276	0.669
1	rs880303	39340282	T	ADD	1383	0.9646	-0.4276	0.669
1	rs16825625	39340607	G	ADD	1383	0.8866	-0.8944	0.3711
1	rs874243	39340862	G	ADD	1383	1.034	0.347	0.7286
1	rs2147914	39352271	T	ADD	1383	0.9632	-0.4439	0.6571
1	rs9438984	39361615	A	ADD	1383	0.9485	-0.6307	0.5283
1	rs61750827	39384625	T	ADD	1383	0.7473	-1.752	0.07973
1	rs11205525	39466626	G	ADD	1383	1.021	0.248	0.8041
1	rs10888613	39466786	G	ADD	1383	1.044	0.5047	0.6138
1	rs3736890	39549983	A	ADD	1383	1.228	1.939	0.05244
1	rs2282232	39568765	T	ADD	1380	1.029	0.3198	0.7491
1	rs16826022	39734598	C	ADD	1383	1.233	1.465	0.143
1	rs2275188	39748921	G	ADD	1383	1.017	0.1903	0.8491
1	rs2039597	39749884	T	ADD	1383	1.029	0.2462	0.8055
1	rs2275187	39763242	G	ADD	1383	1.012	0.1299	0.8967
1	rs41270803	39766041	G	ADD	1383	1.041	0.4072	0.6839
1	rs2275186	39766055	C	ADD	1383	1.013	0.1448	0.8849
1	rs16826069	39797055	G	ADD	1383	1.091	0.887	0.3751
1	rs41270807	39801815	C	ADD	1383	1.042	0.4201	0.6744
1	rs16826093	39815143	A	ADD	1383	1.046	0.4544	0.6495
1	rs41270811	39815344	A	ADD	1383	1.042	0.4201	0.6744
1	rs41270815	39816546	A	ADD	1383	1.142	0.8937	0.3715
1	rs2296172	39835817	G	ADD	1383	1.042	0.4201	0.6744
1	rs663892	39889677	A	ADD	1383	1.02	0.2205	0.8255
1	rs625384	39893093	T	ADD	1383	1.01	0.1129	0.9101
1	rs683135	39895460	A	ADD	1383	1.007	0.07195	0.9426
1	rs587404	39908506	A	ADD	1383	1.03	0.3197	0.7492
1	rs2296173	39913351	G	ADD	1383	1.042	0.4201	0.6744
1	rs668556	39914363	G	ADD	1383	1.002	0.02132	0.983
1	rs7554206	39929240	T	ADD	1383	1.03	0.3284	0.7426
1	rs6525	39988084	A	ADD	1380	0.8373	-2.164	0.03048
1	rs2889739	39988708	G	ADD	1383	0.9871	-0.09484	0.9244
1	rs41270825	39988799	A	ADD	1383	1.108	0.5997	0.5487
1	rs11583829	39991474	C	ADD	1383	0.9786	-0.2091	0.8344
1	rs2230006	39991475	A	ADD	1383	0.981	-0.1852	0.8531
1	rs12755743	40027464	A	ADD	1383	0.7639	-1.743	0.0814
1	rs12127094	40030823	T	ADD	1383	0.9358	-0.4952	0.6205
1	rs17513135	40035686	T	ADD	1383	0.985	-0.1584	0.8741
1	rs41264487	40037354	G	ADD	1383	1.035	0.3269	0.7438
1	rs11206504	40097136	C	ADD	1383	1.003	0.02716	0.9783
1	rs2871601	40137754	A	ADD	1374	1.071	0.6408	0.5216
1	rs784634	40149642	G	ADD	1383	1.014	0.1303	0.8964
1	rs113763288	40149870	C	ADD	1383	1.005	0.04469	0.9644
1	rs113459798	40149875	T	ADD	1383	1.109	1.19	0.2342
1	rs9662128	40150156	A	ADD	1383	1.092	1.014	0.3107
1	rs7520588	40214525	A	ADD	1364	0.8459	-1.919	0.05493
1	rs1046988	40219065	T	ADD	1383	0.8768	-1.502	0.1332
1	rs12094291	40226046	A	ADD	1383	0.8893	-1.337	0.1811
1	rs493473	40229319	A	ADD	1374	0.7367	-3.312	0.0009272
1	rs2463260	40229368	G	ADD	1373	0.843	-2.147	0.03175
1	rs230321	40236074	C	ADD	1383	0.9139	-0.8805	0.3786
1	rs230329	40253786	T	ADD	1377	0.9394	-0.7521	0.452
1	rs57439527	40253812	A	ADD	1381	0.7846	-1.515	0.1298
1	rs2294814	40319587	C	ADD	1378	0.982	-0.2228	0.8237
1	rs3845570	40349131	A	ADD	1383	0.9741	-0.3105	0.7562
1	rs3134614	40363054	G	ADD	1383	0.9607	-0.328	0.7429
1	rs41268047	40435157	G	ADD	1383	1.134	0.8044	0.4212
1	rs6689837	40555274	G	ADD	1383	1.205	1.141	0.2538
1	rs10889205	40705726	T	ADD	1383	0.8875	-1.18	0.2381
1	rs16827109	40735817	G	ADD	1383	1.007	0.05011	0.96
1	rs2076697	40737589	C	ADD	1383	1.288	1.64	0.101
1	rs112370406	40769588	T	ADD	1383	1.048	0.2736	0.7844
1	rs72944910	40770425	A	ADD	1383	0.7729	-1.423	0.1546
1	rs2228567	40773123	C	ADD	1383	1.12	0.9163	0.3595
1	rs2228564	40773149	C	ADD	1383	0.9316	-0.7115	0.4768
1	rs56326652	40775926	G	ADD	1383	0.8307	-1.107	0.2684
[truncated: 67,887 more rows]

## Sheet: Supplementary table 5.2
Supplementary table S5.2 Summary statistics of genetics case control (CD vs. control)
Logistic regression analyses (Control =920, CD =242, inflation factor λ= 1.077)
CHR	SNP	BP	A1	TEST	NMISS	OR	STAT	P
1	rs3115849	762273	G	ADD	1167	1.017	0.1136	0.9096
1	rs4372192	876499	A	ADD	1167	0.7986	-0.8704	0.3841
1	rs142558220	878314	C	ADD	1167	0.9803	-0.1055	0.9159
1	rs2272757	881627	G	ADD	1167	1.114	0.9719	0.3311
1	rs35471880	881918	A	ADD	1167	0.7089	-1.408	0.159
1	rs3748595	887560	A	ADD	1167	0.8	-0.8842	0.3766
1	rs3828047	887801	A	ADD	1167	0.8206	-0.7647	0.4444
1	rs3748596	888639	T	ADD	1167	0.8206	-0.7647	0.4444
1	rs3748597	888659	T	ADD	1167	0.8206	-0.7647	0.4444
1	rs13303056	889158	G	ADD	1167	0.8042	-0.8439	0.3987
1	rs13302945	889159	A	ADD	1167	0.8042	-0.8439	0.3987
1	rs3828049	889238	A	ADD	1167	0.7758	-0.9662	0.334
1	rs13303010	894573	G	ADD	1167	1.153	0.7207	0.4711
1	rs4970441	897325	G	ADD	1167	0.9859	-0.06174	0.9508
1	rs13303229	897564	T	ADD	1167	0.9991	-0.004038	0.9968
1	rs6696971	897738	T	ADD	1167	1.003	0.01382	0.989
1	rs6605071	898323	T	ADD	1167	0.857	-0.645	0.5189
1	rs41285808	898467	T	ADD	1167	0.7988	-0.8715	0.3835
1	rs28705211	900505	C	ADD	1167	1.011	0.09322	0.9257
1	rs28507236	906272	C	ADD	1167	0.8107	-0.9805	0.3268
1	rs3829740	909238	G	ADD	1167	0.9299	-0.6656	0.5057
1	rs3829738	909309	C	ADD	1167	1.217	1.452	0.1464
1	rs28548431	909419	T	ADD	1167	0.7783	-1.82	0.06874
1	rs7417106	911595	A	ADD	1167	1.253	1.794	0.07286
1	rs74045046	911916	T	ADD	1167	1.178	1.196	0.2315
1	rs9803103	912049	T	ADD	1167	0.9792	-0.1942	0.846
1	rs13302979	914333	C	ADD	1167	0.9923	-0.07193	0.9427
1	rs34903276	914839	T	ADD	1167	1.224	0.912	0.3618
1	rs13303368	914852	G	ADD	1167	0.9846	-0.1415	0.8875
1	rs13303033	914940	T	ADD	1167	1.005	0.0418	0.9667
1	rs6660139	916549	A	ADD	1167	0.8744	-1.058	0.2899
1	rs28566954	916590	A	ADD	1167	0.805	-1.589	0.1121
1	rs2298214	935222	C	ADD	1167	0.8882	-1.087	0.2769
1	rs1921	949608	A	ADD	1167	0.8798	-1.173	0.2408
1	rs2799066	977330	T	ADD	1167	0.9099	-0.504	0.6142
1	rs2710876	977570	G	ADD	1167	0.9278	-0.4045	0.6858
1	rs3128098	981087	A	ADD	1167	0.8771	-0.6682	0.504
1	rs2465128	981931	A	ADD	1167	0.9507	-0.2766	0.7821
1	rs76264143	982844	C	ADD	1167	0.8746	-0.682	0.4952
1	rs3128102	982941	T	ADD	1167	0.9255	-0.4175	0.6763
1	rs10267	982994	T	ADD	1167	0.8846	-0.6504	0.5154
1	rs9442391	984302	T	ADD	1167	1.02	0.1852	0.8531
1	rs2275813	985266	C	ADD	1167	1	0.004398	0.9965
1	1:985450	985450	A	ADD	1167	1.015	0.1253	0.9003
1	rs2710887	986443	C	ADD	1167	0.9701	-0.1657	0.8684
1	rs9803031	987200	C	ADD	1167	0.9459	-0.3025	0.7623
1	rs4275402	990280	C	ADD	1167	1.161	1.237	0.2161
1	rs3121561	990380	T	ADD	1167	1.156	1.204	0.2286
1	rs4633229	1007203	A	ADD	1167	0.9126	-0.7142	0.4751
1	rs71628928	1007222	T	ADD	1167	1.275	1.641	0.1007
1	rs4333796	1007432	G	ADD	1167	0.9481	-0.4862	0.6268
1	rs10907177	1021346	G	ADD	1167	1.373	2.216	0.0267
1	rs3737728	1021415	A	ADD	1167	0.7843	-1.952	0.05099
1	rs4074137	1026707	C	ADD	1166	0.9572	-0.3986	0.6902
1	rs60024177	1110991	C	ADD	1167	1.221	1.06	0.289
1	rs6668667	1114668	A	ADD	1167	1.003	0.01461	0.9883
1	rs13376597	1115994	A	ADD	1167	0.8768	-0.7898	0.4296
1	rs13374146	1116231	C	ADD	1167	1.301	1.164	0.2445
1	rs10907171	1118212	C	ADD	1167	0.9544	-0.3717	0.7101
1	rs2274792	1132785	T	ADD	1163	1.055	0.3044	0.7608
1	rs2274791	1132938	A	ADD	1167	0.9955	-0.02525	0.9799
1	rs2274790	1132966	A	ADD	1167	0.9584	-0.2382	0.8117
1	rs2274789	1133077	G	ADD	1166	0.9737	-0.2059	0.8369
1	rs2298211	1147243	C	ADD	1166	0.8624	-0.7479	0.4545
1	rs2298212	1147297	A	ADD	1165	0.8478	-0.8264	0.4086
1	rs17568	1147422	T	ADD	1167	0.8664	-1.026	0.305
1	rs12036216	1153113	A	ADD	1167	0.8454	-0.95	0.3421
1	rs2887286	1156131	C	ADD	1167	0.9732	-0.1802	0.857
1	rs6603781	1158631	A	ADD	1167	1.076	0.4365	0.6625
1	rs7515488	1163804	T	ADD	1167	0.8763	-0.8368	0.4027
1	rs11260566	1178245	T	ADD	1167	0.9476	-0.2819	0.778
1	rs78555129	1178482	G	ADD	1167	0.9476	-0.2819	0.778
1	rs12093154	1178925	A	ADD	1167	0.9662	-0.1802	0.857
1	rs113164957	1179309	A	ADD	1167	0.9704	-0.1574	0.8749
1	rs1262894	1217011	C	ADD	1167	0.5993	-2.102	0.03558
1	rs115316182	1222690	T	ADD	1167	0.7211	-1.26	0.2077
1	rs1570867	1225959	G	ADD	1167	0.7024	-2.039	0.04144
1	rs586965	1226348	G	ADD	1167	1.007	0.04268	0.966
1	rs139600717	1231587	A	ADD	1167	1.254	1.183	0.2366
1	rs1739855	1233941	C	ADD	1167	0.7503	-1.256	0.209
1	rs12408158	1238492	A	ADD	1167	0.9981	-0.01139	0.9909
1	rs2274262	1242707	A	ADD	1167	0.8676	-0.6616	0.5082
1	rs12103	1247494	T	ADD	1167	0.921	-0.5836	0.5595
1	rs12142199	1249187	G	ADD	1167	0.8938	-0.8124	0.4166
1	rs1886772	1254443	G	ADD	1167	0.8618	-0.6232	0.5331
1	rs10907179	1254841	C	ADD	1167	0.8618	-0.6232	0.5331
1	rs2296472	1262591	C	ADD	1167	0.8655	-0.5998	0.5486
1	rs307349	1262966	C	ADD	1167	0.9666	-0.1457	0.8841
1	rs307350	1263144	G	ADD	1167	0.8905	-0.4748	0.635
1	rs76755863	1266738	A	ADD	1166	0.9214	-0.4074	0.6837
1	rs141430443	1266740	A	ADD	1166	0.9214	-0.4074	0.6837
1	rs307371	1273116	A	ADD	1167	0.8776	-0.535	0.5927
1	rs307370	1273278	A	ADD	1166	0.8884	-0.8346	0.4039
1	rs4970365	1289911	G	ADD	1167	0.8905	-0.4748	0.635
1	rs1240746	1330726	G	ADD	1167	0.8846	-0.8431	0.3992
1	rs35242196	1333598	A	ADD	1167	0.9515	-0.2963	0.767
1	rs111876693	1336006	T	ADD	1167	1.293	1.307	0.1911
1	rs2275915	1342612	C	ADD	1167	0.8849	-0.8677	0.3856
1	rs904589	1354515	G	ADD	1167	0.8441	-0.7598	0.4474
1	rs3766165	1354594	G	ADD	1167	0.856	-0.6964	0.4862
1	rs12022947	1361633	A	ADD	1166	0.9362	-0.4086	0.6828
1	rs12030806	1361641	T	ADD	1166	0.8672	-1.052	0.2926
1	rs1892289	1374834	G	ADD	1165	0.7527	-1.959	0.05014
1	rs34301361	1386016	G	ADD	1167	1.059	0.3839	0.7011
1	rs9793066	1387726	G	ADD	1167	1.076	0.4959	0.62
1	rs9793256	1387764	A	ADD	1167	1.076	0.4959	0.62
1	rs35096659	1389695	T	ADD	1167	1.015	0.1105	0.912
1	rs1781147	1390875	T	ADD	1167	1.057	0.398	0.6906
1	rs1695873	1391304	C	ADD	1167	1.048	0.3371	0.736
1	rs79835757	1391562	A	ADD	1167	0.839	-1.182	0.2371
1	rs819972	1418004	C	ADD	1167	1.101	0.46	0.6455
1	rs819976	1421531	A	ADD	1167	1.261	1.032	0.3021
1	rs819977	1423267	G	ADD	1167	1.08	0.3673	0.7134
1	rs819980	1425700	C	ADD	1167	1.08	0.3673	0.7134
1	rs149187984	1425816	A	ADD	1167	1.146	0.5733	0.5665
1	rs139902189	1430985	T	ADD	1167	1.174	0.6911	0.4895
1	rs9439458	1451380	C	ADD	1167	0.9601	-0.2358	0.8136
1	rs3118507	1458073	G	ADD	1167	1.011	0.08802	0.9299
1	rs28370384	1469289	C	ADD	1167	1.074	0.6259	0.5314
1	rs7533	1479333	G	ADD	1167	1.098	0.7803	0.4352
1	rs6666293	1509825	G	ADD	1167	1.056	0.4598	0.6457
1	rs7418389	1551927	T	ADD	1167	1.053	0.4466	0.6552
1	rs12755088	1558792	T	ADD	1167	1.345	1.607	0.1081
1	rs28510084	1562437	G	ADD	1167	0.9359	-0.4877	0.6258
1	rs11544452	1562536	A	ADD	1167	0.8487	-0.8978	0.3693
1	rs74892851	1563789	A	ADD	1167	1.118	1.01	0.3125
1	rs7531938	1585597	A	ADD	1167	1.004	0.03567	0.9715
1	rs3936009	1585642	G	ADD	1167	1.011	0.09304	0.9259
1	rs874516	1635004	T	ADD	1163	0.9766	-0.2208	0.8253
1	rs11488590	1635108	A	ADD	1165	0.5504	-2.28	0.02262
1	rs11488591	1635565	T	ADD	1165	0.6476	-1.773	0.0763
1	rs2076329	1635619	T	ADD	1165	0.9512	-0.449	0.6534
1	rs55880629	1635749	C	ADD	1165	0.8924	-1.056	0.2908
1	rs2072922	1635928	A	ADD	1165	0.6564	-1.715	0.08637
1	rs1534950	1635943	C	ADD	1165	0.6476	-1.773	0.0763
1	rs1534951	1635979	C	ADD	1165	0.6476	-1.773	0.0763
1	rs1059822	1636044	G	ADD	1165	0.9401	-0.5547	0.5791
1	rs4288535	1636112	A	ADD	1165	0.6429	-1.803	0.07134
1	rs2179381	1636274	C	ADD	1165	0.8933	-1.047	0.2951
1	rs36039898	1653004	T	ADD	1165	0.7651	-1.262	0.2069
1	rs16825265	1653028	C	ADD	1165	0.7692	-1.228	0.2193
1	rs2294486	1663851	C	ADD	1165	0.9201	-0.7664	0.4435
1	rs2294487	1663861	A	ADD	1165	0.9262	-0.7054	0.4806
1	rs7407	1684472	C	ADD	1167	1.004	0.03991	0.9682
1	rs4751	1686040	T	ADD	1167	1.099	0.8654	0.3868
1	rs2072929	1686943	C	ADD	1167	0.9977	-0.02083	0.9834
1	rs2076327	1686962	T	ADD	1167	0.9538	-0.4334	0.6647
1	rs4648624	1688513	T	ADD	1167	1.082	0.7185	0.4724
1	rs2235537	1689762	C	ADD	1167	1.113	0.9912	0.3216
1	rs77354509	1737895	A	ADD	1167	0.6893	-1.971	0.04876
1	rs17363334	1737900	T	ADD	1167	0.6893	-1.971	0.04876
1	rs2247560	1846765	G	ADD	1167	1.037	0.3353	0.7374
1	rs2748986	1847856	G	ADD	1167	1.122	1.045	0.296
1	rs28640257	1849529	A	ADD	1167	1.04	0.3538	0.7235
1	rs72634869	1849923	A	ADD	1167	0.9677	-0.1772	0.8594
1	rs2803348	1854109	A	ADD	1167	1.132	1.11	0.267
1	rs941530	1858309	T	ADD	1167	1.157	1.301	0.1932
1	rs4648734	1859131	T	ADD	1167	1.228	1.63	0.1032
1	rs2803295	1861582	C	ADD	1167	1.039	0.3438	0.731
1	rs2748981	1873453	G	ADD	1164	1.19	1.653	0.09837
1	rs2803326	1873514	A	ADD	1167	1.169	1.421	0.1555
1	rs2803327	1873525	T	ADD	1167	1.172	1.439	0.1502
1	rs12758705	1873625	A	ADD	1163	1.208	1.535	0.1249
1	rs2803336	1875858	C	ADD	1167	1.069	0.6109	0.5412
1	rs2803337	1875859	A	ADD	1167	1.07	0.6173	0.5371
1	rs3795290	1886859	T	ADD	1167	1.405	2.751	0.005933
1	rs28548017	1887019	A	ADD	1167	0.8222	-1.335	0.182
1	rs28575980	1887245	A	ADD	1167	1.423	2.814	0.004897
1	rs3820011	1888193	A	ADD	1167	1.404	2.734	0.006266
1	rs2748972	1891477	G	ADD	1166	1.051	0.2968	0.7666
1	rs7523728	1895177	T	ADD	1167	1.083	0.6427	0.5204
1	rs16824585	1896440	A	ADD	1167	1.074	0.5715	0.5677
1	rs35269416	1900186	C	ADD	1167	1.039	0.2809	0.7788
1	rs16824588	1900232	C	ADD	1167	1.098	0.8639	0.3876
1	rs3795280	1916890	T	ADD	1167	0.9303	-0.6442	0.5194
1	rs4350140	1918488	A	ADD	1167	1.002	0.01599	0.9872
1	rs13303195	1922303	C	ADD	1165	1.013	0.1228	0.9023
1	rs2376805	1956362	G	ADD	1167	1.276	1.791	0.07337
1	rs2229110	1957037	T	ADD	1167	1.108	0.8901	0.3734
1	rs28408173	1960674	T	ADD	1167	0.8357	-1.052	0.2926
1	rs28431879	1961408	T	ADD	1167	0.816	-1.182	0.2371
1	rs12184	1987993	C	ADD	1167	0.9578	-0.3686	0.7124
1	rs1878745	1991014	G	ADD	1167	0.9595	-0.2783	0.7807
1	rs2459986	2005740	T	ADD	1167	1.062	0.3848	0.7004
1	rs3128303	2075814	T	ADD	1167	1.043	0.2359	0.8135
1	rs262670	2082458	T	ADD	1167	0.8931	-0.915	0.3602
1	rs3123592	2087557	C	ADD	1167	1.043	0.2359	0.8135
1	rs3737633	2101059	G	ADD	1165	1.022	0.1208	0.9039
1	rs262689	2113266	A	ADD	1167	1.052	0.3243	0.7457
1	rs3123595	2117558	T	ADD	1167	1.004	0.02141	0.9829
1	rs2503701	2121118	C	ADD	1167	1.046	0.398	0.6907
1	rs1058411	2125172	A	ADD	1165	1.02	0.1124	0.9105
1	rs262695	2144788	G	ADD	1167	0.9012	-0.9118	0.3619
1	rs1039100	2286947	A	ADD	1167	0.7143	-2.431	0.01505
1	rs2645087	2288852	A	ADD	1166	1.25	1.641	0.1009
1	rs12037485	2332391	T	ADD	1167	0.9405	-0.5585	0.5765
1	rs11586985	2337277	T	ADD	1167	1.283	1.622	0.1049
1	rs3795269	2338126	A	ADD	1167	0.9307	-0.6431	0.5202
1	rs2494598	2340200	T	ADD	1167	1.252	1.618	0.1057
1	rs1143016	2340212	A	ADD	1167	0.9774	-0.101	0.9195
1	rs12727342	2409892	A	ADD	1167	0.8003	-1.999	0.04566
1	rs10797428	2411451	A	ADD	1167	0.7977	-2.036	0.04175
1	rs7512269	2418625	T	ADD	1167	1.05	0.2947	0.7682
1	rs2477699	2422614	G	ADD	1167	0.7032	-2.768	0.005644
1	rs2296442	2430617	T	ADD	1167	1.151	1.294	0.1958
1	rs2477707	2431057	T	ADD	1167	1.316	2.036	0.04176
1	rs12736998	2433900	C	ADD	1167	0.8854	-1.117	0.264
1	rs2494620	2441358	C	ADD	1167	1.312	2.087	0.03692
1	rs2494619	2441392	C	ADD	1167	1.312	2.087	0.03692
1	rs7535528	2444414	A	ADD	1167	1.08	0.7143	0.4751
1	rs2247308	2445406	G	ADD	1167	1.312	2.087	0.03692
1	rs2236395	2446880	G	ADD	1167	1.304	2.044	0.04092
1	rs2236394	2446960	C	ADD	1167	1.304	2.044	0.04092
1	rs2494636	2452357	A	ADD	1162	1.173	1.219	0.2229
1	rs2985862	2452569	T	ADD	1167	0.6657	-3.038	0.002384
1	rs2227313	2487766	C	ADD	1167	0.8701	-1.278	0.2012
1	rs4870	2488153	G	ADD	1167	0.8692	-1.269	0.2043
1	rs2257763	2490898	A	ADD	1167	0.8604	-1.361	0.1734
1	rs2281852	2490942	A	ADD	1167	0.8807	-1.158	0.2469
1	rs2234161	2491205	T	ADD	1167	0.8512	-1.457	0.1451
1	rs2234167	2494330	A	ADD	1167	0.895	-0.6531	0.5137
1	rs6701238	2520500	A	ADD	1167	0.9535	-0.4125	0.68
1	rs6670198	2520527	C	ADD	1167	0.956	-0.3897	0.6968
1	rs2296443	2522392	A	ADD	1160	0.9751	-0.2342	0.8149
1	rs745368	2524205	T	ADD	1167	0.963	-0.3175	0.7509
1	rs745367	2524457	C	ADD	1167	0.9565	-0.3856	0.6998
1	rs3748816	2526746	G	ADD	1167	0.9553	-0.3964	0.6918
1	rs2843401	2528133	T	ADD	1167	0.9623	-0.3235	0.7463
1	rs4648562	2535613	A	ADD	1167	0.9454	-0.4709	0.6377
1	rs4648652	2535758	G	ADD	1167	0.9507	-0.4367	0.6623
1	rs78506337	2537095	A	ADD	1167	0.939	-0.5282	0.5974
1	rs41300092	2537838	T	ADD	1167	0.963	-0.3169	0.7513
1	rs10797440	2541269	G	ADD	1167	0.9474	-0.4661	0.6411
1	rs4648657	2560735	A	ADD	1167	0.9658	-0.2975	0.7661
1	rs4648658	2560882	G	ADD	1167	0.9368	-0.5648	0.5722
1	rs4648659	2560903	T	ADD	1167	0.9365	-0.552	0.581
1	rs4648662	2573199	A	ADD	1167	0.7452	-1.93	0.05366
1	rs4576609	2938265	T	ADD	1167	1.061	0.4485	0.6538
1	rs3795262	2938697	G	ADD	1167	1.061	0.4485	0.6538
1	rs3795263	2938989	A	ADD	1167	1.037	0.2763	0.7823
1	rs2297828	2983963	A	ADD	1167	0.9585	-0.3588	0.7198
1	rs2297829	2984087	A	ADD	1167	1.049	0.4215	0.6734
1	rs2282198	3301721	T	ADD	1167	1.002	0.01601	0.9872
1	rs10909936	3311101	G	ADD	1161	0.7627	-1.434	0.1515
1	rs871822	3312914	G	ADD	1167	1.063	0.5141	0.6072
1	rs192554855	3319339	A	ADD	1167	0.9873	-0.06167	0.9508
1	rs870124	3328358	T	ADD	1167	1.268	1.678	0.09341
1	rs2493292	3328659	T	ADD	1167	0.9931	-0.04699	0.9625
1	rs41303861	3342109	T	ADD	1167	0.9587	-0.3273	0.7434
1	rs870171	3342804	T	ADD	1167	0.9315	-0.6032	0.5464
1	rs6424078	3383898	A	ADD	1167	0.6747	-1.856	0.06352
1	rs77768688	3388269	A	ADD	1167	0.8832	-0.5659	0.5715
1	rs2185639	3389727	C	ADD	1167	0.7762	-1.477	0.1397
1	rs4422946	3394640	A	ADD	1167	1.146	0.5689	0.5694
1	rs10797395	3395039	G	ADD	1167	0.7995	-1.319	0.187
1	rs61734742	3395174	A	ADD	1167	0.591	-2.176	0.02957
1	rs2794321	3407043	T	ADD	1167	0.7964	-1.036	0.3002
1	rs61746168	3410581	A	ADD	1167	0.7683	-1.207	0.2273
1	rs61742508	3410644	G	ADD	1167	0.7553	-1.268	0.2048
1	rs61730954	3411038	A	ADD	1167	0.7578	-1.235	0.217
1	rs78747258	3411184	A	ADD	1167	0.7578	-1.235	0.217
1	rs10909951	3414105	T	ADD	1166	0.8327	-1.665	0.0959
1	rs7553399	3416449	C	ADD	1167	0.9166	-0.7208	0.4711
1	rs4648508	3418391	T	ADD	1167	1.091	0.7607	0.4468
1	rs2821008	3421897	G	ADD	1167	0.7882	-1.725	0.08448
1	rs2247236	3422642	G	ADD	1167	0.7699	-1.834	0.06664
1	rs41315296	3424508	A	ADD	1167	0.8049	-0.9715	0.3313
1	rs61735125	3425183	A	ADD	1167	0.8049	-0.9715	0.3313
1	rs2821005	3426594	G	ADD	1167	0.7894	-1.625	0.1042
1	rs79653272	3427298	A	ADD	1167	0.7903	-1.363	0.1729
1	rs2821000	3427351	G	ADD	1167	0.7903	-1.363	0.1729
1	rs2794360	3427485	A	ADD	1167	0.7903	-1.363	0.1729
1	rs2820999	3428160	G	ADD	1167	0.9039	-0.8845	0.3764
1	rs11585362	3428608	A	ADD	1167	1.124	0.7696	0.4415
1	rs10797399	3440824	A	ADD	1167	1.28	2.15	0.03152
1	rs2794340	3496479	T	ADD	1166	0.6938	-1.797	0.07232
1	rs7513275	3511934	G	ADD	1167	1.135	0.8673	0.3858
1	rs2794330	3519179	T	ADD	1167	0.9949	-0.04471	0.9643
1	rs2760321	3548136	T	ADD	1167	1.128	0.8573	0.3913
1	rs2760320	3548832	C	ADD	1167	0.7916	-1.098	0.2722
1	rs3818330	3555428	T	ADD	1167	1.241	1.583	0.1134
1	rs1801173	3598910	T	ADD	1167	1.042	0.317	0.7512
1	rs3765730	3607520	A	ADD	1167	0.9336	-0.6217	0.5341
1	rs12122732	3607532	A	ADD	1167	0.7813	-1.371	0.1705
1	rs1801174	3638674	C	ADD	1167	1.014	0.08392	0.9331
1	rs6424091	3640085	C	ADD	1154	1.099	0.7098	0.4778
1	rs2181486	3644349	A	ADD	1167	1.086	0.656	0.5118
1	rs2146657	3644374	A	ADD	1167	1.1	0.7559	0.4497
1	rs2236366	3644805	G	ADD	1167	0.935	-0.3422	0.7322
1	rs2096224	3645844	G	ADD	1167	1.025	0.1939	0.8462
1	rs11589885	3646137	C	ADD	1167	1.028	0.2223	0.8241
1	rs1885867	3646192	G	ADD	1167	1.064	0.4758	0.6342
1	rs1885866	3646214	T	ADD	1167	1.07	0.5201	0.603
1	rs41315312	3669172	T	ADD	1167	1.075	0.3336	0.7387
1	rs10797410	3669201	G	ADD	1167	1.062	0.5426	0.5874
1	rs10910021	3669205	G	ADD	1167	1.065	0.5744	0.5657
1	rs4648555	3672156	A	ADD	1167	1.051	0.4079	0.6834
1	rs4648405	3673496	G	ADD	1167	1.04	0.3255	0.7448
1	rs1181883	3677933	C	ADD	1167	1.03	0.2638	0.7919
1	rs1181879	3679139	C	ADD	1167	0.995	-0.04582	0.9635
1	rs4648556	3679146	A	ADD	1167	1.006	0.04978	0.9603
1	rs4648557	3679307	C	ADD	1167	1.037	0.2964	0.7669
1	rs10910024	3679775	T	ADD	1167	0.9847	-0.1195	0.9049
1	rs36124273	3700430	T	ADD	1164	1.18	0.8159	0.4145
1	rs2298227	3701663	C	ADD	1167	1.189	0.9666	0.3337
1	rs12759775	3713077	T	ADD	1165	0.9425	-0.3551	0.7225
1	rs12729542	3731959	T	ADD	1167	1.142	0.7013	0.4831
1	rs12728401	3731965	A	ADD	1167	0.8931	-0.6424	0.5206
1	rs4648409	3732103	T	ADD	1167	1.104	0.9114	0.3621
1	rs6703035	3732782	T	ADD	1165	1.043	0.3814	0.7029
1	rs6663840	3743319	A	ADD	1167	0.917	-0.7181	0.4727
1	rs2275831	3745924	A	ADD	1167	1.16	0.6216	0.5342
1	rs2275828	3746583	T	ADD	1167	1.04	0.3597	0.7191
1	rs2275827	3746585	G	ADD	1167	1.037	0.3061	0.7595
1	rs2275826	3746589	C	ADD	1167	1.202	0.7824	0.434
1	rs6424058	3747580	T	ADD	1167	1.036	0.3176	0.7508
1	rs6413779	3747603	T	ADD	1167	1.146	0.5744	0.5657
1	rs12746541	3753013	C	ADD	1165	0.8812	-1.006	0.3146
1	rs2275824	3753136	T	ADD	1167	1.037	0.3256	0.7448
1	rs1891941	3755675	T	ADD	1167	1.146	0.5744	0.5657
1	rs10797347	3759784	A	ADD	1167	1.142	0.5617	0.5743
1	rs72848418	3761465	A	ADD	1167	0.8341	-1.083	0.2789
1	rs2275822	3761479	T	ADD	1167	1.036	0.3176	0.7508
1	rs10492942	3764216	T	ADD	1167	1.007	0.05338	0.9574
1	rs34891610	3774130	G	ADD	1167	0.8845	-0.9843	0.325
1	rs12723005	3774138	C	ADD	1167	0.8718	-1.097	0.2725
1	rs12722891	3774296	G	ADD	1167	0.9127	-0.736	0.4618
1	rs12726906	3774312	C	ADD	1166	0.8722	-1.094	0.2738
1	rs4376673	3775454	C	ADD	1167	1.319	1.222	0.2218
1	rs12129902	3776989	T	ADD	1167	0.8858	-0.685	0.4933
1	rs35969031	3786146	G	ADD	1167	0.9017	-0.6308	0.5282
1	rs1141070	3786189	A	ADD	1167	0.7861	-2.204	0.0275
1	rs12738235	3786245	A	ADD	1167	0.9001	-0.6413	0.5213
1	rs3205087	3800242	G	ADD	1167	1.081	0.7198	0.4716
1	rs4520357	3806643	A	ADD	1167	1.203	1.533	0.1253
1	rs7513321	3807122	A	ADD	1167	1.08	0.5146	0.6068
1	rs4131373	3807388	A	ADD	1167	1.08	0.5146	0.6068
1	rs11807227	3809423	A	ADD	1167	1.272	1.526	0.1269
1	rs1061968	4772053	C	ADD	1167	1.034	0.2986	0.7652
1	rs242056	4772717	G	ADD	1166	0.876	-1.163	0.2449
1	rs389959	4834606	C	ADD	1167	1.144	1.148	0.2508
1	rs11805709	4847594	T	ADD	1167	1.016	0.132	0.895
1	rs4654460	4847845	G	ADD	1167	0.8753	-1.181	0.2378
1	rs1287634	5925371	A	ADD	1167	1.074	0.6617	0.5082
1	rs555164	5926507	C	ADD	1167	1.103	0.9058	0.365
1	rs78598342	5928133	T	ADD	1167	1.059	0.2739	0.7842
1	rs868163	5934490	A	ADD	1164	0.9215	-0.7401	0.4593
1	rs905467	5934500	C	ADD	1165	1.061	0.475	0.6348
1	rs1287637	5935162	A	ADD	1167	0.8586	-1.021	0.3071
1	rs3747992	5937168	A	ADD	1167	0.9878	-0.112	0.9108
1	rs3747990	5937327	T	ADD	1167	0.994	-0.03991	0.9682
1	rs3747989	5937391	C	ADD	1167	1.016	0.1234	0.9018
1	rs11121915	5939544	T	ADD	1167	1.016	0.1238	0.9014
1	rs41280814	5947308	A	ADD	1167	0.9865	-0.08975	0.9285
1	rs2282281	5948677	G	ADD	1167	1.02	0.1502	0.8806
1	rs12120967	5965381	T	ADD	1167	1.007	0.04634	0.963
1	rs7520105	5987696	C	ADD	1167	0.9713	-0.193	0.847
1	rs2227911	6142308	C	ADD	1167	1.204	1.112	0.2663
1	rs2273043	6149053	T	ADD	1167	1.032	0.1811	0.8563
1	rs2273042	6149122	A	ADD	1167	1.01	0.05864	0.9532
1	rs2294932	6154417	T	ADD	1167	0.8734	-1.021	0.3074
1	rs1555144	6155332	T	ADD	1167	0.8425	-1.359	0.1742
1	rs749434	6157282	T	ADD	1167	1.171	1.421	0.1552
1	rs749435	6157297	C	ADD	1167	0.9493	-0.2989	0.765
1	rs2311802	6157434	C	ADD	1167	0.9005	-0.9671	0.3335
1	rs2229002	6158562	A	ADD	1167	0.8962	-0.9769	0.3286
1	rs34324678	6160115	A	ADD	1167	1.019	0.1162	0.9075
1	rs12758341	6161959	A	ADD	1158	1.064	0.3901	0.6965
1	rs6696489	6162054	T	ADD	1164	0.8965	-0.9186	0.3583
1	rs1883768	6165419	T	ADD	1167	1.064	0.4034	0.6866
1	rs59788818	6171992	A	ADD	1167	0.8421	-1.213	0.225
1	rs2843493	6184092	A	ADD	1167	1.167	1.425	0.1543
1	rs2273041	6184192	G	ADD	1167	0.8457	-1.529	0.1261
1	rs2273034	6188546	A	ADD	1167	0.7611	-2.223	0.0262
1	rs9434662	6190215	T	ADD	1167	1.106	0.7233	0.4695
1	rs17029184	6190315	T	ADD	1167	0.8045	-1.02	0.3075
1	rs3765452	6194347	G	ADD	1167	1.094	0.6426	0.5205
1	rs2250504	6195493	A	ADD	1167	0.8573	-1.392	0.1639
1	rs2250358	6196869	G	ADD	1167	0.8566	-1.397	0.1624
1	rs2746066	6196943	G	ADD	1167	0.8595	-1.37	0.1708
1	rs2785582	6196951	A	ADD	1167	0.8595	-1.37	0.1708
1	rs2273032	6202245	A	ADD	1167	1.008	0.05013	0.96
1	rs41307755	6202423	A	ADD	1167	0.8652	-0.5872	0.5571
1	rs17436816	6204161	A	ADD	1167	0.7134	-1.685	0.09195
1	rs17489787	6204222	G	ADD	1167	0.8189	-1.16	0.2462
1	rs9435102	6204266	G	ADD	1167	0.9267	-0.7052	0.4807
1	rs41279496	6209265	T	ADD	1167	1.243	1.128	0.2594
1	rs12565328	6209363	C	ADD	1167	1.11	0.8749	0.3816
1	rs9434711	6211183	A	ADD	1167	1.075	0.6078	0.5433
1	rs6700735	6211257	A	ADD	1167	0.8454	-0.6808	0.496
1	rs12074369	6215736	G	ADD	1167	0.8876	-0.6227	0.5335
1	rs3827727	6219363	T	ADD	1167	1.263	1.195	0.2319
1	rs2294714	6257826	C	ADD	1167	1.09	0.7205	0.4712
1	rs2294713	6257856	A	ADD	1167	1.043	0.3926	0.6946
1	rs709209	6278414	G	ADD	1167	0.9092	-0.8204	0.412
1	rs846111	6279370	C	ADD	1167	1.006	0.0464	0.963
1	rs61760836	6305292	C	ADD	1167	0.8215	-1.626	0.1041
1	rs61760837	6305303	C	ADD	1167	0.8227	-1.613	0.1067
1	rs12735670	6313938	C	ADD	1167	0.8743	-1.146	0.2518
1	rs11590458	6314822	T	ADD	1167	0.8743	-1.146	0.2518
1	rs35553413	6355065	C	ADD	1167	0.8641	-0.8932	0.3717
1	rs7529205	6473294	G	ADD	1167	0.8082	-1.318	0.1876
1	rs112408380	6479925	T	ADD	1167	1.207	0.8907	0.3731
1	rs191234203	6500547	A	ADD	1166	1.051	0.2321	0.8165
1	rs4908552	6500660	A	ADD	1167	0.5821	-2.506	0.01221
1	rs3817918	6500919	C	ADD	1165	0.8971	-0.799	0.4243
1	rs2311045	6501044	G	ADD	1167	0.8459	-1.053	0.2922
1	rs55884073	6501152	T	ADD	1167	1.262	1.032	0.3019
1	rs77656032	6508712	C	ADD	1167	1.237	1.015	0.3101
1	rs3138159	6520024	A	ADD	1167	1.41	1.785	0.07421
1	rs11800462	6524501	C	ADD	1167	0.7834	-1.163	0.2447
1	rs3007417	6526183	A	ADD	1167	1.055	0.2389	0.8112
1	rs76625876	6528468	T	ADD	1167	0.7739	-1.215	0.2246
1	rs3138150	6528589	T	ADD	1167	1.106	0.4219	0.6731
1	rs730600	6529443	G	ADD	1167	0.8487	-1.023	0.3061
1	rs943584	6529748	T	ADD	1167	0.7846	-1.149	0.2505
1	rs2986753	6530435	G	ADD	1167	0.888	-0.7261	0.4678
1	rs61740145	6531124	C	ADD	1167	0.7723	-1.227	0.2197
1	rs74809741	6531589	T	ADD	1167	1.124	0.4876	0.6259
1	rs112471131	6531650	T	ADD	1167	0.7739	-1.215	0.2246
1	rs61741379	6533393	C	ADD	1167	0.8331	-1.133	0.2572
1	rs75490131	6545390	T	ADD	1165	0.8468	-0.9652	0.3345
1	rs3007430	6557009	C	ADD	1167	0.828	-1.066	0.2862
1	rs1556035	6579607	C	ADD	1167	1.16	0.8789	0.3795
1	rs11122083	6593532	A	ADD	1167	1.282	1.51	0.131
1	rs10864625	6614230	A	ADD	1167	1.283	1.513	0.1303
1	rs4908923	6614535	G	ADD	1167	1.186	1.057	0.2905
1	rs34160967	6635306	A	ADD	1167	1.065	0.4079	0.6833
1	rs17492553	6636461	C	ADD	1167	0.767	-2.323	0.02015
1	rs12040340	6637171	A	ADD	1167	1.195	1.055	0.2914
1	rs2229330	6649228	G	ADD	1159	0.8668	-0.5951	0.5518
1	rs2232460	6659505	A	ADD	1167	0.9533	-0.41	0.6818
1	rs2072948	6679848	T	ADD	1167	1.023	0.2013	0.8404
1	rs3747994	6681744	C	ADD	1167	0.9871	-0.1099	0.9125
1	rs3174820	6693097	G	ADD	1167	0.9707	-0.2551	0.7986
1	rs6804	6694574	A	ADD	1167	0.974	-0.2255	0.8216
1	rs6577583	6695802	A	ADD	1167	0.9375	-0.5468	0.5845
1	rs200458	6704635	A	ADD	1167	0.8447	-0.9176	0.3588
1	rs200454	6705874	C	ADD	1167	1.129	0.9185	0.3583
1	rs12137794	6705944	T	ADD	1167	0.6678	-2.042	0.04116
1	rs12145525	6711146	C	ADD	1167	0.9758	-0.2092	0.8343
1	rs3810982	6947717	T	ADD	1167	0.7553	-1.865	0.06213
1	rs72640073	7151479	C	ADD	1167	1.043	0.2963	0.767
1	rs970973	7202190	T	ADD	1167	0.9604	-0.3731	0.7091
1	rs1201529	7527996	T	ADD	1167	0.9133	-0.789	0.4301
1	rs3737907	7723534	A	ADD	1167	0.9084	-0.4851	0.6276
1	rs3737906	7723588	T	ADD	1167	0.7742	-1.575	0.1153
1	rs12128526	7723957	A	ADD	1167	0.8584	-1.414	0.1573
1	rs41278946	7737651	A	ADD	1167	0.9517	-0.2501	0.8025
1	rs3011926	7737799	A	ADD	1167	0.8796	-1.203	0.2291
1	rs2071985	7796641	G	ADD	1167	0.7721	-2.391	0.01681
1	rs41278952	7797503	G	ADD	1167	0.8163	-1.184	0.2364
1	rs1573753	7811014	G	ADD	1165	1.268	2.022	0.04314
1	rs10779689	7811215	A	ADD	1164	1.357	2.663	0.007742
1	rs11576572	7833485	A	ADD	1167	0.8319	-1.475	0.1403
1	rs228729	7845695	T	ADD	1167	1.101	0.8277	0.4078
1	rs2859390	7847529	G	ADD	1166	1.106	0.7183	0.4726
1	rs3213578	7861158	G	ADD	1167	1.162	0.9282	0.3533
1	rs228669	7870048	T	ADD	1167	1.737	2.821	0.004781
1	rs228690	7879322	T	ADD	1167	1.204	1.049	0.2941
1	rs10462020	7880683	G	ADD	1167	0.7104	-2.403	0.01625
1	rs228692	7880712	A	ADD	1167	1.013	0.06573	0.9476
1	rs2859387	7887248	A	ADD	1167	1.087	0.736	0.4617
1	rs11590657	7887926	G	ADD	1167	0.9114	-0.4512	0.6519
1	rs2640908	7889941	T	ADD	1167	1.186	1.233	0.2176
1	rs1773135	7890264	A	ADD	1167	1.059	0.4855	0.6273
1	rs10462021	7897133	G	ADD	1167	0.7445	-2.097	0.03601
1	rs228654	7897228	A	ADD	1167	1.12	0.6849	0.4934
1	rs170630	7906702	G	ADD	1167	1.026	0.1294	0.897
1	rs4908485	7907984	G	ADD	1157	0.8355	-1.172	0.2411
1	rs34305100	7913029	G	ADD	1167	0.9094	-0.6721	0.5015
1	rs228648	7913430	G	ADD	1167	1.003	0.02873	0.9771
1	rs13306061	7913445	T	ADD	1167	0.8966	-0.77	0.4413
1	rs2641116	8029494	G	ADD	1167	0.9194	-0.5977	0.55
1	rs12565834	8390246	C	ADD	1167	1.033	0.2718	0.7858
1	rs56125713	8390384	C	ADD	1167	0.8717	-0.888	0.3745
1	rs1058619	8390495	A	ADD	1167	1.1	0.7801	0.4353
1	rs2289731	8390888	A	ADD	1167	0.9493	-0.4476	0.6544
1	rs7535752	8395560	T	ADD	1167	0.8266	-1.28	0.2005
1	rs1055236	8404093	T	ADD	1166	0.9823	-0.1558	0.8762
1	rs41278972	8415682	T	ADD	1167	1.247	0.9854	0.3244
1	rs9628991	8424039	G	ADD	1167	0.849	-1.103	0.2701
1	rs3753275	8425900	C	ADD	1167	0.8537	-1.063	0.2878
1	rs2781066	8926329	T	ADD	1167	1.07	0.4618	0.6443
1	rs2071412	8928125	T	ADD	1167	0.9112	-0.7431	0.4574
1	rs2274327	9009406	T	ADD	1167	0.9663	-0.3145	0.7531
1	rs2274328	9009444	C	ADD	1167	0.9431	-0.5479	0.5837
1	rs2274329	9009451	C	ADD	1167	0.9812	-0.104	0.9172
1	rs2274330	9009470	C	ADD	1167	0.92	-0.4654	0.6417
1	rs2274331	9009547	A	ADD	1167	0.9149	-0.4908	0.6235
1	rs7540307	9011537	A	ADD	1167	0.9912	-0.08041	0.9359
1	rs3765968	9011586	T	ADD	1167	0.9711	-0.2643	0.7916
1	rs3765967	9011627	A	ADD	1167	0.9671	-0.1818	0.8557
1	rs2274333	9017204	G	ADD	1167	0.9953	-0.03912	0.9688
1	rs2274334	9027899	T	ADD	1167	1.149	0.6797	0.4967
1	rs3737665	9030964	T	ADD	1167	1.005	0.03518	0.9719
1	rs3765964	9034421	A	ADD	1165	1.048	0.4276	0.669
1	rs4908804	9063602	C	ADD	1167	0.8677	-1.311	0.1899
1	rs67090552	9070178	G	ADD	1167	0.8817	-0.5359	0.592
1	rs12402973	9074861	T	ADD	1167	0.9066	-0.5537	0.5798
1	rs1556757	9074932	A	ADD	1167	0.8969	-0.9474	0.3434
1	rs72637739	9165685	A	ADD	1167	0.8755	-0.9646	0.3348
1	rs12135666	9171238	T	ADD	1167	0.85	-1.167	0.2432
1	rs34603401	9305445	C	ADD	1167	0.7775	-1.517	0.1292
1	rs7524046	9307033	A	ADD	1167	1.022	0.1629	0.8706
1	rs11121350	9307138	C	ADD	1167	1.015	0.1118	0.911
1	rs6688832	9323910	A	ADD	1167	1.135	0.9613	0.3364
1	rs17368528	9324213	T	ADD	1167	0.8236	-1.015	0.3102
1	rs9434742	9324571	C	ADD	1167	0.8514	-1.407	0.1594
1	rs9434743	9324670	G	ADD	1167	0.8817	-1.101	0.2709
1	rs9435243	9416151	A	ADD	1167	0.9595	-0.3229	0.7468
1	rs3795309	9416346	T	ADD	1167	0.9698	-0.2653	0.7908
1	rs56026893	9642329	T	ADD	1167	0.9185	-0.5975	0.5502
1	rs9430181	9658465	T	ADD	1167	0.942	-0.4258	0.6703
1	rs9430182	9658707	G	ADD	1167	0.9473	-0.387	0.6987
1	rs4926472	9670834	C	ADD	1167	0.94	-0.4468	0.655
1	rs9430611	9714247	G	ADD	1167	1.124	0.9138	0.3608
1	rs11589267	9782556	T	ADD	1167	0.9781	-0.2066	0.8363
1	rs11121484	9784423	T	ADD	1167	0.9375	-0.3433	0.7314
1	rs41280776	9793452	A	ADD	1167	0.9022	-0.4435	0.6574
1	rs11121485	9794982	T	ADD	1167	0.9112	-0.4092	0.6824
1	rs11121486	9795250	A	ADD	1167	0.9112	-0.4092	0.6824
1	rs12569008	9795719	T	ADD	1167	0.9112	-0.4092	0.6824
1	rs10864436	9801341	A	ADD	1166	0.872	-0.7185	0.4725
1	rs7550295	9804693	T	ADD	1167	0.9284	-0.3265	0.744
1	rs11674	9811541	G	ADD	1167	0.8448	-0.8887	0.3742
1	rs2295294	10190884	T	ADD	1167	1.042	0.3656	0.7146
1	rs2273298	10218377	G	ADD	1167	0.8756	-0.8285	0.4074
1	rs2273299	10218439	C	ADD	1167	0.8801	-0.7964	0.4258
1	rs12402052	10318652	G	ADD	1167	1.018	0.1538	0.8777
1	rs4846209	10322054	A	ADD	1167	0.9502	-0.4428	0.6579
1	rs12141246	10327407	T	ADD	1167	0.9511	-0.4345	0.6639
1	rs1339458	10328338	T	ADD	1167	1.014	0.1136	0.9096
1	rs3748575	10342352	T	ADD	1167	0.9162	-0.8136	0.4159
1	rs3748576	10342629	G	ADD	1167	1.079	0.6862	0.4926
1	rs3753037	10355834	T	ADD	1167	1.014	0.1136	0.9096
1	rs2276100	10394536	G	ADD	1167	1.007	0.06004	0.9521
1	rs3748579	10420937	T	ADD	1167	1.007	0.06004	0.9521
1	rs12125492	10421878	G	ADD	1167	0.9336	-0.4488	0.6536
1	rs17411502	10431158	C	ADD	1167	1.014	0.1172	0.9067
1	rs11121552	10435324	A	ADD	1167	1.019	0.1573	0.875
1	rs3737155	10459779	A	ADD	1167	0.9954	-0.03988	0.9682
1	rs1049887	10460485	C	ADD	1167	1.016	0.1371	0.8909
1	rs2229687	10473196	T	ADD	1167	0.9954	-0.03988	0.9682
1	rs1889309	10479678	A	ADD	1167	1.008	0.06772	0.946
1	rs661256	10490539	C	ADD	1167	0.9643	-0.182	0.8556
1	rs661272	10490550	C	ADD	1167	0.9924	-0.03863	0.9692
1	rs628462	10511544	T	ADD	1167	0.9985	-0.01417	0.9887
1	rs666103	10511589	T	ADD	1167	0.9105	-0.4107	0.6813
1	rs2781233	10529194	T	ADD	1167	0.9517	-0.4689	0.6391
1	rs12375	10596341	T	ADD	1167	0.9269	-0.6614	0.5083
1	rs284238	10678488	T	ADD	1167	1.218	1.269	0.2044
1	rs11539794	10689942	T	ADD	1167	0.9927	-0.04914	0.9608
1	rs778228	10708142	G	ADD	1167	0.9912	-0.06524	0.948
1	rs12143134	10709267	T	ADD	1167	1.085	0.5138	0.6074
1	rs284300	10709309	G	ADD	1167	0.9773	-0.1602	0.8728
1	rs284299	10709441	T	ADD	1167	0.968	-0.2261	0.8211
1	rs284294	10713765	T	ADD	1167	1.015	0.1309	0.8958
1	rs56322140	10714294	C	ADD	1167	0.7506	-1.22	0.2226
1	rs35604552	10714436	T	ADD	1167	1.03	0.2535	0.7999
1	rs284322	10725498	A	ADD	1167	1.112	0.7221	0.4702
1	rs1281017	11008497	C	ADD	1167	0.9671	-0.2198	0.8261
1	rs17036032	11008695	C	ADD	1167	0.8805	-0.705	0.4808
1	rs45537241	11014118	T	ADD	1167	1.054	0.3385	0.735
1	rs75130475	11015165	G	ADD	1167	1.054	0.3385	0.735
1	rs7511959	11017609	C	ADD	1167	1.081	0.5757	0.5648
1	rs34691090	11017617	C	ADD	1167	1.101	0.7039	0.4815
1	rs35950437	11017634	T	ADD	1167	1.099	0.6949	0.4871
1	rs60676743	11018723	G	ADD	1167	1.026	0.177	0.8595
1	rs6659231	11024353	G	ADD	1167	0.9148	-0.6634	0.5071
1	rs1782455	11087524	G	ADD	1167	0.8898	-0.7663	0.4435
1	rs12711521	11090916	C	ADD	1167	0.8639	-0.9979	0.3183
1	rs2791655	11128654	G	ADD	1167	0.9161	-0.7087	0.4785
1	rs1130683	11132217	G	ADD	1167	0.8244	-1.478	0.1394
1	rs2258621	11141187	C	ADD	1167	0.8538	-1.175	0.2401
1	rs11121691	11181327	T	ADD	1167	0.8456	-1.23	0.2186
1	rs2275527	11190646	A	ADD	1167	0.8423	-1.258	0.2082
1	rs1057079	11205058	C	ADD	1167	0.8201	-1.498	0.1341
1	rs1064261	11288758	G	ADD	1167	0.8111	-1.619	0.1055
1	rs1135172	11301714	A	ADD	1167	0.8097	-1.632	0.1028
1	rs41274528	11561164	A	ADD	1167	1.227	0.9769	0.3286
1	rs2817580	11561593	G	ADD	1167	0.8869	-1.045	0.2958
1	rs12144924	11561937	T	ADD	1167	1.227	0.9769	0.3286
1	rs60362998	11562913	T	ADD	1167	1.227	0.9769	0.3286
1	rs2594318	11575375	T	ADD	1167	0.8952	-0.9674	0.3333
1	rs12135502	11575398	A	ADD	1167	1.253	1.074	0.2827
1	rs2072994	11579470	G	ADD	1167	0.8091	-1.851	0.06413
1	rs2072993	11579504	C	ADD	1167	0.8542	-0.9819	0.3261
1	rs2076469	11584164	G	ADD	1167	0.9608	-0.289	0.7726
1	rs2745260	11586677	C	ADD	1167	0.8451	-1.054	0.2919
1	rs2076468	11589911	A	ADD	1167	0.98	-0.1287	0.8976
1	rs2244397	11590919	A	ADD	1167	0.9683	-0.2049	0.8376
1	rs2235663	11594400	C	ADD	1167	0.8563	-1.376	0.1689
1	rs2076467	11595038	G	ADD	1167	0.7226	-2.049	0.04048
1	rs2235662	11595203	G	ADD	1167	0.6878	-2.151	0.0315
1	rs2594310	11596455	T	ADD	1167	1.051	0.2192	0.8265
1	rs2235666	11596762	T	ADD	1166	1.015	0.1073	0.9146
1	rs1055547	11708736	T	ADD	1167	0.9166	-0.7009	0.4833
1	rs9614	11710561	G	ADD	1167	0.8315	-1.365	0.1723
1	rs2272983	11714368	T	ADD	1166	1.192	1.247	0.2125
1	rs7513972	11728675	T	ADD	1167	1.048	0.2447	0.8067
1	rs3125818	11728894	A	ADD	1167	1.073	0.4202	0.6744
1	rs7514198	11728952	T	ADD	1167	1.064	0.3267	0.7439
1	rs878778	11735245	C	ADD	1166	0.8672	-0.5686	0.5696
1	rs2233027	11735262	T	ADD	1166	1.084	0.6273	0.5305
1	rs2233026	11735269	A	ADD	1167	1.082	0.4117	0.6805
1	rs2233022	11735877	G	ADD	1167	1.074	0.5166	0.6054
1	rs2294638	11737051	G	ADD	1167	0.8745	-1.245	0.2131
1	rs2233018	11737551	T	ADD	1167	1.066	0.3352	0.7375
1	rs11121804	11766424	T	ADD	1167	1.244	1.544	0.1226
1	rs17037327	11771988	G	ADD	1167	1.145	0.9051	0.3654
1	rs1883573	11772526	G	ADD	1167	0.9462	-0.504	0.6142
1	rs12117076	11779762	T	ADD	1167	1.161	1.36	0.1739
1	rs17875987	11804590	G	ADD	1167	1.107	0.5355	0.5923
1	rs11121819	11808706	G	ADD	1167	1.066	0.5884	0.5562
1	rs4845878	11824346	G	ADD	1167	0.8686	-1.271	0.2036
1	rs4845879	11824556	A	ADD	1167	0.8821	-1.129	0.2588
1	rs10864536	11824575	T	ADD	1167	0.9158	-0.739	0.4599
1	rs11121825	11824578	C	ADD	1167	0.8848	-1.099	0.2717
1	rs6668699	11826630	C	ADD	1167	0.9502	-0.4536	0.6501
1	rs6540997	11827355	A	ADD	1167	0.9466	-0.4864	0.6267
1	rs4845880	11828238	G	ADD	1167	0.9423	-0.5275	0.5978
1	rs4845881	11828319	G	ADD	1167	0.9423	-0.5275	0.5978
1	rs77347935	11828364	A	ADD	1167	0.9123	-0.5081	0.6114
1	rs72638684	11831543	T	ADD	1167	0.8396	-0.9473	0.3435
1	rs55990971	11831595	A	ADD	1167	0.9781	-0.1053	0.9161
1	rs6667720	11831615	C	ADD	1167	0.9746	-0.2213	0.8248
1	rs11121827	11832100	T	ADD	1167	0.9346	-0.6187	0.5361
1	rs61773952	11832289	A	ADD	1167	0.9005	-0.7037	0.4816
1	rs10779764	11832311	G	ADD	1167	0.9226	-0.7367	0.4613
1	rs72638698	11835455	G	ADD	1166	0.8225	-1.045	0.296
1	rs41275456	11835556	T	ADD	1167	0.8396	-0.9473	0.3435
1	rs6699881	11836628	T	ADD	1166	1.008	0.07468	0.9405
1	rs41275458	11836670	A	ADD	1160	0.6318	-2.3	0.02147
1	rs72640210	11838696	G	ADD	1167	0.8396	-0.9473	0.3435
1	rs56001051	11838841	G	ADD	1167	0.8396	-0.9473	0.3435
1	rs6697244	11838848	G	ADD	1167	0.9109	-0.8496	0.3956
1	rs55685198	11839009	T	ADD	1167	0.8479	-0.8936	0.3716
1	rs55967531	11839034	A	ADD	1167	0.8479	-0.8936	0.3716
1	rs12561919	11839923	T	ADD	1167	0.9644	-0.235	0.8142
1	rs4846043	11839966	G	ADD	1167	0.9132	-0.8267	0.4084
1	rs41275460	11839971	T	ADD	1167	0.9835	-0.08193	0.9347
1	rs41275462	11839972	A	ADD	1167	0.8985	-0.7199	0.4716
1	rs12135232	11844214	T	ADD	1158	0.8733	-0.9458	0.3443
1	rs10864543	11844330	C	ADD	1167	0.9148	-0.8197	0.4124
1	rs41275464	11844454	C	ADD	1167	0.9119	-0.4664	0.641
1	rs55867221	11845222	C	ADD	1167	0.8303	-1.008	0.3135
1	rs2184226	11847436	C	ADD	1167	0.8929	-0.5453	0.5856
1	rs1537514	11848068	C	ADD	1167	0.8198	-1.076	0.2818
1	rs11559040	11848139	A	ADD	1167	0.9382	-0.4458	0.6557
1	rs1476413	11852300	T	ADD	1167	0.8456	-1.378	0.1682
1	rs1801131	11854476	G	ADD	1167	0.9018	-0.8858	0.3757
1	rs1994798	11854755	G	ADD	1167	0.9148	-0.8166	0.4142
1	rs2066462	11854896	A	ADD	1167	0.8315	-0.9993	0.3177
1	rs1801133	11856378	A	ADD	1167	1.205	1.605	0.1085
1	rs2066470	11863057	A	ADD	1167	0.8286	-1.006	0.3143
1	rs17376328	11876662	A	ADD	1167	0.8745	-0.5681	0.57
1	rs12567136	11883731	T	ADD	1167	0.9457	-0.3732	0.709
1	rs41275474	11884619	A	ADD	1167	1.081	0.3367	0.7363
1	rs41275476	11887125	T	ADD	1167	1.121	0.5015	0.616
1	rs7537765	11887303	G	ADD	1167	0.9633	-0.2506	0.8021
1	rs41275478	11887316	A	ADD	1166	0.8577	-0.8396	0.4011
1	rs41275482	11889213	G	ADD	1167	1.176	0.7176	0.473
1	rs41275494	11894133	G	ADD	1167	0.8745	-0.5681	0.57
1	rs198406	11897592	G	ADD	1167	0.9445	-0.5214	0.6021
1	rs198409	11898849	G	ADD	1167	1.038	0.2398	0.8105
1	rs55741089	11898859	A	ADD	1167	0.8745	-0.5681	0.57
1	rs1023252	11899033	T	ADD	1167	0.9272	-0.626	0.5313
1	rs5065	11906068	G	ADD	1167	0.988	-0.07897	0.9371
1	rs5064	11907603	A	ADD	1167	0.9018	-0.5177	0.6047
1	rs2639453	11982544	T	ADD	1166	0.9555	-0.3791	0.7046
1	rs3795408	11983206	A	ADD	1167	0.8639	-1.35	0.1771
1	rs7529452	12009955	T	ADD	1167	1.019	0.1572	0.8751
1	rs7551175	12009956	A	ADD	1167	0.9608	-0.2613	0.7939
1	rs2273285	12010469	T	ADD	1167	1.12	0.5734	0.5663
1	rs1130529	12024235	T	ADD	1167	1.064	0.5332	0.5939
1	rs2230898	12026355	C	ADD	1167	1.004	0.01855	0.9852
1	rs2236057	12062205	A	ADD	1167	1.012	0.1041	0.9171
1	rs11553925	12082334	T	ADD	1167	0.9408	-0.513	0.608
1	rs11588712	12082461	T	ADD	1167	0.9354	-0.4594	0.646
1	rs11588779	12082881	T	ADD	1167	0.9408	-0.513	0.608
1	rs2295283	12082926	A	ADD	1167	1.103	0.8184	0.4131
1	rs4514248	12090001	C	ADD	1167	0.9579	-0.3639	0.7159
1	rs11569820	12144643	A	ADD	1167	0.9255	-0.3152	0.7526
1	rs11569835	12157288	C	ADD	1167	1.315	1.837	0.06619
1	rs11569850	12164391	C	ADD	1167	0.8246	-1.007	0.3139
1	rs2230622	12164437	T	ADD	1167	0.8981	-0.7953	0.4264
1	rs2297729	12170288	A	ADD	1166	0.8232	-1.014	0.3105
1	rs598661	12175818	G	ADD	1167	0.844	-1.24	0.2149
1	rs476488	12198297	C	ADD	1167	0.8674	-0.8643	0.3874
1	rs945439	12248942	G	ADD	1167	1.051	0.3932	0.6941
1	rs945438	12248965	G	ADD	1167	1.049	0.3769	0.7062
1	rs5746016	12250979	T	ADD	1167	0.7802	-0.9856	0.3243
1	rs472093	12251191	A	ADD	1167	1.019	0.1359	0.8919
1	rs498906	12251765	G	ADD	1167	1.048	0.3711	0.7106
1	rs653667	12251808	G	ADD	1167	0.944	-0.5039	0.6143
1	rs1768642	12252892	T	ADD	1167	1.018	0.1372	0.8909
1	rs1061622	12252955	G	ADD	1167	1.018	0.1372	0.8909
1	rs74819464	12321247	T	ADD	1167	1.183	0.8621	0.3887
1	rs4845898	12339619	T	ADD	1167	1.103	0.8027	0.4221
1	rs28551666	12401868	A	ADD	1167	0.9319	-0.5315	0.5951
1	rs10864552	12418700	T	ADD	1167	1.249	1.291	0.1967
1	rs4072868	12628471	C	ADD	1167	0.9755	-0.2007	0.8409
1	rs2275875	12638964	T	ADD	1167	0.9261	-0.4699	0.6384
1	rs2275874	12639018	C	ADD	1167	0.8391	-1.564	0.1177
1	rs3128461	12639168	A	ADD	1167	1.043	0.2793	0.78
1	rs61776831	12639226	T	ADD	1167	0.8934	-0.8582	0.3908
1	rs11540058	12640650	T	ADD	1167	0.8934	-0.8582	0.3908
1	rs1419298	12725943	C	ADD	1167	1.186	0.9305	0.3521
1	rs3000859	12776344	A	ADD	1167	0.7281	-2.09	0.03663
1	rs3010876	12779560	T	ADD	1167	0.7715	-1.866	0.06199
1	rs3010877	12779618	T	ADD	1167	0.7956	-1.666	0.09563
1	rs7513079	12785494	G	ADD	1167	0.9594	-0.3469	0.7286
1	rs1132185	12820870	T	ADD	1167	0.9194	-0.663	0.5074
1	rs1812242	12835868	T	ADD	1167	1.11	0.7871	0.4313
1	rs112368379	12837463	T	ADD	1167	0.923	-0.4402	0.6598
1	rs1063776	12854530	C	ADD	1167	1.215	1.419	0.1559
1	rs1063778	12854544	C	ADD	1166	0.85	-1.436	0.151
1	rs113708906	12855720	T	ADD	1167	0.7956	-0.9112	0.3622
1	rs2994114	12887549	T	ADD	1167	1.02	0.1633	0.8703
1	rs2359486	12907350	T	ADD	1167	1.238	0.9435	0.3454
1	rs2359485	12907351	G	ADD	1167	1.252	0.9896	0.3224
1	rs74055698	12907379	C	ADD	1167	0.5745	-3.414	0.0006392
1	rs9659511	12918819	T	ADD	1164	0.8563	-0.9855	0.3244
1	rs9661554	12918963	T	ADD	1166	1.022	0.1225	0.9025
1	rs3204790	12919064	G	ADD	1165	0.8826	-0.8151	0.415
1	rs9659529	12919079	G	ADD	1166	0.9971	-0.01634	0.987
1	rs45443899	12919081	T	ADD	1166	1.026	0.1607	0.8723
1	rs9308464	12919173	G	ADD	1166	0.8688	-0.9181	0.3585
1	rs17400817	12919587	C	ADD	1166	0.9495	-0.4047	0.6857
1	rs75838083	12919623	T	ADD	1167	1.003	0.01523	0.9879
1	rs80027487	12919624	G	ADD	1167	1.003	0.01523	0.9879
1	rs72472698	12919928	G	ADD	1163	1.011	0.06478	0.9484
1	rs3204805	12919934	G	ADD	1163	0.8897	-0.7365	0.4614
1	rs72472699	12919963	G	ADD	1166	1.121	0.7261	0.4678
1	rs77138000	12919983	A	ADD	1166	1.019	0.1206	0.904
1	rs17038709	12920067	G	ADD	1167	1.009	0.05187	0.9586
1	rs12139546	12921110	G	ADD	1166	0.9954	-0.02633	0.979
1	rs12139549	12921127	G	ADD	1165	0.9272	-0.6245	0.5323
1	rs12139550	12921132	G	ADD	1165	0.9959	-0.02321	0.9815
1	rs147865267	12939568	G	ADD	1164	1.02	0.12	0.9045
1	rs74842149	12939655	G	ADD	1163	1.033	0.1882	0.8508
1	rs75355616	12942119	T	ADD	1166	1.248	1.851	0.06423
1	rs4625290	12942961	C	ADD	1164	1.054	0.2991	0.7649
1	rs143934691	12942990	G	ADD	1165	1.098	0.4353	0.6633
1	rs3013105	13802325	C	ADD	1167	0.9164	-0.7906	0.4292
1	rs3013106	13802437	A	ADD	1167	0.7368	-2.41	0.01594
1	rs79959055	13802617	C	ADD	1167	1.038	0.2147	0.83
1	rs355025	13910417	T	ADD	1167	0.9467	-0.4648	0.6421
1	rs33969518	14059395	C	ADD	1158	0.8581	-1.112	0.2661
1	rs1210110	14096821	C	ADD	1167	0.8958	-0.798	0.4248
1	rs1203678	14105298	A	ADD	1167	0.8774	-1.122	0.262
1	rs1203651	14109114	G	ADD	1167	0.902	-0.8978	0.3693
1	rs1046331	14143003	A	ADD	1167	0.9501	-0.3454	0.7298
1	rs2697968	14149622	T	ADD	1167	1.026	0.2035	0.8388
1	rs1358577	14220186	G	ADD	1167	1.192	1.613	0.1068
1	rs10928050	14507057	G	ADD	1167	0.9846	-0.1048	0.9165
1	rs41310369	15370458	C	ADD	1167	1.02	0.1183	0.9058
1	rs79632856	15382607	A	ADD	1167	0.7744	-0.9873	0.3235
1	rs2073091	15386628	C	ADD	1167	0.7847	-1.579	0.1143
1	rs2076565	15390145	G	ADD	1167	0.9848	-0.1197	0.9047
1	rs10803354	15438990	A	ADD	1167	0.9834	-0.1521	0.8791
1	rs61561984	15490865	A	ADD	1167	1.084	0.5596	0.5757
1	rs11582684	15490962	G	ADD	1167	0.8473	-1.163	0.2448
1	rs78615461	15495110	G	ADD	1167	0.8431	-1.187	0.2353
1	rs6429722	15497727	T	ADD	1167	0.8949	-0.4723	0.6367
1	rs3753314	15541537	C	ADD	1166	0.9856	-0.09129	0.9273
1	rs3820065	15541607	C	ADD	1167	1.058	0.3826	0.702
1	rs3753313	15546077	A	ADD	1167	1.073	0.6392	0.5227
1	rs75432354	15599025	A	ADD	1167	0.8429	-1.155	0.248
1	rs56987602	15599069	A	ADD	1167	0.8337	-1.228	0.2194
1	rs486557	15616139	A	ADD	1167	1.217	1.768	0.0771
1	rs487338	15616183	C	ADD	1167	1.124	1.107	0.2685
1	rs3765356	15651062	G	ADD	1167	1.003	0.02394	0.9809
1	rs3765357	15653563	T	ADD	1167	1.025	0.2098	0.8338
1	rs763821	15668276	A	ADD	1167	1.087	0.7608	0.4468
1	rs12126178	15668319	A	ADD	1167	1.085	0.3896	0.6968
1	rs4661330	15687059	G	ADD	1167	0.9977	-0.01937	0.9845
1	rs3765364	15694137	A	ADD	1161	0.8929	-0.6318	0.5275
1	rs2473333	15707984	A	ADD	1167	0.9305	-0.5658	0.5716
1	rs1010294	15708540	G	ADD	1167	0.9924	-0.06142	0.951
1	rs2496338	15710411	C	ADD	1165	0.9283	-0.5957	0.5514
1	rs2294490	15723843	A	ADD	1167	0.9054	-0.9208	0.3572
1	rs2473356	15754484	T	ADD	1167	0.9959	-0.02851	0.9773
1	rs3765372	15755248	T	ADD	1167	1.277	1.519	0.1287
1	rs10803384	15770101	A	ADD	1167	1.036	0.2766	0.7821
1	rs545634	15770102	A	ADD	1167	1.118	0.6541	0.5131
1	rs10927786	15772057	T	ADD	1167	1.168	1.407	0.1594
1	rs2303195	15783222	T	ADD	1167	0.9356	-0.3926	0.6946
1	rs3737696	15788269	A	ADD	1167	1.114	0.85	0.3954
1	rs7512589	15788630	A	ADD	1167	1.127	0.9424	0.346
1	rs7536007	15788693	T	ADD	1167	1.127	0.9424	0.346
1	rs3815787	15789297	C	ADD	1167	1.107	0.8844	0.3765
1	rs7555510	15789861	C	ADD	1167	1.019	0.09185	0.9268
1	rs3181471	15790013	A	ADD	1167	1.052	0.2409	0.8096
1	rs1042010	15793913	A	ADD	1167	1.011	0.08363	0.9334
1	rs7520335	15808198	T	ADD	1167	1.049	0.3955	0.6925
1	rs4661634	15808289	T	ADD	1167	1.049	0.3955	0.6925
1	rs3820071	15808767	A	ADD	1167	1.05	0.4056	0.6851
1	rs3766160	15808872	A	ADD	1167	1.049	0.3955	0.6925
1	rs10927792	15809876	A	ADD	1167	1.049	0.3955	0.6925
1	rs3737704	15813969	A	ADD	1167	0.8817	-1.155	0.2481
1	rs1052576	15832543	T	ADD	1167	0.9467	-0.5076	0.6117
1	rs2020902	15834360	G	ADD	1167	0.7921	-1.567	0.117
1	rs1132312	15844615	A	ADD	1167	0.9467	-0.5076	0.6117
1	rs1820205	15844926	C	ADD	1167	0.9467	-0.5076	0.6117
1	rs4645983	15850603	A	ADD	1167	0.9938	-0.05007	0.9601
1	rs1052571	15850613	G	ADD	1167	0.9467	-0.5076	0.6117
1	rs11583306	15860803	T	ADD	1167	0.9912	-0.07127	0.9432
1	rs2295626	15874961	A	ADD	1167	1.091	0.7602	0.4472
1	rs2236215	15892415	C	ADD	1167	1.068	0.5543	0.5794
1	rs11544523	15904318	T	ADD	1167	0.9938	-0.05007	0.9601
1	rs41270261	15905501	A	ADD	1167	0.7921	-1.567	0.117
1	rs11580170	15909744	T	ADD	1167	1.059	0.4864	0.6267
1	rs6429757	15909850	C	ADD	1167	0.8973	-0.9969	0.3188
1	rs6429758	15909895	A	ADD	1167	0.8973	-0.9969	0.3188
1	rs3737705	15911349	A	ADD	1162	0.9888	-0.1007	0.9198
1	rs72647120	15956769	T	ADD	1167	1.048	0.4125	0.68
1	rs3795762	15959886	C	ADD	1167	0.8767	-1.175	0.2398
1	rs3795763	15959977	T	ADD	1167	1.059	0.507	0.6122
1	rs3766163	15986547	C	ADD	1167	1.059	0.507	0.6122
1	rs12091750	16042766	C	ADD	1167	1.089	0.7314	0.4645
1	rs2280115	16043157	A	ADD	1167	0.9222	-0.6208	0.5347
1	rs16851970	16044401	A	ADD	1167	0.9098	-0.7222	0.4702
1	rs6429772	16055732	T	ADD	1167	0.9493	-0.4075	0.6836
1	rs3817269	16056364	A	ADD	1167	0.9405	-0.4782	0.6325
1	rs937592	16064411	C	ADD	1167	0.9341	-0.5297	0.5964
1	rs11584945	16069644	T	ADD	1167	0.8101	-1.724	0.08475
1	rs7511651	16070871	T	ADD	1167	0.6395	-2.032	0.04218
1	rs7525747	16070912	C	ADD	1167	0.6364	-2.078	0.03774
1	rs12146078	16096893	T	ADD	1167	1.215	1.482	0.1384
1	rs10927851	16096934	C	ADD	1167	1.033	0.2729	0.7849
1	rs41268337	16101217	T	ADD	1167	0.6729	-1.975	0.04822
1	rs66673012	16133838	T	ADD	1167	0.89	-0.7049	0.4809
1	rs7417535	16133987	C	ADD	1167	0.89	-0.7049	0.4809
1	rs61744357	16134072	T	ADD	1167	0.89	-0.7049	0.4809
1	rs12063905	16242620	A	ADD	1167	1.164	0.8503	0.3952
1	rs848208	16255644	T	ADD	1167	1.169	0.8767	0.3806
1	rs848209	16256007	T	ADD	1167	0.8974	-0.972	0.3311
1	rs848210	16259813	A	ADD	1167	0.901	-0.9345	0.35
1	rs848211	16260916	T	ADD	1167	1.169	0.8767	0.3806
1	rs61749277	16262404	T	ADD	1167	1.169	0.8767	0.3806
1	rs848213	16264264	A	ADD	1167	1.038	0.2163	0.8287
1	rs848214	16265422	A	ADD	1167	0.895	-0.9949	0.3198
1	rs41269155	16265904	A	ADD	1167	0.8479	-0.8518	0.3943
1	rs4661672	16269737	T	ADD	1167	0.8392	-0.9128	0.3613
1	rs12134932	16271156	A	ADD	1167	1.147	0.7236	0.4693
1	rs848216	16271180	C	ADD	1167	1.106	0.5692	0.5692
1	rs9661939	16271260	A	ADD	1167	1.107	0.8482	0.3963
1	rs848217	16272250	A	ADD	1167	0.8067	-1.95	0.0512
1	rs9429277	16272409	T	ADD	1167	0.8182	-0.835	0.4037
1	rs698891	16274769	T	ADD	1167	1.118	0.6308	0.5282
1	rs1763617	16330816	T	ADD	1167	0.9886	-0.0752	0.9401
1	rs1763616	16330901	T	ADD	1167	0.8911	-0.4925	0.6224
1	rs1763612	16332571	T	ADD	1167	0.8911	-0.4925	0.6224
1	rs3738646	16332679	C	ADD	1167	1.073	0.3727	0.7093
1	rs1739840	16342237	A	ADD	1167	1.232	1.897	0.05785
1	rs732286	16344360	A	ADD	1167	1.232	1.897	0.05785
1	rs945416	16344402	G	ADD	1167	1.232	1.897	0.05785
1	rs3738640	16344466	T	ADD	1167	1.071	0.3587	0.7198
1	rs1572381	16344494	G	ADD	1167	1.232	1.897	0.05785
1	rs945417	16344625	C	ADD	1167	1.19	1.57	0.1165
1	rs872222	16344664	A	ADD	1167	0.9032	-0.8877	0.3747
1	rs872221	16344683	T	ADD	1167	0.9054	-0.4236	0.6718
1	rs56783248	16344684	A	ADD	1167	1.084	0.4255	0.6705
1	rs945418	16344730	T	ADD	1167	1.234	1.819	0.06884
1	rs945422	16345619	T	ADD	1167	1.175	1.447	0.1478
1	rs1544131	16345735	T	ADD	1167	0.9709	-0.1283	0.8979
1	rs3738637	16349080	A	ADD	1167	0.9234	-0.3435	0.7312
1	rs1537803	16350262	G	ADD	1167	0.8725	-0.7527	0.4516
1	rs10927887	16351275	A	ADD	1167	1.166	1.382	0.1669
1	rs12126269	16354590	T	ADD	1167	0.8872	-0.9161	0.3596
1	rs79751787	16355638	A	ADD	1167	0.9576	-0.1889	0.8502
1	rs1972359	16356187	T	ADD	1167	0.8711	-0.7627	0.4457
1	rs7411607	16356497	G	ADD	1167	0.8711	-0.7627	0.4457
1	rs1805152	16356501	G	ADD	1167	1.181	1.501	0.1333
1	rs34471231	16356522	G	ADD	1167	0.8711	-0.7627	0.4457
1	rs35747151	16356531	A	ADD	1167	0.8711	-0.7627	0.4457
1	rs35154011	16356533	C	ADD	1167	0.8711	-0.7627	0.4457
1	rs3737218	16356583	T	ADD	1167	0.8994	-0.9268	0.354
1	rs12729991	16356915	G	ADD	1167	0.8609	-0.8277	0.4078
1	rs12140223	16357147	T	ADD	1167	0.8609	-0.8277	0.4078
1	rs12141388	16358366	T	ADD	1167	0.8934	-0.6305	0.5284
1	rs6669935	16358685	C	ADD	1167	1.141	1.209	0.2268
1	rs10803407	16358932	T	ADD	1167	1.23	1.811	0.07012
1	rs10927892	16359051	C	ADD	1167	1.182	1.511	0.1309
1	rs10927893	16359052	A	ADD	1167	1.126	0.6937	0.4879
1	rs12746751	16360137	T	ADD	1167	0.8707	-0.7601	0.4472
1	rs28418375	16360190	C	ADD	1167	1.254	1.416	0.1566
1	rs2015352	16371067	G	ADD	1167	1.042	0.3768	0.7063
1	rs6604910	16372003	G	ADD	1167	1.034	0.3056	0.7599
1	rs5257	16373124	A	ADD	1167	0.974	-0.1893	0.8499
1	rs2014562	16374533	G	ADD	1167	1.053	0.2177	0.8277
1	rs2282263	16374590	T	ADD	1167	0.964	-0.2352	0.814
1	rs6696349	16374972	G	ADD	1167	0.9467	-0.3512	0.7254
1	rs1889788	16374994	C	ADD	1167	0.9664	-0.2464	0.8054
1	rs1889789	16375063	C	ADD	1167	0.9728	-0.1271	0.8989
1	rs1889790	16375064	A	ADD	1167	0.9728	-0.1271	0.8989
1	rs7365182	16376278	G	ADD	1167	1.027	0.1106	0.9119
1	rs7368151	16376319	T	ADD	1167	1.033	0.1358	0.892
1	rs35480349	16377108	C	ADD	1167	1.268	1.888	0.05901
1	rs185451420	16377363	A	ADD	1167	1.011	0.05283	0.9579
1	rs6650117	16377935	G	ADD	1167	0.943	-0.386	0.6995
1	rs6650118	16377999	T	ADD	1167	0.9228	-0.4888	0.625
1	rs6650119	16378000	G	ADD	1167	0.9228	-0.4888	0.625
1	rs41269167	16378093	G	ADD	1167	0.9228	-0.4888	0.625
1	rs5252	16378215	T	ADD	1167	0.9228	-0.4888	0.625
1	rs41269169	16378331	C	ADD	1167	0.9228	-0.4888	0.625
1	rs41269171	16378339	G	ADD	1167	0.9228	-0.4888	0.625
1	rs12140311	16378725	T	ADD	1167	0.9228	-0.4888	0.625
1	rs2275166	16380243	A	ADD	1167	1.271	2.073	0.0382
1	rs2275167	16380252	C	ADD	1167	1.229	1.783	0.07466
1	rs7517792	16382877	A	ADD	1167	0.9013	-0.7929	0.4278
1	rs7512547	16382880	A	ADD	1167	1.293	2.181	0.02916
1	rs61769892	16383348	T	ADD	1161	1.221	1.674	0.09422
1	rs28690440	16383808	C	ADD	1165	1.014	0.1027	0.9182
1	rs80297394	16385178	A	ADD	1167	1.027	0.1397	0.8889
1	rs3884058	16385980	G	ADD	1167	0.8772	-1.03	0.303
1	rs9442230	16386416	G	ADD	1167	0.8237	-1.528	0.1265
1	rs2863455	16388556	C	ADD	1158	0.8923	-0.9178	0.3587
1	rs7524413	16388565	G	ADD	1160	0.9696	-0.285	0.7756
1	rs3978468	16388737	A	ADD	1167	1.32	2.328	0.01989
1	rs2863458	16389026	C	ADD	1167	1.245	1.803	0.07136
1	rs3754334	16451767	A	ADD	1167	0.943	-0.5085	0.6111
1	rs6669624	16460339	A	ADD	1167	0.9445	-0.2386	0.8114
1	rs2230597	16464673	A	ADD	1167	1.015	0.1425	0.8867
1	rs6678616	16475123	T	ADD	1167	1.044	0.3966	0.6916
1	rs6678618	16475126	T	ADD	1167	1.044	0.3966	0.6916
1	rs451260	16525056	T	ADD	1167	0.9218	-0.6916	0.4892
1	rs221037	16528233	A	ADD	1167	0.8985	-0.906	0.3649
1	rs221039	16529117	C	ADD	1167	0.9222	-0.688	0.4914
1	rs41269185	16532498	A	ADD	1167	1.067	0.3889	0.6974
1	rs221050	16532803	A	ADD	1167	0.949	-0.4464	0.6553
1	rs221056	16534002	G	ADD	1167	0.9495	-0.4419	0.6585
1	rs221057	16534255	G	ADD	1167	0.9495	-0.4419	0.6585
1	rs221058	16534646	G	ADD	1167	0.9495	-0.4419	0.6585
1	rs221059	16534730	A	ADD	1167	0.9495	-0.4419	0.6585
1	rs2273312	16542937	G	ADD	1167	1.012	0.09115	0.9274
1	rs1985782	16555566	G	ADD	1167	0.8907	-1.004	0.3153
1	rs6700888	16558838	A	ADD	1167	1.208	1.754	0.07948
1	rs3738631	16559541	G	ADD	1167	0.8791	-1.139	0.2546
1	rs35196193	16577794	T	ADD	1167	0.9539	-0.2194	0.8264
1	rs12069239	16577908	C	ADD	1167	0.8652	-1.315	0.1884
1	rs12353958	16621234	A	ADD	1167	0.6777	-2.116	0.03431
1	rs2273311	16641899	T	ADD	1167	1.205	1.699	0.08932
1	rs61770605	16714095	T	ADD	1167	1.049	0.2895	0.7722
1	rs41307763	16725330	A	ADD	1167	0.6631	-2.28	0.02259
1	rs41310375	16725818	G	ADD	1167	1.061	0.3631	0.7165
1	rs61769432	16726036	G	ADD	1167	1.032	0.1924	0.8475
1	rs41269193	16730308	T	ADD	1167	1.073	0.3455	0.7297
1	rs61769436	16730413	T	ADD	1167	1.089	0.4988	0.6179
1	rs17419150	16730582	G	ADD	1167	1.283	2.285	0.02232
1	rs525409	16731510	G	ADD	1167	0.9009	-0.8681	0.3854
1	rs526481	16731647	C	ADD	1162	1.27	2.319	0.02038
1	rs4661746	16736132	C	ADD	1167	0.8837	-1.064	0.2873
1	rs41269197	16736327	A	ADD	1167	0.9569	-0.2095	0.8341
1	rs10907226	16736546	C	ADD	1155	1.051	0.4825	0.6294
1	rs114456729	16748432	T	ADD	1167	0.9493	-0.2564	0.7976
1	rs114024565	16767359	G	ADD	1167	0.9534	-0.2401	0.8103
1	rs200940258	16862241	G	ADD	1167	1.516	2.244	0.02485
1	rs147443431	16866033	T	ADD	1167	1.104	0.9001	0.3681
1	1:16892545	16892545	T	ADD	1167	0.8793	-0.6162	0.5377
1	1:16892668	16892668	G	ADD	1167	1.212	1.003	0.316
1	1:16901090	16901090	T	ADD	1167	0.7383	-1.229	0.219
1	rs201860544	16903001	C	ADD	1167	0.585	-2.131	0.03312
1	rs201581469	16909134	A	ADD	1167	0.8529	-0.7438	0.457
1	rs200480843	16914332	C	ADD	1167	0.9016	-0.5078	0.6116
1	rs557690	17022952	C	ADD	1167	1.484	1.928	0.05383
1	rs113868965	17023267	T	ADD	1167	1.148	0.6641	0.5066
1	rs202100868	17030544	T	ADD	1167	1.166	0.6926	0.4885
1	rs200838083	17085046	G	ADD	1167	0.8262	-0.759	0.4478
1	rs3891100	17085614	A	ADD	1167	1.15	0.7512	0.4525
1	rs199507815	17085743	A	ADD	1167	0.9376	-0.3066	0.7592
1	rs12145944	17087593	T	ADD	1167	1.411	1.69	0.09111
1	rs7536386	17197570	T	ADD	1167	0.9899	-0.04755	0.9621
1	rs74056000	17249128	T	ADD	1167	0.9582	-0.1847	0.8534
1	rs56191217	17249138	A	ADD	1167	0.9966	-0.01498	0.988
1	rs57442576	17263290	A	ADD	1167	1.004	0.01864	0.9851
1	rs72644310	17264890	G	ADD	1167	0.7976	-1.015	0.31
1	rs56247222	17266616	G	ADD	1167	0.9891	-0.04863	0.9612
1	rs9435723	17279993	G	ADD	1167	0.8627	-0.6542	0.513
1	rs78911909	17280022	T	ADD	1165	0.9065	-0.6712	0.5021
1	rs78271317	17280025	C	ADD	1165	0.9065	-0.6712	0.5021
1	rs41272737	17281235	A	ADD	1167	0.8853	-0.5398	0.5894
1	rs2273114	17282573	A	ADD	1167	0.9801	-0.1143	0.909
1	rs76576326	17287301	G	ADD	1167	0.8494	-0.7152	0.4745
1	rs2273113	17287414	C	ADD	1167	1.187	1.584	0.1131
1	rs78888579	17292223	A	ADD	1167	0.8974	-0.4796	0.6315
1	rs12059633	17292404	G	ADD	1167	0.8974	-0.4796	0.6315
1	rs74058342	17294685	G	ADD	1167	0.9042	-0.4457	0.6558
1	rs4920574	17295679	T	ADD	1167	0.9338	-0.3569	0.7212
1	rs56278097	17295764	G	ADD	1167	0.9042	-0.4457	0.6558
1	rs41303881	17296882	A	ADD	1167	0.7296	-1.34	0.1804
1	rs9435656	17297289	C	ADD	1160	0.9862	-0.1164	0.9073
1	rs761422	17301780	A	ADD	1167	0.8616	-1.367	0.1718
1	rs2235932	17303589	C	ADD	1167	0.9223	-0.7012	0.4832
1	rs15786	17312592	A	ADD	1167	0.7165	-1.27	0.204
1	rs3170740	17312743	C	ADD	1167	0.8615	-1.381	0.1674
1	rs2076605	17313157	G	ADD	1167	0.8762	-1.23	0.2188
1	rs9435659	17313343	G	ADD	1167	0.8801	-1.187	0.2354
1	rs7531163	17313454	A	ADD	1167	0.9499	-0.3881	0.698
1	rs761421	17313654	C	ADD	1167	0.8789	-1.2	0.2301
1	rs3738815	17314702	T	ADD	1167	0.9752	-0.1767	0.8597
1	rs9435662	17314942	G	ADD	1167	0.8801	-1.187	0.2354
1	rs2076603	17319011	G	ADD	1167	0.8783	-1.115	0.265
1	rs2647169	17371223	T	ADD	1167	0.9572	-0.2201	0.8258
1	rs2076598	17395521	G	ADD	1167	0.9978	-0.02035	0.9838
1	rs11581590	17396592	A	ADD	1167	1.006	0.02813	0.9776
1	rs2076595	17396703	T	ADD	1167	0.9987	-0.01137	0.9909
1	rs3818034	17402135	T	ADD	1167	0.9339	-0.5949	0.5519
1	rs3818033	17402159	G	ADD	1167	0.9339	-0.5926	0.5534
1	rs3818032	17402255	C	ADD	1167	0.9289	-0.6361	0.5247
1	rs2057096	17405809	G	ADD	1167	0.9597	-0.3753	0.7074
1	rs2057095	17405916	C	ADD	1167	0.9697	-0.2809	0.7788
1	rs2057094	17405949	C	ADD	1167	0.967	-0.3066	0.7592
1	rs2076617	17409017	A	ADD	1167	0.9691	-0.2669	0.7895
1	rs1883913	17410364	G	ADD	1167	0.9693	-0.2843	0.7761
1	rs2076615	17413121	C	ADD	1167	1.077	0.5672	0.5706
1	rs2647184	17418883	A	ADD	1167	0.6791	-1.62	0.1052
1	rs2273111	17418894	A	ADD	1167	0.9555	-0.4036	0.6865
1	rs11203297	17419024	A	ADD	1167	0.9763	-0.1666	0.8677
1	rs11203298	17419066	T	ADD	1164	1.015	0.1383	0.89
1	rs2293911	17531763	T	ADD	1167	0.8706	-0.7052	0.4807
1	rs2293912	17550121	A	ADD	1167	1.235	1.501	0.1333
1	rs2977233	17555316	G	ADD	1167	1.087	0.7439	0.457
1	rs2977234	17555508	T	ADD	1167	1.028	0.2395	0.8107
1	rs10888010	17557039	C	ADD	1167	0.8856	-1.076	0.2819
1	rs2977235	17557178	T	ADD	1167	0.8429	-1.401	0.1613
1	rs2977306	17563967	C	ADD	1167	1.008	0.06979	0.9444
1	rs2293921	17570466	C	ADD	1167	1.022	0.1984	0.8427
1	rs41300110	17570767	G	ADD	1167	0.7382	-1.612	0.107
1	rs3763589	17575645	C	ADD	1167	1.026	0.1089	0.9132
1	rs3750300	17586134	G	ADD	1167	1.03	0.1364	0.8915
1	rs72646775	17592121	C	ADD	1167	0.8144	-1.073	0.2833
1	rs2272629	17593316	A	ADD	1167	1.053	0.2259	0.8213
1	rs2293916	17597655	T	ADD	1167	1.15	0.8078	0.4192
1	rs4595409	17597721	G	ADD	1167	0.9807	-0.1521	0.8791
1	rs2293917	17601083	T	ADD	1167	1.056	0.5036	0.6146
1	rs11585357	17601165	T	ADD	1167	0.9239	-0.5591	0.5761
1	rs2293920	17609448	T	ADD	1167	0.9762	-0.2243	0.8225
1	rs11203366	17657534	G	ADD	1167	0.9955	-0.0407	0.9675
1	rs11203367	17657616	T	ADD	1167	1.002	0.02046	0.9837
1	rs874881	17660499	G	ADD	1167	1.024	0.2204	0.8255
1	rs12737739	17660890	A	ADD	1167	1.068	0.6125	0.5402
1	rs1555658	17661128	A	ADD	1167	0.9791	-0.1771	0.8594
1	rs2240340	17662639	T	ADD	1167	0.9963	-0.0333	0.9734
1	rs1748033	17662662	T	ADD	1167	0.9833	-0.141	0.8879
1	rs1621005	17662751	C	ADD	1167	0.9791	-0.1771	0.8594
1	rs1635577	17666139	A	ADD	1167	1.082	0.4367	0.6623
1	rs1635576	17666326	G	ADD	1167	1.082	0.4367	0.6623
1	rs35903413	17668563	A	ADD	1167	0.9574	-0.2997	0.7644
1	rs1748020	17668609	T	ADD	1167	1.112	0.4477	0.6544
1	rs41266003	17672642	T	ADD	1167	0.9783	-0.1728	0.8628
1	rs2240336	17674402	T	ADD	1166	0.9496	-0.4896	0.6244
1	rs2240335	17674537	A	ADD	1167	1.006	0.04983	0.9603
1	rs1204873	17698725	T	ADD	1167	0.8694	-0.989	0.3227
1	rs6700319	17698891	T	ADD	1167	0.9245	-0.5153	0.6063
1	rs6669650	17707601	C	ADD	1167	0.9592	-0.2698	0.7873
1	rs6696295	17714864	C	ADD	1167	1.156	1.188	0.2347
1	rs2526842	17715081	T	ADD	1167	1.056	0.4534	0.6502
1	rs12737852	17718750	T	ADD	1167	1.06	0.4877	0.6257
1	rs6695849	17720439	T	ADD	1167	1.049	0.4145	0.6785
1	rs12073549	17720545	T	ADD	1167	1.202	1.25	0.2114
1	rs10458537	17720615	A	ADD	1167	1.037	0.3194	0.7494
1	rs2244936	17725358	C	ADD	1167	1.049	0.4166	0.677
1	rs2762890	17736578	A	ADD	1167	1.078	0.6683	0.504
1	rs942457	17739586	A	ADD	1167	0.8631	-1.303	0.1924
1	rs1324368	17752000	G	ADD	1167	0.9192	-0.7498	0.4534
1	rs34417109	17914057	A	ADD	1167	1.075	0.3327	0.7394
1	rs35497285	17914122	A	ADD	1167	1.171	0.8612	0.3891
1	rs75764220	17929972	T	ADD	1167	0.8136	-1.319	0.1871
1	rs1193338	17929980	C	ADD	1167	0.8701	-1.321	0.1865
1	rs111461054	17929990	C	ADD	1167	0.817	-1.293	0.1962
1	rs34725104	17961345	T	ADD	1167	1.45	2.545	0.01093
1	rs2297916	17965194	A	ADD	1167	0.9095	-0.5947	0.552
1	rs35255680	17981184	C	ADD	1167	0.9687	-0.2376	0.8122
1	rs867984	17982559	A	ADD	1167	0.9857	-0.1073	0.9146
1	rs13376020	18016402	G	ADD	1167	0.9909	-0.06711	0.9465
1	rs905389	18021406	T	ADD	1167	0.9903	-0.07261	0.9421
1	rs41267491	18021444	T	ADD	1167	1.862	3.058	0.002225
1	rs2270978	18023365	C	ADD	1166	0.9928	-0.05455	0.9565
1	rs2270977	18023509	T	ADD	1167	0.9778	-0.1685	0.8662
1	rs2270976	18023690	A	ADD	1167	0.9461	-0.4109	0.6811
1	rs11589634	18023877	A	ADD	1167	0.8941	-0.7239	0.4691
1	rs694214	18149510	T	ADD	1167	0.7856	-2.133	0.03295
1	rs2296035	18149566	A	ADD	1167	0.8141	-1.808	0.07064
1	rs478698	18152582	T	ADD	1167	1.063	0.4817	0.63
1	rs61762155	18554345	C	ADD	1167	0.8958	-0.889	0.374
1	rs3738087	18554356	T	ADD	1167	0.8958	-0.889	0.374
1	rs2271859	18703523	G	ADD	1167	1.076	0.596	0.5512
1	rs2271860	18703538	C	ADD	1166	1.096	0.7558	0.4498
1	rs1043459	18704862	G	ADD	1167	0.9434	-0.5068	0.6123
1	rs7512414	18807536	T	ADD	1167	0.9818	-0.1122	0.9107
1	rs34109355	18807620	C	ADD	1167	0.9818	-0.1122	0.9107
1	rs34976233	18807755	A	ADD	1167	0.9601	-0.2476	0.8045
1	rs35013594	18807781	T	ADD	1167	0.9256	-0.4653	0.6417
1	rs2992755	18807897	C	ADD	1167	0.8669	-1.269	0.2044
1	rs2992754	18807938	A	ADD	1167	1.056	0.3316	0.7402
1	rs11261022	18807953	A	ADD	1167	1.131	1.117	0.2639
1	rs7515150	18808056	C	ADD	1167	0.9818	-0.1122	0.9107
1	rs7528572	18808069	G	ADD	1167	0.9818	-0.1122	0.9107
1	rs2992753	18808292	C	ADD	1167	0.8669	-1.269	0.2044
1	rs3007718	18808465	T	ADD	1167	0.8669	-1.269	0.2044
1	rs2992752	18808526	A	ADD	1167	0.8669	-1.269	0.2044
1	rs2992751	18808711	C	ADD	1167	1.18	0.9781	0.328
1	rs1889861	18810484	A	ADD	1167	1.18	0.9781	0.328
1	rs1889862	18810486	C	ADD	1167	1.17	0.9273	0.3538
1	rs2076019	19018432	C	ADD	1167	1.405	1.591	0.1116
1	rs2743201	19027239	G	ADD	1167	1.027	0.2277	0.8199
1	rs1416464	19029546	G	ADD	1167	1.032	0.2684	0.7884
1	rs12033832	19166294	A	ADD	1167	0.8921	-1.039	0.299
1	rs28374389	19175846	C	ADD	1167	0.7825	-1.697	0.08968
1	rs34447754	19181015	C	ADD	1167	1.124	1.028	0.3037
1	rs28470550	19181082	C	ADD	1167	1.12	0.9949	0.3198
1	rs35874116	19181393	C	ADD	1167	1.107	0.8962	0.3702
1	rs68081213	19184077	G	ADD	1167	1.106	0.8895	0.3738
1	rs72953138	19184176	A	ADD	1167	1.166	1.254	0.21
1	rs9701796	19186129	G	ADD	1167	0.9216	-0.6259	0.5314
1	rs28700162	19199473	A	ADD	1167	0.9135	-0.8189	0.4129
1	rs35255325	19199487	G	ADD	1167	1.249	1.823	0.06827
1	rs28529092	19200908	C	ADD	1167	0.9809	-0.1749	0.8611
1	rs2230709	19201928	T	ADD	1167	0.9097	-0.6109	0.5412
1	rs2230708	19201956	A	ADD	1167	0.8241	-1.517	0.1293
1	rs2230707	19202896	A	ADD	1167	1.116	1.012	0.3114
1	rs7550938	19202917	T	ADD	1167	0.8668	-1.155	0.2483
1	rs2230706	19202926	T	ADD	1167	0.864	-1.183	0.2367
1	rs2230705	19203997	C	ADD	1167	0.9042	-0.7826	0.4339
1	rs6426813	19204154	G	ADD	1167	0.893	-0.9669	0.3336
1	rs35477144	19247509	A	ADD	1167	1.214	1.12	0.2629
1	rs2281748	19401405	A	ADD	1167	1.069	0.6011	0.5478
1	rs1043905	19411129	A	ADD	1167	0.9926	-0.0644	0.9487
1	rs12584	19413261	T	ADD	1167	0.9607	-0.3606	0.7184
1	rs1043899	19415304	C	ADD	1167	0.9615	-0.3535	0.7237
1	rs1106839	19420392	G	ADD	1167	0.9828	-0.1517	0.8794
1	rs2236377	19426199	G	ADD	1167	0.9606	-0.3529	0.7241
1	rs6426677	19433449	A	ADD	1167	0.9836	-0.1439	0.8856
1	rs10916957	19437185	T	ADD	1167	0.9877	-0.08118	0.9353
1	rs35802543	19447819	C	ADD	1167	1.326	1.924	0.05431
1	rs1044010	19447843	C	ADD	1167	0.9655	-0.3155	0.7524
1	rs3748759	19487656	C	ADD	1167	0.9955	-0.04081	0.9674
1	rs12133185	19491514	C	ADD	1167	1.322	1.906	0.05669
1	rs3748757	19491857	T	ADD	1167	0.9855	-0.1276	0.8984
1	rs16862578	19499560	C	ADD	1167	0.9954	-0.03041	0.9757
1	rs951908	19499835	G	ADD	1167	0.9757	-0.2141	0.8305
1	rs952790	19499954	A	ADD	1167	1.346	2.025	0.04282
1	rs3762396	19510394	A	ADD	1167	0.9836	-0.1439	0.8856
1	rs11588032	19518659	A	ADD	1164	1.057	0.5126	0.6082
1	rs72651403	19519887	C	ADD	1167	0.8785	-1.065	0.2867
1	rs77741834	19526290	T	ADD	1167	0.6571	-1.843	0.06532
1	rs2073106	19549343	C	ADD	1167	0.8823	-0.9826	0.3258
1	rs2073105	19549864	C	ADD	1167	0.8921	-0.8969	0.3698
1	rs2073104	19564650	G	ADD	1167	0.9309	-0.5312	0.5953
1	rs709682	19565338	T	ADD	1167	1.205	1.341	0.18
1	rs709683	19565344	G	ADD	1167	1.103	0.874	0.3821
1	rs2273046	19566296	C	ADD	1167	0.9257	-0.5754	0.565
1	rs12084825	19566881	T	ADD	1167	0.9611	-0.2595	0.7953
1	rs710865	19568972	G	ADD	1167	1.1	0.8461	0.3975
1	rs6680255	19578053	G	ADD	1167	1.11	0.5516	0.5812
1	rs41264060	19578404	A	ADD	1167	1.11	0.5516	0.5812
1	rs735026	19581226	A	ADD	1167	1.338	2.398	0.01649
1	rs1557133	19582563	G	ADD	1167	0.8947	-0.6768	0.4986
1	rs1126682	19583636	T	ADD	1167	0.819	-1.334	0.1821
1	rs1774074	19583684	T	ADD	1167	1.352	2.479	0.01317
1	rs1042380	19584004	A	ADD	1167	1.348	2.457	0.01399
1	rs11811927	19584035	A	ADD	1167	0.819	-1.334	0.1821
1	rs2294939	19585207	A	ADD	1167	1.386	2.395	0.01664
1	rs2235795	19595137	C	ADD	1167	1.212	1.704	0.08839
1	rs75616155	19595194	G	ADD	1167	1.107	0.52	0.6031
1	rs6665423	19595892	G	ADD	1167	1.212	1.704	0.08839
1	rs2235794	19596124	C	ADD	1167	1.212	1.704	0.08839
1	rs6665756	19596156	G	ADD	1167	1.212	1.704	0.08839
1	rs12046875	19597420	T	ADD	1167	0.9889	-0.08341	0.9335
1	rs112053480	19600386	T	ADD	1167	1.078	0.3903	0.6963
1	rs144376466	19600538	T	ADD	1167	1.107	0.52	0.6031
1	rs1738025	19609254	T	ADD	1167	1.222	1.492	0.1358
1	rs1065658	19611227	A	ADD	1167	0.8831	-0.8234	0.4103
1	rs1738023	19611241	T	ADD	1167	1.231	1.5	0.1337
1	rs59348345	19611487	T	ADD	1167	1.451	2.346	0.01897
1	rs2231198	19612477	T	ADD	1167	0.9276	-0.6748	0.4998
1	rs1043657	19635011	T	ADD	1167	1.099	0.4874	0.626
1	rs116824369	19638284	C	ADD	1167	1.525	2.191	0.02843
1	rs2227295	19638309	A	ADD	1167	1.026	0.2005	0.8411
1	rs12140547	19644218	A	ADD	1167	1.497	2.115	0.03444
1	rs12142349	19651087	A	ADD	1167	0.6808	-1.631	0.1029
1	rs41264067	19651102	G	ADD	1167	0.9871	-0.1072	0.9147
1	rs41264069	19651277	A	ADD	1167	0.9909	-0.07527	0.94
1	rs41264071	19651300	C	ADD	1167	0.9909	-0.07527	0.94
1	rs11558390	19652063	A	ADD	1167	0.9909	-0.07527	0.94
1	rs41264079	19652874	A	ADD	1167	0.9066	-0.5727	0.5669
1	rs12124843	19669235	G	ADD	1167	0.897	-0.8401	0.4009
1	rs115692978	19934634	A	ADD	1167	1.4	1.829	0.06735
1	rs61740467	19934724	T	ADD	1167	1.014	0.08242	0.9343
1	rs61740466	19934900	A	ADD	1167	1.338	2.482	0.01307
1	rs1737428	19950062	C	ADD	1167	0.8269	-1.371	0.1705
1	rs2294630	19981791	G	ADD	1167	0.82	-1.791	0.07336
1	rs1805054	19992513	T	ADD	1167	0.9846	-0.09387	0.9252
1	rs10917514	20009737	A	ADD	1167	0.9819	-0.11	0.9124
1	rs4370779	20020993	A	ADD	1167	1.09	0.6277	0.5302
1	rs4515815	20020994	C	ADD	1167	1.064	0.5479	0.5838
1	rs10799834	20027404	A	ADD	1167	1.189	1.473	0.1408
1	rs6426824	20066485	A	ADD	1167	1.1	0.6557	0.512
1	rs6426825	20066490	C	ADD	1167	1.1	0.6557	0.512
1	rs11551819	20097822	A	ADD	1167	0.8701	-0.9404	0.347
1	rs10917536	20097941	T	ADD	1167	0.8731	-1.191	0.2335
1	rs1541185	20141528	T	ADD	1167	0.9635	-0.2935	0.7691
1	rs10799593	20216860	A	ADD	1167	0.8832	-1.158	0.2468
1	rs10916668	20233086	A	ADD	1167	0.8823	-0.5681	0.57
1	rs61729970	20246876	T	ADD	1167	0.8843	-0.5901	0.5551
1	rs2307246	20304857	A	ADD	1167	1.074	0.5672	0.5706
1	rs4744	20304926	A	ADD	1167	1.076	0.58	0.5619
1	rs2236771	20304962	G	ADD	1167	0.7975	-1.161	0.2457
1	rs10732279	20305065	C	ADD	1167	1.072	0.5497	0.5825
1	rs11573185	20395401	C	ADD	1167	0.8302	-1.693	0.09037
1	rs10916703	20395497	A	ADD	1167	0.9888	-0.05076	0.9595
1	rs2020887	20411332	T	ADD	1167	0.9809	-0.1719	0.8635
1	rs584367	20442054	T	ADD	1167	0.8259	-1.731	0.08337
1	rs3738126	20474907	C	ADD	1167	0.9265	-0.464	0.6427
1	rs6426616	20490518	T	ADD	1167	1.083	0.7437	0.4571
1	rs12139100	20501582	A	ADD	1167	0.912	-0.6918	0.489
1	rs4655194	20649814	C	ADD	1166	0.8928	-1.044	0.2963
1	rs2072752	20656824	G	ADD	1167	1.111	0.7287	0.4662
1	rs2072753	20657352	C	ADD	1167	0.8695	-1.263	0.2067
1	rs10916769	20662938	G	ADD	1166	1.02	0.14	0.8887
1	rs57312184	20664128	C	ADD	1167	0.9961	-0.02454	0.9804
1	rs11582960	20671961	A	ADD	1167	0.8698	-1.163	0.2449
1	rs4655200	20672101	T	ADD	1167	0.8708	-1.153	0.2489
1	rs230182	20678551	G	ADD	1167	0.8164	-0.8698	0.3844
1	rs2072751	20680718	A	ADD	1167	0.9038	-0.7819	0.4343
1	rs230180	20680760	G	ADD	1167	0.9062	-0.8883	0.3744
1	rs595980	20827216	T	ADD	1167	1.221	1.577	0.1149
1	rs2072671	20915701	C	ADD	1167	0.8996	-0.924	0.3555
1	rs61781969	20944909	A	ADD	1167	1.172	1.401	0.1612
1	rs61781970	20944922	T	ADD	1167	1.172	1.401	0.1612
1	rs1048977	20945055	T	ADD	1167	1.172	1.401	0.1612
1	rs45530340	20960230	T	ADD	1167	1.029	0.2164	0.8287
1	rs148871409	20960385	T	ADD	1167	0.8853	-0.5724	0.5671
1	rs2298298	20964328	A	ADD	1167	1.128	0.8011	0.4231
1	rs3131713	20972048	G	ADD	1167	1.147	0.9191	0.358
1	rs71653623	20975168	T	ADD	1167	1.163	0.7766	0.4374
1	rs1043424	20977000	C	ADD	1167	1.147	1.122	0.2617
1	rs686658	20977221	A	ADD	1167	1.084	0.5387	0.5901
1	rs6893	20978832	T	ADD	1160	1.282	1.831	0.06714
1	rs607254	20980880	A	ADD	1167	0.8251	-1.706	0.08806
1	rs3738140	20982151	A	ADD	1167	1.171	1.167	0.2431
1	rs4704	20982631	G	ADD	1167	1.088	0.7767	0.4374
1	rs56070322	20991273	A	ADD	1167	1.068	0.4968	0.6193
1	rs631357	20992819	G	ADD	1167	1.049	0.3722	0.7098
1	rs12028811	21011346	G	ADD	1167	0.6778	-1.904	0.05692
1	rs479323	21012575	A	ADD	1167	0.752	-1.278	0.2014
1	rs522496	21024901	C	ADD	1167	0.9496	-0.4694	0.6388
1	rs900039	21030902	T	ADD	1167	1.049	0.4365	0.6625
1	rs2296225	21031042	C	ADD	1167	1.039	0.1908	0.8487
1	rs10799661	21040079	C	ADD	1167	0.8878	-0.9638	0.3352
1	rs41307866	21040088	T	ADD	1167	1.048	0.2382	0.8118
1	rs12046928	21042094	A	ADD	1167	0.9129	-0.545	0.5858
1	rs61778523	21042157	T	ADD	1167	1.197	0.9323	0.3512
1	rs604645	21043926	T	ADD	1167	0.9431	-0.4898	0.6243
1	rs601329	21044161	A	ADD	1167	0.9431	-0.4898	0.6243
1	rs601392	21044219	A	ADD	1167	1.05	0.3367	0.7364
1	rs3753047	21050270	T	ADD	1167	1.09	0.4296	0.6675
1	rs592060	21050958	C	ADD	1167	1.071	0.5697	0.5689
1	rs1985278	21091861	T	ADD	1165	0.9823	-0.1625	0.8709
1	rs2305463	21180181	C	ADD	1167	1.053	0.4735	0.6359
1	rs1463273	21181595	G	ADD	1167	1.161	0.8344	0.4041
1	rs10916885	21188703	A	ADD	1154	1.131	1.087	0.2771
1	rs3026901	21554573	T	ADD	1167	0.8492	-0.75	0.4532
1	rs12562197	21571601	A	ADD	1167	0.9433	-0.4661	0.6411
1	rs2229450	21573722	A	ADD	1167	1.062	0.4782	0.6325
1	rs1076669	21573855	A	ADD	1167	1.05	0.2541	0.7994
1	rs212522	21582425	T	ADD	1167	0.8937	-0.6941	0.4876
1	rs3026879	21583973	G	ADD	1167	0.8984	-0.8114	0.4172
1	rs1827293	21795388	A	ADD	1167	1.122	1.049	0.2941
1	rs1971328	21799823	A	ADD	1167	1.149	1.152	0.2494
1	rs7531217	21801346	G	ADD	1167	1.132	0.9876	0.3233
1	rs41290414	21806525	T	ADD	1167	1.059	0.3751	0.7076
1	rs1767430	21887290	A	ADD	1167	1.274	2.16	0.03075
1	rs1780316	21889635	T	ADD	1167	0.8825	-0.5506	0.5819
1	rs3200254	21894735	C	ADD	1167	1.058	0.31	0.7565
1	rs3738098	21894785	T	ADD	1167	0.9205	-0.3635	0.7162
1	rs1256328	21896767	T	ADD	1167	1.116	0.6999	0.484
1	rs2275377	21896887	T	ADD	1167	1.03	0.1645	0.8693
1	rs2275376	21896918	A	ADD	1167	1.03	0.1645	0.8693
1	rs74063110	21900112	A	ADD	1167	1.007	0.03961	0.9684
1	rs75829132	21900146	G	ADD	1167	1.007	0.03961	0.9684
1	rs74063111	21900151	C	ADD	1167	1.03	0.1645	0.8693
1	rs3200255	21900171	G	ADD	1167	1.007	0.03961	0.9684
1	rs4654760	21903180	T	ADD	1167	0.9337	-0.3008	0.7635
1	rs34605986	21904131	C	ADD	1167	1.077	0.3996	0.6894
1	rs829368	21929260	A	ADD	1167	1.121	0.5976	0.5501
1	rs1767443	21932530	C	ADD	1167	1.053	0.3842	0.7008
1	rs2275365	21932625	A	ADD	1167	0.9572	-0.2443	0.807
1	rs829371	21934667	G	ADD	1167	0.9173	-0.7676	0.4427
1	rs72660316	21934693	C	ADD	1167	1.02	0.1143	0.909
1	rs861212	21935433	G	ADD	1167	0.926	-0.7173	0.4732
1	rs12130950	21935467	A	ADD	1167	1.02	0.1143	0.909
1	rs1256282	21939741	C	ADD	1167	1.004	0.03887	0.969
1	rs2275363	21940555	T	ADD	1167	1.047	0.4194	0.6749
1	rs2275361	21943781	A	ADD	1167	1.268	1.205	0.228
1	rs2275360	21943820	A	ADD	1167	1.075	0.5806	0.5615
1	rs1130564	21952884	A	ADD	1167	0.9941	-0.02592	0.9793
1	rs829412	21953436	A	ADD	1167	1.138	0.7948	0.4267
1	rs75449578	21991760	T	ADD	1167	1.383	1.414	0.1575
1	rs10493008	22013771	A	ADD	1167	1.137	1.175	0.2401
1	rs333173	22032570	G	ADD	1166	0.7839	-2.004	0.04506
1	rs56167338	22033228	A	ADD	1167	0.7718	-1.882	0.0598
1	rs2275668	22050649	C	ADD	1167	1.09	0.6294	0.5291
1	rs17458515	22084145	C	ADD	1164	0.691	-1.77	0.07673
1	rs10917042	22109370	A	ADD	1167	0.9931	-0.05339	0.9574
1	rs75506362	22141030	T	ADD	1167	1.296	1.157	0.2473
1	rs10917051	22141206	A	ADD	1167	1.078	0.6735	0.5006
1	rs897467	22149935	T	ADD	1167	0.8311	-1.35	0.1771
1	rs1138469	22150118	T	ADD	1167	1.235	1.054	0.292
1	rs3736360	22150120	T	ADD	1167	1.11	0.7101	0.4776
1	rs3736358	22150160	T	ADD	1167	1.11	0.7101	0.4776
1	rs3736357	22150257	T	ADD	1167	0.9687	-0.2969	0.7665
1	rs2228347	22154845	G	ADD	1167	1.18	1.443	0.149
1	rs12042189	22155841	C	ADD	1167	1.107	0.6925	0.4886
1	rs12023794	22155853	T	ADD	1167	1.111	0.7133	0.4756
1	rs3736355	22157689	G	ADD	1167	0.9448	-0.4429	0.6578
1	rs2270701	22158120	T	ADD	1167	1.107	0.6925	0.4886
1	rs2229488	22158157	G	ADD	1167	0.858	-0.7303	0.4652
1	rs2229487	22159008	A	ADD	1167	1.125	0.7852	0.4323
1	rs2229486	22159774	A	ADD	1167	0.8693	-0.6768	0.4985
1	rs2229493	22160043	T	ADD	1167	0.8693	-0.6768	0.4985
1	rs17459139	22160111	T	ADD	1167	1.121	0.7639	0.4449
1	rs7547731	22160148	T	ADD	1167	0.9732	-0.254	0.7995
1	rs2229492	22161275	A	ADD	1167	1.121	0.7639	0.4449
1	rs35444472	22163390	A	ADD	1167	0.8693	-0.6768	0.4985
1	rs41310390	22163402	A	ADD	1167	1.235	1.054	0.292
1	rs2291826	22165901	G	ADD	1167	1.027	0.2106	0.8332
1	rs2291827	22165987	A	ADD	1167	1.125	0.7852	0.4323
1	rs2228349	22167605	T	ADD	1167	0.8693	-0.6768	0.4985
1	rs2270697	22167988	T	ADD	1167	1.121	0.7639	0.4449
1	rs7556412	22168216	C	ADD	1167	0.9651	-0.3113	0.7556
1	rs2229491	22168801	C	ADD	1167	0.8693	-0.6768	0.4985
1	rs2229489	22168845	T	ADD	1167	0.8858	-0.4903	0.6239
1	rs2270698	22170828	G	ADD	1167	1.125	0.7852	0.4323
1	rs34792235	22173144	T	ADD	1167	0.9302	-0.297	0.7664
1	rs35917892	22173990	G	ADD	1167	0.9302	-0.297	0.7664
1	rs2290501	22174426	G	ADD	1167	1.081	0.6854	0.4931
1	rs12737091	22174518	T	ADD	1167	0.9302	-0.297	0.7664
1	rs3767138	22174600	A	ADD	1167	0.8611	-1.125	0.2605
1	rs34726153	22175096	C	ADD	1167	0.9157	-0.3622	0.7172
1	rs6658388	22176500	T	ADD	1167	1.125	0.7852	0.4323
1	rs2290500	22176831	T	ADD	1167	1.125	0.7852	0.4323
1	rs34346159	22178469	G	ADD	1167	0.9302	-0.297	0.7664
1	rs35669711	22179244	T	ADD	1167	0.9302	-0.297	0.7664
1	rs34443576	22179451	T	ADD	1167	0.9302	-0.297	0.7664
1	rs12742444	22180723	T	ADD	1167	0.9302	-0.297	0.7664
1	rs36080251	22181322	G	ADD	1167	0.895	-0.4571	0.6476
1	rs2229475	22181895	T	ADD	1167	0.9302	-0.297	0.7664
1	rs12024579	22183471	A	ADD	1167	0.95	-0.3835	0.7013
1	rs200354565	22183476	G	ADD	1167	0.8686	-0.5849	0.5586
1	rs12757277	22183477	T	ADD	1167	0.8723	-0.5645	0.5724
1	rs2305562	22183739	A	ADD	1167	1.038	0.3448	0.7303
1	rs897471	22191454	G	ADD	1167	1.158	1.203	0.2291
1	rs2229482	22199245	C	ADD	1167	0.9281	-0.6646	0.5063
1	rs2454290	22199821	G	ADD	1167	0.9221	-0.5248	0.5997
1	rs41307806	22201438	T	ADD	1167	1.16	0.6409	0.5216
1	rs7513608	22204630	A	ADD	1167	0.9868	-0.1054	0.9161
1	rs2290493	22211217	A	ADD	1167	0.9934	-0.05242	0.9582
1	rs4654994	22211222	T	ADD	1167	1.106	0.4721	0.6369
1	rs41307868	22214046	T	ADD	1167	1.19	0.7484	0.4542
1	rs2229478	22214127	G	ADD	1167	0.9816	-0.1632	0.8703
1	rs2254358	22216574	C	ADD	1167	0.9789	-0.1877	0.8511
1	rs2254357	22216604	C	ADD	1167	0.9789	-0.1877	0.8511
1	rs41266015	22310190	C	ADD	1167	1.057	0.2703	0.7869
1	rs6426735	22310662	G	ADD	1167	1	0.001743	0.9986
1	rs3820287	22310725	G	ADD	1167	1.005	0.01978	0.9842
1	rs61777963	22313017	T	ADD	1167	1.052	0.3293	0.7419
1	rs34963341	22313197	C	ADD	1167	0.9163	-0.7264	0.4676
1	rs7534936	22324705	C	ADD	1167	0.9487	-0.4735	0.6359
1	rs59115023	22328228	G	ADD	1167	1.263	1.109	0.2675
1	rs9187	22336305	T	ADD	1167	0.9201	-0.6959	0.4865
1	rs12908	22336308	A	ADD	1167	0.9201	-0.6959	0.4865
1	rs3806297	22336371	C	ADD	1167	0.9529	-0.4185	0.6756
1	rs6678992	22453842	C	ADD	1167	1.101	0.6677	0.5043
1	rs2235527	22453975	G	ADD	1167	1.101	0.6677	0.5043
1	rs2235526	22454001	C	ADD	1167	1.101	0.6677	0.5043
1	rs209732	22832743	A	ADD	1167	1.009	0.0803	0.936
1	rs209729	22835677	A	ADD	1167	0.989	-0.09524	0.9241
1	rs209727	22837849	T	ADD	1167	1.15	1.226	0.2201
1	rs61769198	22848972	C	ADD	1167	1.111	0.7658	0.4438
1	rs998978	22849003	C	ADD	1167	0.892	-1.035	0.3005
1	rs881646	22852715	C	ADD	1167	0.8936	-1.019	0.3081
1	rs56218493	22902772	T	ADD	1167	1.224	1.045	0.2961
1	rs638058	22913153	C	ADD	1167	0.934	-0.6034	0.5462
1	rs56044578	22915674	A	ADD	1167	1.161	0.7304	0.4651
1	rs606002	22915753	C	ADD	1167	0.8641	-1.306	0.1915
1	rs76452513	22915858	T	ADD	1163	1.035	0.166	0.8682
1	rs209696	22919904	T	ADD	1167	1.095	0.742	0.4581
1	rs209691	22922560	A	ADD	1167	0.9319	-0.6354	0.5252
1	rs999765	22923873	C	ADD	1167	0.794	-1.273	0.2029
1	rs55821293	22927126	T	ADD	1167	1.448	1.905	0.05678
1	rs209702	22927314	G	ADD	1167	0.9224	-0.7253	0.4683
1	rs209701	22927326	G	ADD	1167	0.8153	-1.724	0.08472
1	rs56055011	22927408	A	ADD	1167	1.441	1.883	0.0597
1	rs209700	22928265	G	ADD	1167	0.927	-0.6828	0.4947
1	rs172378	22965438	G	ADD	1167	1.126	1.095	0.2733
1	rs15940	22970642	T	ADD	1167	1.231	1.695	0.09008
1	rs36049190	22973699	G	ADD	1167	1.028	0.1215	0.9033
1	rs9434	22974297	A	ADD	1167	1.149	1.282	0.1997
1	rs1561624	23101688	T	ADD	1167	0.9314	-0.4276	0.6689
1	rs45550439	23191746	T	ADD	1167	1.136	0.8929	0.3719
1	rs2229872	23208925	A	ADD	1167	1.144	0.8153	0.4149
1	rs309497	23236826	C	ADD	1167	0.8884	-1.075	0.2822
1	rs12048993	23280424	T	ADD	1167	1.142	1.153	0.2488
1	rs967605	23399932	C	ADD	1167	1.038	0.2429	0.8081
1	rs10799790	23418153	C	ADD	1167	1.025	0.1633	0.8703
1	rs477717	23419261	G	ADD	1167	0.9937	-0.0412	0.9671
1	rs3765407	23419374	G	ADD	1167	0.9811	-0.1249	0.9006
1	rs477830	23419383	C	ADD	1167	0.9937	-0.0412	0.9671
1	rs1983965	23419855	T	ADD	1167	1.007	0.04365	0.9652
1	rs6300	23519633	G	ADD	1167	1.221	1.073	0.2833
1	rs2849028	23688933	A	ADD	1167	1.037	0.2962	0.7671
1	rs3795308	23689083	A	ADD	1167	1.002	0.01051	0.9916
1	rs665977	23696152	G	ADD	1166	1.089	0.39	0.6965
1	rs638722	23697617	C	ADD	1161	1.016	0.1133	0.9098
1	rs605468	23710805	A	ADD	1167	1.013	0.05665	0.9548
1	rs676363	23713952	T	ADD	1167	1.015	0.06872	0.9452
1	rs1198423	23735241	G	ADD	1167	0.8537	-0.9199	0.3576
1	rs71514235	23751140	G	ADD	1167	0.8725	-1.174	0.2405
1	rs115515935	23763449	A	ADD	1167	1.265	1.359	0.1741
1	rs2075993	23836364	A	ADD	1165	1.081	0.7257	0.468
1	rs2075995	23847464	C	ADD	1167	0.9744	-0.2411	0.8095
1	rs11574	23885498	T	ADD	1167	0.9783	-0.1764	0.86
1	rs2067053	23885599	C	ADD	1167	0.9705	-0.2698	0.7873
1	rs78293958	23908176	T	ADD	1162	1.177	0.7663	0.4435
1	rs10917403	23965704	C	ADD	1167	1.223	1.529	0.1262
1	rs1317329	23966837	T	ADD	1163	1.164	1.141	0.2539
1	rs2280437	24022437	G	ADD	1167	0.923	-0.7282	0.4665
1	rs2235541	24077451	T	ADD	1167	1.281	1.342	0.1797
1	rs2076345	24083494	T	ADD	1167	0.8488	-1.375	0.1691
1	rs2076346	24083649	C	ADD	1156	1.054	0.4182	0.6758
1	rs1018396	24133612	G	ADD	1167	0.767	-2.349	0.01883
1	rs719400	24134721	T	ADD	1167	0.71	-1.638	0.1014
1	rs2076344	24143932	A	ADD	1167	0.71	-1.638	0.1014
1	rs13551	24180962	C	ADD	1167	0.8594	-1.279	0.201
1	rs2070956	24194748	C	ADD	1167	0.7066	-1.788	0.07384
1	rs2070955	24194773	A	ADD	1167	0.7066	-1.788	0.07384
1	rs2070954	24194788	G	ADD	1167	0.7066	-1.788	0.07384
1	rs2229583	24200983	C	ADD	1164	0.777	-2.277	0.02281
1	rs2229581	24201094	G	ADD	1167	0.7669	-2.365	0.01804
1	rs2229580	24201109	C	ADD	1167	0.7669	-2.365	0.01804
1	rs2229579	24201162	A	ADD	1167	0.7078	-1.778	0.07536
1	rs2502993	24201262	A	ADD	1167	0.7669	-2.365	0.01804
1	rs4649124	24201357	A	ADD	1167	0.7669	-2.365	0.01804
1	rs3003336	24201448	C	ADD	1167	0.7669	-2.365	0.01804
1	rs2501431	24201643	G	ADD	1167	0.7669	-2.365	0.01804
1	rs2502992	24201919	T	ADD	1167	0.7669	-2.365	0.01804
1	rs2501432	24201920	T	ADD	1167	0.7669	-2.365	0.01804
1	rs7540491	24383819	T	ADD	1167	1.017	0.141	0.8879
1	rs7553075	24387822	A	ADD	1167	1.38	2.494	0.01263
1	rs11811060	24388417	G	ADD	1167	1.348	2.219	0.0265
1	rs6682222	24392600	A	ADD	1167	1.357	1.946	0.05163
1	rs6699525	24392671	C	ADD	1167	1.357	1.946	0.05163
1	rs16829071	24393563	T	ADD	1167	1.357	1.946	0.05163
1	rs7542151	24394424	A	ADD	1167	1.357	1.946	0.05163
1	rs12125641	24394673	T	ADD	1167	1.357	1.946	0.05163
1	rs12145360	24394811	G	ADD	1167	1.357	1.946	0.05163
1	rs35446243	24406535	A	ADD	1167	0.8901	-0.8759	0.3811
1	rs4649175	24406647	A	ADD	1167	0.7949	-2.034	0.04197
1	rs4320728	24409165	T	ADD	1167	1.416	2.206	0.02736
1	rs4320729	24409191	T	ADD	1167	0.7937	-2.056	0.03977
1	rs6424152	24413159	C	ADD	1167	0.7818	-2.175	0.02961
1	rs7533060	24416070	C	ADD	1167	0.8072	-1.942	0.05214
1	rs4276859	24416133	T	ADD	1167	1.406	2.041	0.04123
1	rs72648548	24416628	C	ADD	1167	1.171	0.7687	0.4421
1	rs6700245	24417415	C	ADD	1167	1.236	1.457	0.1452
1	rs4233050	24419496	G	ADD	1167	0.9862	-0.1253	0.9003
1	rs6678411	24421334	T	ADD	1167	0.9295	-0.6458	0.5184
1	rs6678540	24421474	A	ADD	1167	0.9901	-0.0899	0.9284
1	rs4319261	24421950	G	ADD	1167	0.9722	-0.2574	0.7969
1	rs11249170	24434595	T	ADD	1167	1.048	0.41	0.6818
1	rs3795299	24447468	C	ADD	1167	0.8601	-1.347	0.1779
1	rs34967816	24447943	A	ADD	1166	1.113	0.6064	0.5443
1	rs17852648	24448084	A	ADD	1167	1.073	0.5889	0.556
1	rs16829204	24454688	T	ADD	1167	1.218	1.396	0.1626
1	rs17852649	24460797	T	ADD	1167	0.8243	-1.734	0.08298
1	rs10903022	24465113	T	ADD	1167	0.8096	-1.856	0.06343
1	rs72648587	24484108	A	ADD	1167	1.211	1.033	0.3015
1	rs4649195	24485941	T	ADD	1167	1.123	0.9995	0.3175
1	rs2486668	24658063	G	ADD	1167	0.7312	-2.101	0.03564
1	rs11576645	24668667	G	ADD	1167	0.9578	-0.3373	0.7359
1	rs116396279	24671418	G	ADD	1167	1.014	0.05548	0.9558
1	rs12030057	24680915	T	ADD	1167	1.152	1.198	0.2308
1	rs11249092	24684728	A	ADD	1167	1.177	1.047	0.2952
1	rs545809	24690764	A	ADD	1167	0.7908	-1.87	0.06155
1	rs3765428	24706113	A	ADD	1167	1.292	2.226	0.02604
1	rs1064842	24706269	G	ADD	1167	1.292	2.226	0.02604
1	rs1142057	24706292	C	ADD	1167	1.298	2.26	0.02383
1	rs11538189	24710405	G	ADD	1167	1.321	1.696	0.08995
1	rs2294520	24718075	C	ADD	1167	1.072	0.5349	0.5927
1	rs560219	24718079	A	ADD	1167	0.7698	-2.005	0.04493
1	rs4648989	24775967	A	ADD	1167	0.7896	-1.782	0.07476
1	rs2272934	24779855	C	ADD	1167	1.05	0.3855	0.6999
1	rs1883462	24779873	T	ADD	1167	0.9178	-0.7427	0.4576
1	rs195718	24784197	T	ADD	1167	1.095	0.8296	0.4068
1	rs41268761	24784214	A	ADD	1167	1.112	0.5971	0.5505
1	rs2272935	24785393	T	ADD	1167	1.049	0.3733	0.7089
1	rs195725	24792617	T	ADD	1167	1.044	0.3869	0.6989
1	rs196429	24859617	A	ADD	1164	0.984	-0.1383	0.89
1	rs196430	24859665	A	ADD	1167	1.03	0.2519	0.8011
1	rs196432	24861704	A	ADD	1167	1.038	0.3441	0.7307
1	rs4553122	24927561	T	ADD	1167	1.061	0.5378	0.5907
1	rs7548438	25098341	C	ADD	1167	1.096	0.7593	0.4477
1	rs79784290	25255850	G	ADD	1167	0.779	-1.082	0.2792
1	rs6672420	25291010	T	ADD	1167	1.046	0.4153	0.6779
1	rs1043879	25570081	C	ADD	1167	0.9851	-0.1216	0.9032
1	rs609320	25717365	G	ADD	1167	1.444	2.529	0.01144
1	rs6687605	25889632	T	ADD	1167	0.8839	-1.14	0.2542
1	rs6688931	25889672	G	ADD	1167	0.8751	-1.231	0.2184
1	rs28969504	25890189	A	ADD	1167	0.8846	-1.136	0.256
1	rs2072747	26098107	G	ADD	1167	0.9621	-0.3491	0.727
1	rs12567324	26109237	A	ADD	1167	0.957	-0.4051	0.6854
1	rs3767877	26110143	G	ADD	1167	0.9534	-0.4399	0.66
1	rs116631146	26110298	A	ADD	1167	1.097	0.4583	0.6467
1	rs7349185	26131654	G	ADD	1167	0.9596	-0.3163	0.7518
1	rs760598	26138136	C	ADD	1167	0.8924	-0.8666	0.3862
1	rs760597	26138262	T	ADD	1167	0.9218	-0.6113	0.541
1	rs10902685	26139137	C	ADD	1167	0.9134	-0.6817	0.4954
1	rs2294228	26140573	C	ADD	1167	0.9111	-0.7003	0.4838
1	rs984412	26146884	C	ADD	1167	0.9161	-0.6576	0.5108
1	rs6598924	26152758	A	ADD	1167	0.9235	-0.5976	0.5501
1	rs34449716	26162313	G	ADD	1167	1.546	2.153	0.03135
1	rs2275102	26310394	A	ADD	1167	1.022	0.1937	0.8464
1	rs35744844	26349245	T	ADD	1167	1.196	0.9801	0.327
1	rs2736831	26357656	C	ADD	1167	0.9345	-0.5624	0.5739
1	rs11247848	26357667	A	ADD	1167	0.8528	-1.158	0.2467
1	rs2275950	26385003	C	ADD	1167	0.9246	-0.5928	0.5533
1	rs41311276	26387625	C	ADD	1167	1.007	0.04807	0.9617
1	rs35123100	26392824	A	ADD	1167	1.034	0.1911	0.8485
1	rs17257107	26448447	G	ADD	1167	1.011	0.07637	0.9391
1	rs17356867	26448849	C	ADD	1167	1.011	0.07637	0.9391
1	rs3748856	26487940	G	ADD	1167	1.124	0.9976	0.3184
1	rs3748857	26488019	A	ADD	1167	0.8545	-0.839	0.4015
1	rs2232648	26496455	T	ADD	1167	1.081	0.6689	0.5036
1	rs7087	26496651	C	ADD	1167	0.9829	-0.1455	0.8843
1	rs2232654	26496870	G	ADD	1167	0.9982	-0.01517	0.9879
1	rs17356937	26504036	A	ADD	1167	0.9768	-0.1693	0.8656
1	rs2275945	26508480	C	ADD	1167	1.045	0.2388	0.8112
1	rs115982258	26510336	T	ADD	1167	0.8378	-0.9784	0.3279
1	rs12733981	26510439	A	ADD	1160	1.074	0.6228	0.5334
1	rs2297711	26511139	A	ADD	1167	0.9072	-0.6119	0.5406
1	rs2783680	26511700	A	ADD	1167	0.93	-0.6602	0.5091
1	rs41284333	26517267	G	ADD	1167	1.002	0.01593	0.9873
1	rs11247865	26517773	C	ADD	1167	0.9958	-0.03049	0.9757
1	rs11247866	26517794	G	ADD	1167	1.002	0.01593	0.9873
1	rs11247867	26517891	T	ADD	1167	0.9862	-0.1013	0.9193
1	rs12138368	26520292	T	ADD	1167	1	0.00119	0.9991
1	rs61776651	26524520	A	ADD	1167	1.157	0.9378	0.3483
1	rs17257148	26526348	C	ADD	1167	1.01	0.07527	0.94
1	rs17257155	26526439	G	ADD	1167	1.009	0.06445	0.9486
1	rs6700024	26526554	A	ADD	1167	0.9081	-0.7409	0.4588
1	rs12121284	26527304	C	ADD	1167	0.9811	-0.1559	0.8761
1	rs12118976	26527310	G	ADD	1167	0.9829	-0.1409	0.888
1	rs1889755	26527809	C	ADD	1167	1.033	0.2687	0.7882
1	rs1889756	26527810	A	ADD	1167	1.033	0.2687	0.7882
1	rs17163674	26527863	T	ADD	1167	0.7715	-1.463	0.1434
1	rs41310785	26527884	A	ADD	1167	1.03	0.1667	0.8676
1	rs6657616	26527951	A	ADD	1167	1.048	0.3973	0.6911
1	rs3795686	26582091	A	ADD	1167	1.149	1.208	0.2269
1	rs7550997	26596080	A	ADD	1167	0.9168	-0.6214	0.5343
1	rs11577318	26601570	G	ADD	1167	0.9085	-0.7099	0.4777
1	rs61775082	26606291	T	ADD	1167	1.078	0.4725	0.6366
1	rs72872912	26609093	T	ADD	1167	0.8173	-1.094	0.2742
1	rs7522905	26609259	C	ADD	1167	0.8236	-1.647	0.09946
1	rs6598952	26609307	G	ADD	1167	0.8018	-0.8877	0.3747
1	rs4332350	26610891	A	ADD	1167	0.8018	-0.8877	0.3747
1	rs11247898	26612042	A	ADD	1167	0.7974	-0.916	0.3597
1	rs11247900	26612460	A	ADD	1167	0.92	-0.5984	0.5496
1	rs2276712	26627478	T	ADD	1167	0.8841	-0.9651	0.3345
1	rs1071849	26646726	A	ADD	1167	0.8957	-0.8661	0.3865
1	rs17645	26646730	A	ADD	1167	0.8957	-0.8661	0.3865
1	rs11247913	26648551	G	ADD	1167	0.8812	-0.9897	0.3223
1	rs60799739	26648826	A	ADD	1167	0.7738	-1.356	0.1751
1	rs11247914	26648838	T	ADD	1167	0.9188	-0.6078	0.5433
1	rs11247916	26655208	C	ADD	1166	1.187	1.583	0.1135
1	rs72649360	26662904	T	ADD	1167	1.168	1.346	0.1783
1	rs10751735	26663362	C	ADD	1167	1.186	1.561	0.1185
1	rs11247919	26664968	T	ADD	1167	0.9169	-0.7953	0.4264
1	rs36024412	26670444	T	ADD	1167	1.169	1.343	0.1793
1	rs34370465	26670609	T	ADD	1167	1.176	1.397	0.1626
1	rs11247923	26670752	T	ADD	1167	0.8655	-1.043	0.2968
1	rs12562454	26671084	T	ADD	1167	0.8861	-0.8764	0.3808
1	rs57268417	26671248	G	ADD	1167	0.8861	-0.8764	0.3808
1	rs11247924	26673076	A	ADD	1167	0.8861	-0.8764	0.3808
1	rs11247925	26673108	T	ADD	1167	0.8861	-0.8764	0.3808
1	rs11583897	26688181	C	ADD	1167	0.9775	-0.1284	0.8978
1	rs11247932	26689659	A	ADD	1167	1.047	0.4145	0.6785
1	rs11247933	26691174	A	ADD	1167	1.041	0.3597	0.719
1	rs75541583	26694059	C	ADD	1165	1.057	0.2961	0.7672
1	rs10794531	26694245	C	ADD	1167	1.029	0.2496	0.8029
1	rs10794532	26694260	C	ADD	1167	0.9792	-0.1529	0.8785
1	rs6699091	26699051	A	ADD	1167	1.129	0.6317	0.5276
1	rs4659441	26752992	T	ADD	1167	0.955	-0.3627	0.7168
1	rs3816539	26786627	A	ADD	1167	1.017	0.122	0.9029
1	rs921893	26869610	G	ADD	1167	1.135	1.069	0.285
1	rs12723936	26872554	G	ADD	1167	1.023	0.1774	0.8592
1	rs7543005	26879376	C	ADD	1156	0.9603	-0.3127	0.7545
1	rs873151	26880989	C	ADD	1163	1.014	0.1054	0.9161
1	rs2229712	26883511	C	ADD	1167	1.21	1.562	0.1182
1	rs1064196	26887592	C	ADD	1167	1.043	0.335	0.7376
1	rs188158	26898142	G	ADD	1167	1.063	0.4871	0.6262
1	rs2296399	26899671	G	ADD	1167	1.119	0.655	0.5125
1	rs282178	26899687	A	ADD	1167	1.089	0.6766	0.4986
1	rs2229714	26900708	A	ADD	1167	0.9912	-0.06109	0.9513
1	rs282179	26900735	C	ADD	1167	1.048	0.3796	0.7042
1	rs12118436	26900920	T	ADD	1167	1.003	0.02197	0.9825
1	rs41303629	27057621	C	ADD	1167	0.9756	-0.1266	0.8993
1	rs34681611	27089446	C	ADD	1167	0.9664	-0.1738	0.8621
1	rs3170660	27210721	T	ADD	1167	0.8512	-1.448	0.1477
1	rs3929859	27213041	C	ADD	1167	1.005	0.03536	0.9718
1	rs6659176	27239920	G	ADD	1167	1.071	0.3546	0.7229
1	rs35108146	27248440	T	ADD	1167	1.071	0.3546	0.7229
1	rs3010110	27278521	A	ADD	1167	1.092	0.7302	0.4653
1	rs3010109	27278553	A	ADD	1167	1.35	2.196	0.02807
1	rs17360994	27278573	C	ADD	1167	1.071	0.3546	0.7229
1	rs61737590	27332466	C	ADD	1167	0.8677	-0.6354	0.5252
1	rs4970471	27339103	T	ADD	1167	1.146	0.8442	0.3985
1	rs35810604	27339105	T	ADD	1167	0.8922	-0.5138	0.6074
1	rs6598870	27428321	C	ADD	1167	0.8336	-1.637	0.1016
1	rs3738689	27435976	G	ADD	1167	0.8361	-1.608	0.1079
1	rs34306208	27480757	G	ADD	1167	0.7493	-2.507	0.01219
1	rs35771571	27660568	A	ADD	1167	0.8506	-1.446	0.1482
1	rs6702341	27676925	A	ADD	1167	0.9439	-0.5008	0.6165
1	rs3813795	27679797	A	ADD	1167	0.8456	-1.452	0.1465
1	rs1128918	27679954	A	ADD	1167	0.9152	-0.7698	0.4414
1	rs8533	27680292	A	ADD	1167	0.8865	-1.016	0.3097
1	rs12742921	27682126	C	ADD	1167	0.7944	-1.644	0.1003
1	rs12569127	27682481	A	ADD	1167	1.327	2.405	0.01619
1	rs4970520	27684396	A	ADD	1166	0.9386	-0.5039	0.6143
1	rs41291096	27685108	A	ADD	1167	0.8616	-0.6658	0.5055
1	rs35733093	27687366	G	ADD	1167	0.9408	-0.5211	0.6023
1	rs35659744	27687466	T	ADD	1167	1.387	2.787	0.005327
1	rs1138294	27688633	A	ADD	1167	0.9229	-0.6819	0.4953
1	rs4307592	27690359	C	ADD	1166	1.252	1.91	0.0561
1	rs12727507	27690644	G	ADD	1167	1.246	1.881	0.05998
1	rs2504779	27709020	C	ADD	1167	1.071	0.3893	0.6971
1	rs2076457	27876482	C	ADD	1167	1.274	2.209	0.02719
1	rs113173951	27877418	A	ADD	1167	0.9234	-0.4607	0.645
1	rs112179924	27878162	T	ADD	1167	0.9309	-0.4135	0.6793
1	rs10902671	28086955	C	ADD	1167	1.172	0.8419	0.3998
1	rs41284290	28157446	G	ADD	1157	1.079	0.4046	0.6858
1	rs12568383	28206588	C	ADD	1167	0.8134	-1.863	0.06242
1	rs76072311	28209002	T	ADD	1167	1.073	0.3131	0.7542
1	rs3766398	28209305	A	ADD	1167	1.202	1.632	0.1026
1	rs3766399	28209362	T	ADD	1167	1.202	1.632	0.1026
1	rs3766400	28209366	A	ADD	1167	1.202	1.632	0.1026
1	rs17257252	28220484	A	ADD	1167	0.8137	-1.579	0.1144
1	rs11538306	28240992	T	ADD	1167	1.04	0.171	0.8642
1	rs3813804	28282206	T	ADD	1167	0.9457	-0.4709	0.6377
1	rs3813803	28282292	C	ADD	1167	0.9293	-0.6219	0.534
1	rs2989472	28422847	C	ADD	1167	1.215	1.732	0.08336
1	rs1049504	28527011	G	ADD	1167	0.7842	-2.099	0.03583
1	rs35039225	28527888	T	ADD	1167	0.9206	-0.4517	0.6515
1	rs567086	28555426	A	ADD	1167	0.7852	-2.088	0.03682
1	rs3753863	28555579	A	ADD	1166	0.7874	-1.872	0.06118
1	rs12154	28562676	G	ADD	1167	0.8076	-1.775	0.07588
1	rs8559	28564252	G	ADD	1167	0.7891	-2.044	0.04096
1	rs9508	28564279	G	ADD	1167	0.8134	-1.717	0.086
1	rs12091029	28733993	T	ADD	1167	0.8365	-1.501	0.1333
1	rs61748637	28793149	G	ADD	1167	0.9718	-0.1443	0.8853
1	rs61785974	28800380	A	ADD	1167	0.9095	-0.771	0.4407
1	rs79722995	28843318	G	ADD	1167	1.122	0.6102	0.5417
1	rs2066726	28861636	A	ADD	1167	0.9197	-0.6861	0.4926
1	rs1042114	29138975	G	ADD	1167	1.124	0.7447	0.4564
1	rs12133192	29139140	G	ADD	1165	0.858	-1.181	0.2376
1	rs2234918	29189597	C	ADD	1167	0.9355	-0.5982	0.5497
1	rs536178	29442291	T	ADD	1167	1.054	0.2561	0.7979
1	rs2230678	29475341	C	ADD	1167	1.229	1.639	0.1012
1	rs2230677	29475394	C	ADD	1167	1.229	1.639	0.1012
1	rs2230679	29475648	T	ADD	1167	1.174	0.9546	0.3398
1	rs2503016	29527145	T	ADD	1167	1.052	0.239	0.8111
1	rs903045	29528412	C	ADD	1167	1.052	0.239	0.8111
1	rs1062924	29529699	T	ADD	1167	1.207	1.114	0.2652
1	rs1128400	29542637	A	ADD	1167	1.19	1.037	0.2998
1	rs2640466	29557224	C	ADD	1167	1.202	1.163	0.2449
1	rs16838065	29581937	A	ADD	1167	1.126	0.6034	0.5462
1	rs76920782	29602320	A	ADD	1167	1.021	0.1125	0.9104
1	rs2295061	29630455	T	ADD	1167	1.039	0.2637	0.792
1	rs2235937	29631909	G	ADD	1167	1.054	0.4042	0.6861
1	rs6671919	29637318	A	ADD	1167	1.041	0.2422	0.8086
1	rs35816572	29641846	T	ADD	1167	1.328	1.756	0.07909
1	rs35918836	29641865	A	ADD	1167	1.328	1.756	0.07909
1	rs35403596	29642681	A	ADD	1167	1.301	1.631	0.1028
1	rs1045453	29644328	T	ADD	1167	1.328	1.756	0.07909
1	rs10915252	29649874	C	ADD	1167	1.236	1.904	0.05685
1	rs2076618	29652068	C	ADD	1167	1.232	1.873	0.06108
1	rs1746059	31186387	T	ADD	1167	1.282	1.524	0.1275
1	rs1065755	31188089	T	ADD	1167	1.187	1.528	0.1266
1	rs20566	31188901	G	ADD	1167	1.281	2.309	0.02094
1	rs45601237	31196255	A	ADD	1153	0.6696	-3.447	0.0005662
1	rs3795438	31206637	T	ADD	1166	1.175	1.356	0.1752
1	rs3795437	31206806	C	ADD	1157	1.237	1.869	0.06158
1	rs35351292	31208042	T	ADD	1167	1.183	1.422	0.1549
1	rs1050663	31215364	C	ADD	1167	1.089	0.7779	0.4366
1	rs1539360	31346199	A	ADD	1167	1.203	1.104	0.2696
1	rs4949184	31347399	T	ADD	1167	0.851	-1.071	0.2843
1	rs2491132	31349647	T	ADD	1167	0.9238	-0.5872	0.5571
1	rs1891419	31351513	A	ADD	1167	0.8001	-1.73	0.08372
1	rs3795433	31413972	C	ADD	1167	1.238	0.9214	0.3568
1	rs2275741	31426815	G	ADD	1167	0.9631	-0.3468	0.7287
1	rs4949331	31501755	C	ADD	1167	0.8993	-0.9547	0.3397
1	rs12025507	31712314	T	ADD	1167	1.005	0.03471	0.9723
1	rs2292165	31732892	A	ADD	1167	0.8987	-0.7278	0.4668
1	rs12121460	31733926	A	ADD	1167	0.9827	-0.1282	0.898
1	rs3753374	31740668	C	ADD	1167	0.9227	-0.7161	0.4739
1	rs3753373	31740706	G	ADD	1167	0.983	-0.1252	0.9004
1	rs7513215	31754367	C	ADD	1167	0.8606	-0.972	0.3311
1	rs12139997	31837089	C	ADD	1167	0.905	-0.6494	0.5161
1	rs6701521	31883295	C	ADD	1167	0.9362	-0.5981	0.5498
1	rs10914377	31886833	C	ADD	1167	0.953	-0.4377	0.6616
1	rs4949400	31898132	T	ADD	1167	0.943	-0.5307	0.5956
1	rs4949401	31898162	C	ADD	1167	0.9409	-0.5508	0.5817
1	rs4949402	31898234	T	ADD	1167	0.9409	-0.5508	0.5817
1	rs4949403	31898279	A	ADD	1167	0.9409	-0.5508	0.5817
1	rs35976845	31898639	T	ADD	1167	0.7785	-1.363	0.173
1	rs10454446	31899704	C	ADD	1167	1.021	0.1102	0.9123
1	rs34728687	31902279	A	ADD	1167	1.07	0.3579	0.7204
1	rs10047085	31902418	G	ADD	1167	0.917	-0.7623	0.4459
1	rs1320577	31973215	G	ADD	1167	1.018	0.1606	0.8724
1	rs1574106	31973348	A	ADD	1167	1.016	0.1443	0.8853
1	rs1574105	31973409	G	ADD	1167	1.007	0.06356	0.9493
1	rs1574104	31973440	G	ADD	1167	1.016	0.1443	0.8853
1	rs1573837	31973481	C	ADD	1167	1.056	0.4962	0.6198
1	rs1056526	32084904	C	ADD	1167	1.097	0.8483	0.3963
1	rs41527749	32090725	T	ADD	1167	1.66	2.594	0.0095
1	rs2271933	32092525	A	ADD	1167	0.9619	-0.3471	0.7285
1	rs41263963	32092610	A	ADD	1167	1.66	2.594	0.0095
1	rs1061770	32096265	A	ADD	1167	1.144	1.227	0.22
1	rs3817398	32119431	T	ADD	1167	1.093	0.8248	0.4095
1	rs16834652	32124597	G	ADD	1167	1.52	2.106	0.03519
1	rs41263967	32126135	T	ADD	1167	1.307	1.668	0.0954
1	rs2271927	32127911	T	ADD	1167	1.197	1.629	0.1033
1	rs2271928	32127953	A	ADD	1167	1.196	1.621	0.1051
1	rs1356803	32131163	C	ADD	1167	1.114	0.9913	0.3216
1	rs2292988	32133737	T	ADD	1166	1.037	0.3165	0.7516
1	rs2271929	32134491	C	ADD	1167	1.057	0.4996	0.6174
1	rs2297681	32155929	A	ADD	1167	0.968	-0.3005	0.7638
1	rs2297679	32157009	T	ADD	1167	1.122	0.743	0.4575
1	rs3818788	32158374	T	ADD	1167	1.007	0.05924	0.9528
1	rs2228550	32164206	T	ADD	1167	1.011	0.09163	0.927
1	rs2228552	32165495	G	ADD	1167	0.9699	-0.2637	0.792
1	rs1127100	32193647	T	ADD	1167	1.035	0.2899	0.7719
1	rs909001	32196647	G	ADD	1167	1.029	0.1997	0.8417
1	rs2271931	32203163	G	ADD	1167	1.079	0.4951	0.6206
1	rs2271932	32203218	A	ADD	1167	1.057	0.319	0.7497
1	rs2297600	32207581	G	ADD	1167	1.007	0.04628	0.9631
1	rs4949223	32221913	A	ADD	1167	1.061	0.382	0.7025
1	rs552124	32266026	A	ADD	1167	1.364	2.475	0.01334
1	rs6669563	32279629	A	ADD	1167	1.25	2.05	0.04033
1	rs6664445	32280610	T	ADD	1167	0.9041	-0.8451	0.3981
1	rs744455	32557486	G	ADD	1167	0.8858	-0.5827	0.5601
1	rs41311211	32660473	T	ADD	1167	1.017	0.06897	0.945
1	rs3903683	32672908	G	ADD	1167	0.8579	-0.736	0.4617
1	rs41311189	32682962	A	ADD	1167	0.8579	-0.736	0.4617
1	rs72666792	32694819	G	ADD	1167	0.8638	-0.7025	0.4823
1	rs72666795	32696628	C	ADD	1167	0.8579	-0.736	0.4617
1	rs359955	33134774	A	ADD	1167	1.472	3.064	0.002184
1	rs6694085	33231380	G	ADD	1167	1.034	0.2399	0.8104
1	rs6702519	33231403	T	ADD	1167	1.034	0.2399	0.8104
1	rs3737995	33235626	A	ADD	1167	0.8785	-1.127	0.2599
1	rs12730560	33235651	G	ADD	1167	0.8153	-1.219	0.2229
1	rs699005	33245802	G	ADD	1167	0.8488	-0.8731	0.3826
1	rs1765223	33256884	A	ADD	1167	0.9385	-0.5274	0.5979
1	rs72654020	33282775	A	ADD	1167	0.8488	-0.8731	0.3826
1	rs35462688	33402515	T	ADD	1167	0.9037	-0.48	0.6313
1	rs35756506	33402542	C	ADD	1167	0.9037	-0.48	0.6313
1	rs194645	33409693	A	ADD	1167	1.072	0.527	0.5982
1	rs998664	33475426	T	ADD	1167	0.9716	-0.241	0.8095
1	rs2306257	33631069	A	ADD	1167	0.8527	-1.25	0.2113
1	rs622407	33646950	A	ADD	1167	0.8289	-1.469	0.1419
1	rs12743549	33741787	A	ADD	1167	0.9735	-0.219	0.8266
1	rs4641276	33760743	T	ADD	1167	1.065	0.5193	0.6036
1	rs12563102	33778226	A	ADD	1167	0.8898	-0.9758	0.3291
1	rs11554674	33790496	A	ADD	1167	0.9465	-0.4469	0.655
1	rs12734630	33799900	A	ADD	1167	0.9871	-0.105	0.9164
1	rs16835408	33820033	T	ADD	1167	1.179	0.9169	0.3592
1	rs12026290	33820134	T	ADD	1167	0.9855	-0.1179	0.9062
1	rs6425816	33832865	A	ADD	1167	1.03	0.2617	0.7935
1	rs10914692	33832933	A	ADD	1167	1.01	0.04237	0.9662
1	rs41265901	33944993	G	ADD	1167	0.9129	-0.4092	0.6824
1	rs16835507	33945192	A	ADD	1167	1.016	0.1022	0.9186
1	rs78576717	33954805	T	ADD	1167	0.7054	-1.417	0.1564
1	rs3795419	33957130	A	ADD	1167	0.9932	-0.04942	0.9606
1	rs9943259	33960062	A	ADD	1167	1.204	1.391	0.1643
1	rs1000418	34008297	G	ADD	1167	1.041	0.3054	0.7601
1	rs16835591	34024928	C	ADD	1167	1.089	0.5772	0.5638
1	rs16835593	34025030	G	ADD	1167	1.075	0.4776	0.6329
1	rs2641962	34038214	C	ADD	1167	0.9427	-0.5376	0.5908
1	rs1874044	34071434	C	ADD	1167	0.9891	-0.1	0.9203
1	rs1874045	34071525	C	ADD	1167	0.9947	-0.04884	0.961
1	rs16835683	34090679	C	ADD	1167	1.121	0.618	0.5366
1	rs12757320	34158482	T	ADD	1167	1.097	0.8343	0.4041
1	rs519370	34189917	C	ADD	1167	0.9323	-0.5997	0.5487
1	rs76405888	34238146	A	ADD	1167	1.479	2.089	0.03672
1	rs474474	34238283	C	ADD	1167	1.233	1.669	0.09512
1	rs10737374	34270498	G	ADD	1167	0.9983	-0.01456	0.9884
1	rs17342512	34285342	G	ADD	1167	0.9657	-0.3206	0.7485
1	rs11578857	34285381	C	ADD	1167	0.9657	-0.3206	0.7485
1	rs10379	34330067	A	ADD	1167	1.183	1.327	0.1847
1	rs12029535	34383662	C	ADD	1167	0.8772	-0.7753	0.4382
1	rs3795412	34663180	A	ADD	1167	1.025	0.1707	0.8645
1	rs1382602	34663208	G	ADD	1167	1.069	0.5174	0.6049
1	rs1414474	34663411	G	ADD	1167	0.9868	-0.09742	0.9224
1	rs12746310	34667863	A	ADD	1167	1.015	0.1076	0.9143
1	rs693582	35184033	C	ADD	1167	1.058	0.4213	0.6736
1	rs1344341	35184034	A	ADD	1167	1.288	1.093	0.2743
1	rs3738345	35223345	A	ADD	1167	1.006	0.05104	0.9593
1	rs41310442	35250720	T	ADD	1167	0.8683	-0.6665	0.5051
1	rs35983826	35251161	T	ADD	1167	0.9467	-0.2727	0.7851
1	rs41266429	35251219	A	ADD	1167	1.062	0.3741	0.7083
1	rs1764389	35259946	A	ADD	1167	0.9498	-0.3859	0.6995
1	rs1764390	35259961	A	ADD	1167	1.071	0.6004	0.5483
1	rs41266431	35260202	A	ADD	1167	1.081	0.498	0.6185
1	rs1764391	35260769	T	ADD	1167	0.9327	-0.5824	0.5603
1	rs8621	35320690	G	ADD	1167	0.7904	-0.9234	0.3558
1	rs14103	35321242	C	ADD	1167	1.385	1.597	0.1102
1	rs12727066	35333126	C	ADD	1167	1.366	1.542	0.1232
1	rs2101973	35561510	G	ADD	1166	0.8038	-1.124	0.2612
1	rs2971408	35562965	G	ADD	1167	0.9942	-0.02496	0.9801
1	rs6658571	35563206	C	ADD	1167	0.8237	-0.9861	0.3241
1	rs114784860	36023424	C	ADD	1167	0.6957	-1.373	0.1698
1	rs35490896	36202585	A	ADD	1167	1.043	0.1736	0.8622
1	rs577483	36205166	A	ADD	1167	1.055	0.3272	0.7435
1	rs535638	36216835	C	ADD	1167	1.044	0.2616	0.7936
1	rs7537203	36225948	C	ADD	1167	1.044	0.2616	0.7936
1	rs41308341	36307120	A	ADD	1167	1.374	1.587	0.1126
1	rs3806291	36316678	C	ADD	1167	1.131	0.5411	0.5884
1	rs595961	36367780	G	ADD	1167	0.9804	-0.1189	0.9053
1	rs72661637	36432506	G	ADD	1167	1.152	0.6506	0.5153
1	rs399393	36553673	A	ADD	1167	0.7925	-1.028	0.304
1	rs12131875	36553836	C	ADD	1167	0.8954	-0.6073	0.5436
1	rs3738360	36563158	C	ADD	1167	0.8409	-0.8268	0.4084
1	rs274754	36565617	G	ADD	1167	0.8012	-1.559	0.119
1	rs2231318	36602943	C	ADD	1167	1.001	0.004108	0.9967
1	rs475591	36642420	T	ADD	1167	0.8924	-1.046	0.2954
1	rs41267273	36645811	G	ADD	1167	1.057	0.3024	0.7623
1	rs2242428	36752152	T	ADD	1167	0.8504	-1.482	0.1384
1	rs6425977	36752433	C	ADD	1167	1.005	0.03056	0.9756
1	rs35343437	36773405	G	ADD	1167	1.169	1.458	0.1449
1	rs2282431	36785270	T	ADD	1167	1.231	1.685	0.09191
1	rs58971913	36787888	A	ADD	1163	0.87	-1.278	0.2013
1	rs3795498	36807481	T	ADD	1167	1.296	2.117	0.03429
1	rs11263875	36820927	A	ADD	1167	1.11	0.6178	0.5367
1	rs3795496	36824321	T	ADD	1167	0.9674	-0.2243	0.8225
1	rs2275477	36886117	T	ADD	1167	1.045	0.3377	0.7356
1	rs2236565	36887702	C	ADD	1167	0.8892	-1.045	0.2962
1	rs16822940	36887870	T	ADD	1167	1.035	0.1879	0.851
1	rs1416840	36888462	G	ADD	1167	1.003	0.01816	0.9855
1	rs16822952	36888520	G	ADD	1167	0.869	-0.7235	0.4694
1	rs16822954	36889005	A	ADD	1167	1.035	0.1879	0.851
1	rs61308377	36893968	G	ADD	1167	1.035	0.1879	0.851
1	rs34409118	36898067	C	ADD	1167	1.001	0.009518	0.9924
1	rs3795495	36909567	A	ADD	1167	1.032	0.1757	0.8605
1	rs1538634	36921371	T	ADD	1167	0.9287	-0.6393	0.5226
1	rs2275480	36921533	G	ADD	1167	1.032	0.1757	0.8605
1	rs12023818	36923494	C	ADD	1167	1.059	0.5051	0.6135
1	rs3738838	36926409	C	ADD	1167	1.025	0.1344	0.8931
1	rs2275475	36926946	G	ADD	1167	1.032	0.1757	0.8605
1	rs7065	36927733	G	ADD	1167	0.9378	-0.3154	0.7525
1	rs3917981	36937059	A	ADD	1167	0.9645	-0.3367	0.7364
1	rs3917980	36937065	G	ADD	1167	1.007	0.06407	0.9489
1	rs3012032	37282884	T	ADD	1167	1.024	0.1525	0.8788
1	rs3738081	37324683	C	ADD	1167	1.013	0.1113	0.9114
1	rs6691840	37325477	C	ADD	1167	1.002	0.01568	0.9875
1	rs215205	37948212	G	ADD	1167	1.022	0.1862	0.8523
1	rs41267299	37948912	T	ADD	1167	1.22	1.009	0.313
1	rs215210	37959450	T	ADD	1167	1.19	1.146	0.2518
1	rs41306601	37967649	T	ADD	1167	0.8171	-0.9747	0.3297
1	rs72657778	37978999	C	ADD	1167	1.239	1.181	0.2376
1	rs2174769	38006359	A	ADD	1167	1.213	1.251	0.2109
1	rs2273013	38019747	T	ADD	1167	1.022	0.1624	0.871
1	rs11749	38023316	T	ADD	1167	1.069	0.5432	0.587
1	rs41267309	38025103	C	ADD	1167	1.224	1.108	0.268
1	rs41267315	38030609	T	ADD	1167	1.216	1.073	0.2831
1	rs6619	38030696	C	ADD	1167	0.8619	-1.348	0.1778
1	rs2360010	38046920	G	ADD	1167	1.228	1.333	0.1826
1	rs112076625	38047062	G	ADD	1167	1.216	1.073	0.2831
1	rs6426024	38049552	C	ADD	1167	1.228	1.333	0.1826
1	rs61776195	38049566	A	ADD	1167	0.761	-1.261	0.2071
1	rs55852308	38078630	T	ADD	1167	0.9938	-0.0508	0.9595
1	rs36043533	38079517	G	ADD	1167	0.7889	-1.044	0.2967
1	rs12039431	38082122	A	ADD	1167	0.9866	-0.1098	0.9126
1	rs12046650	38082123	T	ADD	1167	0.9866	-0.1098	0.9126
1	rs45577433	38082381	C	ADD	1167	1.235	1.098	0.272
1	rs684260	38148765	A	ADD	1167	1.175	1.237	0.2162
1	rs34250208	38149076	A	ADD	1167	0.8752	-0.8995	0.3684
1	rs586252	38155265	C	ADD	1166	0.8702	-1.139	0.2546
1	rs681191	38155841	T	ADD	1167	1.025	0.2332	0.8156
1	rs7512242	38181503	T	ADD	1167	0.9504	-0.4042	0.6861
1	rs609437	38184316	C	ADD	1167	0.881	-1.028	0.3041
1	rs610213	38184470	G	ADD	1167	0.8696	-1.043	0.297
1	rs2170809	38185647	A	ADD	1167	0.9827	-0.08536	0.932
1	rs6670599	38185723	T	ADD	1167	0.9958	-0.02067	0.9835
1	rs6671088	38186189	T	ADD	1167	0.8677	-1.059	0.2895
1	rs12726343	38186206	G	ADD	1167	0.9958	-0.02067	0.9835
1	rs579908	38187447	G	ADD	1167	0.8838	-0.9981	0.3182
1	rs33970734	38187453	A	ADD	1167	1.004	0.01743	0.9861
1	rs7517651	38188604	T	ADD	1167	0.9958	-0.02067	0.9835
1	rs16824420	38188697	C	ADD	1167	0.9958	-0.02067	0.9835
1	rs12405650	38188740	T	ADD	1167	0.9958	-0.02067	0.9835
1	rs17464871	38188768	T	ADD	1167	0.9958	-0.02067	0.9835
1	rs17511304	38188787	G	ADD	1167	0.9958	-0.02067	0.9835
1	rs12121777	38188841	A	ADD	1167	0.8532	-1.255	0.2095
1	rs11582856	38188880	T	ADD	1167	0.9958	-0.02067	0.9835
1	rs11577529	38188934	C	ADD	1167	0.9958	-0.02067	0.9835
1	rs4653328	38227086	T	ADD	1167	0.8786	-1.102	0.2704
1	rs2291297	38272660	A	ADD	1167	0.8386	-1.451	0.1466
1	rs12751325	38289383	C	ADD	1167	0.8241	-1.594	0.111
1	rs3843	38327982	G	ADD	1167	1.201	1.506	0.1322
1	rs41311191	38329999	G	ADD	1167	1.028	0.1675	0.8669
1	rs2306425	38334317	A	ADD	1167	1.009	0.07282	0.9419
1	rs56217551	38334318	A	ADD	1167	1.009	0.07282	0.9419
1	rs11488569	38338795	A	ADD	1167	1.201	1.506	0.1322
1	rs2306427	38345896	A	ADD	1167	1.18	1.373	0.1698
1	rs41307896	38348506	A	ADD	1167	1.051	0.3043	0.7609
1	rs34655914	38397341	G	ADD	1167	1.233	1.849	0.06445
1	rs35267671	38397369	C	ADD	1167	1.233	1.849	0.06445
1	rs871524	38411445	A	ADD	1167	0.7058	-2.957	0.003104
1	rs9293	38423853	G	ADD	1167	0.9955	-0.02673	0.9787
1	rs28675056	38425895	T	ADD	1167	0.9955	-0.02673	0.9787
1	rs10890216	38442547	G	ADD	1167	0.9955	-0.02673	0.9787
1	rs7555461	38444749	C	ADD	1167	1.238	1.916	0.05538
1	rs11210870	38449910	C	ADD	1167	1.213	1.604	0.1087
1	rs6680796	38450367	A	ADD	1167	0.9955	-0.02673	0.9787
1	rs7366048	38463504	T	ADD	1167	1.261	2.064	0.03897
1	rs17499125	39305403	T	ADD	1167	1.132	1.024	0.306
1	rs1925678	39325063	T	ADD	1167	0.9573	-0.3771	0.7061
1	rs3828041	39330399	A	ADD	1167	1.129	1.006	0.3142
1	rs12127091	39339449	T	ADD	1167	0.9032	-0.9343	0.3501
1	rs880303	39340282	T	ADD	1167	0.9032	-0.9343	0.3501
1	rs16825625	39340607	G	ADD	1167	0.9883	-0.06889	0.9451
1	rs874243	39340862	G	ADD	1167	1.12	0.933	0.3508
1	rs2147914	39352271	T	ADD	1167	0.8976	-0.9894	0.3225
1	rs9438984	39361615	A	ADD	1167	0.884	-1.14	0.2543
1	rs61750827	39384625	T	ADD	1167	0.7592	-1.272	0.2034
1	rs11205525	39466626	G	ADD	1167	1.096	0.835	0.4037
1	rs10888613	39466786	G	ADD	1167	1.141	1.192	0.2334
1	rs3736890	39549983	A	ADD	1167	1.283	1.839	0.06592
1	rs2282232	39568765	T	ADD	1165	0.961	-0.3466	0.7289
1	rs16826022	39734598	C	ADD	1167	1.065	0.3316	0.7402
1	rs2275188	39748921	G	ADD	1167	1.012	0.1016	0.9191
1	rs2039597	39749884	T	ADD	1167	1.095	0.6028	0.5466
1	rs2275187	39763242	G	ADD	1167	1.007	0.06034	0.9519
1	rs41270803	39766041	G	ADD	1167	1.127	0.9499	0.3422
1	rs2275186	39766055	C	ADD	1167	1.004	0.03023	0.9759
1	rs16826069	39797055	G	ADD	1167	1.198	1.457	0.1452
1	rs41270807	39801815	C	ADD	1167	1.125	0.9338	0.3504
1	rs16826093	39815143	A	ADD	1167	1.127	0.9502	0.342
1	rs41270811	39815344	A	ADD	1167	1.125	0.9338	0.3504
1	rs41270815	39816546	A	ADD	1167	0.9089	-0.4748	0.6349
1	rs2296172	39835817	G	ADD	1167	1.125	0.9338	0.3504
1	rs663892	39889677	A	ADD	1167	1.008	0.0675	0.9462
1	rs625384	39893093	T	ADD	1167	1.002	0.01387	0.9889
1	rs683135	39895460	A	ADD	1167	1.007	0.05921	0.9528
1	rs587404	39908506	A	ADD	1167	1.031	0.2621	0.7932
1	rs2296173	39913351	G	ADD	1167	1.125	0.9338	0.3504
1	rs668556	39914363	G	ADD	1167	0.894	-1.008	0.3134
1	rs7554206	39929240	T	ADD	1167	1.042	0.3565	0.7215
1	rs6525	39988084	A	ADD	1165	0.8142	-1.952	0.05091
1	rs2889739	39988708	G	ADD	1167	0.9999	-0.0005585	0.9996
1	rs41270825	39988799	A	ADD	1167	0.9901	-0.04382	0.9651
1	rs11583829	39991474	C	ADD	1167	1.013	0.09585	0.9236
1	rs2230006	39991475	A	ADD	1167	1.015	0.1138	0.9094
1	rs12755743	40027464	A	ADD	1167	0.8488	-0.8479	0.3965
1	rs12127094	40030823	T	ADD	1167	0.9461	-0.3256	0.7447
1	rs17513135	40035686	T	ADD	1167	1.101	0.7922	0.4282
1	rs41264487	40037354	G	ADD	1167	1.131	0.926	0.3544
1	rs11206504	40097136	C	ADD	1167	0.9388	-0.4315	0.6661
1	rs2871601	40137754	A	ADD	1164	1.167	1.149	0.2506
1	rs784634	40149642	G	ADD	1167	0.9627	-0.2759	0.7826
1	rs113763288	40149870	C	ADD	1167	0.9604	-0.2939	0.7688
1	rs113459798	40149875	T	ADD	1167	1.131	1.103	0.2701
1	rs9662128	40150156	A	ADD	1167	1.125	1.053	0.2922
1	rs7520588	40214525	A	ADD	1156	0.7506	-2.537	0.01118
1	rs1046988	40219065	T	ADD	1167	0.7888	-2.098	0.03591
1	rs12094291	40226046	A	ADD	1167	0.8012	-1.958	0.05021
1	rs493473	40229319	A	ADD	1162	0.7007	-3.042	0.002353
1	rs2463260	40229368	G	ADD	1160	0.7586	-2.687	0.007216
1	rs230321	40236074	C	ADD	1167	0.959	-0.3246	0.7455
1	rs230329	40253786	T	ADD	1161	0.9652	-0.3314	0.7404
1	rs57439527	40253812	A	ADD	1166	0.8318	-0.8962	0.3701
1	rs2294814	40319587	C	ADD	1162	0.8994	-1.004	0.3155
1	rs3845570	40349131	A	ADD	1167	0.9629	-0.3504	0.726
1	rs3134614	40363054	G	ADD	1167	1.063	0.3944	0.6933
1	rs41268047	40435157	G	ADD	1167	1.149	0.6806	0.4961
1	rs6689837	40555274	G	ADD	1167	1.322	1.38	0.1675
1	rs10889205	40705726	T	ADD	1167	0.9729	-0.2123	0.8319
1	rs16827109	40735817	G	ADD	1167	0.8761	-0.6704	0.5026
1	rs2076697	40737589	C	ADD	1167	1.515	2.193	0.02834
1	rs112370406	40769588	T	ADD	1167	1.327	1.384	0.1665
1	rs72944910	40770425	A	ADD	1167	0.6791	-1.588	0.1122
1	rs2228567	40773123	C	ADD	1167	1.063	0.3819	0.7026
1	rs2228564	40773149	C	ADD	1167	0.9125	-0.7087	0.4785
1	rs56326652	40775926	G	ADD	1167	0.6733	-1.635	0.1021
[truncated: 68,012 more rows]

## Sheet: Supplemenraty table 5.3
Supplementary table S5.3 Summary statistics of genetics case control (UC vs. control)
Logistic regression analyses (Control =920, UC =161, inflation factor λ= 1.077)
CHR	SNP	BP	A1	TEST	NMISS	OR	STAT	P
1	rs3115849	762273	G	ADD	1106	0.9643	-0.2207	0.8253
1	rs4372192	876499	A	ADD	1106	1.291	1.052	0.2928
1	rs142558220	878314	C	ADD	1106	0.9926	-0.03763	0.97
1	rs2272757	881627	G	ADD	1106	1.043	0.3441	0.7308
1	rs35471880	881918	A	ADD	1106	0.8171	-0.8195	0.4125
1	rs3748595	887560	A	ADD	1106	1.253	0.9479	0.3432
1	rs3828047	887801	A	ADD	1106	1.313	1.119	0.2629
1	rs3748596	888639	T	ADD	1106	1.313	1.119	0.2629
1	rs3748597	888659	T	ADD	1106	1.313	1.119	0.2629
1	rs13303056	889158	G	ADD	1106	1.292	1.054	0.2917
1	rs13302945	889159	A	ADD	1106	1.292	1.054	0.2917
1	rs3828049	889238	A	ADD	1106	1.245	0.891	0.3729
1	rs13303010	894573	G	ADD	1106	1.189	0.8398	0.401
1	rs4970441	897325	G	ADD	1106	1.199	0.778	0.4366
1	rs13303229	897564	T	ADD	1106	1.217	0.8403	0.4007
1	rs6696971	897738	T	ADD	1106	1.175	0.6812	0.4957
1	rs6605071	898323	T	ADD	1106	1.303	1.145	0.2521
1	rs41285808	898467	T	ADD	1106	1.218	0.801	0.4231
1	rs28705211	900505	C	ADD	1106	0.9829	-0.1315	0.8954
1	rs28507236	906272	C	ADD	1106	1.212	0.974	0.3301
1	rs3829740	909238	G	ADD	1106	0.8167	-1.714	0.08661
1	rs3829738	909309	C	ADD	1106	0.9629	-0.249	0.8034
1	rs28548431	909419	T	ADD	1106	0.6239	-2.938	0.003304
1	rs7417106	911595	A	ADD	1106	0.9666	-0.2406	0.8099
1	rs74045046	911916	T	ADD	1106	0.8905	-0.734	0.463
1	rs9803103	912049	T	ADD	1106	0.7585	-2.329	0.01987
1	rs13302979	914333	C	ADD	1106	0.7758	-2.137	0.03262
1	rs34903276	914839	T	ADD	1106	0.9711	-0.1169	0.907
1	rs13303368	914852	G	ADD	1106	0.7756	-2.111	0.03473
1	rs13303033	914940	T	ADD	1106	0.7861	-2.031	0.04227
1	rs6660139	916549	A	ADD	1106	0.788	-1.688	0.09141
1	rs28566954	916590	A	ADD	1106	0.6812	-2.416	0.01571
1	rs2298214	935222	C	ADD	1106	0.7301	-2.645	0.008165
1	rs1921	949608	A	ADD	1106	0.7824	-2.053	0.04005
1	rs2799066	977330	T	ADD	1106	0.7435	-1.349	0.1774
1	rs2710876	977570	G	ADD	1106	0.7374	-1.39	0.1644
1	rs3128098	981087	A	ADD	1106	0.8053	-0.9651	0.3345
1	rs2465128	981931	A	ADD	1106	0.8619	-0.7233	0.4695
1	rs76264143	982844	C	ADD	1106	1.277	1.295	0.1952
1	rs3128102	982941	T	ADD	1106	0.7335	-1.415	0.157
1	rs10267	982994	T	ADD	1106	0.7435	-1.349	0.1774
1	rs9442391	984302	T	ADD	1106	0.847	-1.405	0.16
1	rs2275813	985266	C	ADD	1106	0.822	-1.686	0.09189
1	1:985450	985450	A	ADD	1106	0.9635	-0.3043	0.7609
1	rs2710887	986443	C	ADD	1106	0.906	-0.4838	0.6285
1	rs9803031	987200	C	ADD	1106	0.8768	-0.638	0.5235
1	rs4275402	990280	C	ADD	1106	0.7988	-1.624	0.1043
1	rs3121561	990380	T	ADD	1106	0.7546	-2.008	0.04466
1	rs4633229	1007203	A	ADD	1106	0.596	-3.365	0.0007643
1	rs71628928	1007222	T	ADD	1106	1.013	0.07995	0.9363
1	rs4333796	1007432	G	ADD	1105	0.6998	-2.967	0.003006
1	rs10907177	1021346	G	ADD	1106	0.9916	-0.05189	0.9586
1	rs3737728	1021415	A	ADD	1106	0.6539	-3.038	0.002385
1	rs4074137	1026707	C	ADD	1106	0.8088	-1.78	0.07505
1	rs60024177	1110991	C	ADD	1106	0.8352	-0.7931	0.4277
1	rs6668667	1114668	A	ADD	1106	0.6757	-1.432	0.1523
1	rs13376597	1115994	A	ADD	1106	1.396	2.036	0.04177
1	rs13374146	1116231	C	ADD	1106	1.64	2.215	0.02678
1	rs10907171	1118212	C	ADD	1106	1.012	0.08657	0.931
1	rs2274792	1132785	T	ADD	1102	0.8506	-0.7912	0.4288
1	rs2274791	1132938	A	ADD	1106	0.9082	-0.4843	0.6282
1	rs2274790	1132966	A	ADD	1106	0.8627	-0.7353	0.4622
1	rs2274789	1133077	G	ADD	1105	0.9019	-0.7362	0.4616
1	rs2298211	1147243	C	ADD	1105	1.022	0.1027	0.9182
1	rs2298212	1147297	A	ADD	1105	1.035	0.1673	0.8671
1	rs17568	1147422	T	ADD	1106	1.003	0.01996	0.9841
1	rs12036216	1153113	A	ADD	1106	1.019	0.1015	0.9191
1	rs2887286	1156131	C	ADD	1106	1.281	1.641	0.1009
1	rs6603781	1158631	A	ADD	1106	1.072	0.3942	0.6934
1	rs7515488	1163804	T	ADD	1105	1.021	0.1255	0.9001
1	rs11260566	1178245	T	ADD	1106	1.157	0.7745	0.4386
1	rs78555129	1178482	G	ADD	1106	1.127	0.6294	0.5291
1	rs12093154	1178925	A	ADD	1106	1.145	0.7103	0.4775
1	rs113164957	1179309	A	ADD	1106	1.15	0.731	0.4648
1	rs1262894	1217011	C	ADD	1106	0.7809	-1.048	0.2948
1	rs115316182	1222690	T	ADD	1106	0.985	-0.05987	0.9523
1	rs1570867	1225959	G	ADD	1106	1.226	1.263	0.2067
1	rs586965	1226348	G	ADD	1106	0.9256	-0.4375	0.6617
1	rs139600717	1231587	A	ADD	1106	0.8681	-0.6153	0.5383
1	rs1739855	1233941	C	ADD	1106	0.7867	-0.9893	0.3225
1	rs12408158	1238492	A	ADD	1106	1.187	1.015	0.3102
1	rs2274262	1242707	A	ADD	1106	0.8093	-0.9007	0.3677
1	rs12103	1247494	T	ADD	1106	1.094	0.6057	0.5447
1	rs12142199	1249187	G	ADD	1106	1.019	0.1311	0.8957
1	rs1886772	1254443	G	ADD	1106	0.9204	-0.3339	0.7385
1	rs10907179	1254841	C	ADD	1106	0.9204	-0.3339	0.7385
1	rs2296472	1262591	C	ADD	1106	0.9543	-0.1915	0.8481
1	rs307349	1262966	C	ADD	1106	0.9205	-0.3319	0.74
1	rs307350	1263144	G	ADD	1106	0.9868	-0.05325	0.9575
1	rs76755863	1266738	A	ADD	1105	0.5908	-2.033	0.04209
1	rs141430443	1266740	A	ADD	1105	0.5908	-2.033	0.04209
1	rs307371	1273116	A	ADD	1106	0.9685	-0.1279	0.8983
1	rs307370	1273278	A	ADD	1105	0.9586	-0.2796	0.7797
1	rs4970365	1289911	G	ADD	1106	0.9427	-0.2316	0.8169
1	rs1240746	1330726	G	ADD	1106	0.98	-0.1313	0.8955
1	rs35242196	1333598	A	ADD	1106	1.056	0.3107	0.756
1	rs111876693	1336006	T	ADD	1106	0.8809	-0.5363	0.5917
1	rs2275915	1342612	C	ADD	1106	1.065	0.4346	0.6639
1	rs904589	1354515	G	ADD	1106	1.182	0.7815	0.4345
1	rs3766165	1354594	G	ADD	1106	1.199	0.8491	0.3958
1	rs12022947	1361633	A	ADD	1105	1.096	0.5564	0.578
1	rs12030806	1361641	T	ADD	1105	1.036	0.2526	0.8006
1	rs1892289	1374834	G	ADD	1104	0.9391	-0.4272	0.6692
1	rs34301361	1386016	G	ADD	1106	1.014	0.08432	0.9328
1	rs9793066	1387726	G	ADD	1106	1.072	0.4358	0.663
1	rs9793256	1387764	A	ADD	1106	1.072	0.4358	0.663
1	rs35096659	1389695	T	ADD	1106	0.984	-0.1089	0.9133
1	rs1781147	1390875	T	ADD	1106	1.033	0.2189	0.8267
1	rs1695873	1391304	C	ADD	1106	1.015	0.1028	0.9181
1	rs79835757	1391562	A	ADD	1106	0.7746	-1.563	0.1181
1	rs819972	1418004	C	ADD	1106	1.022	0.09409	0.925
1	rs819976	1421531	A	ADD	1106	1.055	0.2117	0.8323
1	rs819977	1423267	G	ADD	1106	1.005	0.02184	0.9826
1	rs819980	1425700	C	ADD	1106	1.005	0.02184	0.9826
1	rs149187984	1425816	A	ADD	1106	1.161	0.5937	0.5527
1	rs139902189	1430985	T	ADD	1106	1.161	0.5937	0.5527
1	rs9439458	1451380	C	ADD	1106	0.9865	-0.07467	0.9405
1	rs3118507	1458073	G	ADD	1106	0.8725	-0.9665	0.3338
1	rs28370384	1469289	C	ADD	1106	0.8833	-0.9807	0.3267
1	rs7533	1479333	G	ADD	1106	1.026	0.1942	0.846
1	rs6666293	1509825	G	ADD	1106	1.066	0.4977	0.6187
1	rs7418389	1551927	T	ADD	1106	1.008	0.06125	0.9512
1	rs12755088	1558792	T	ADD	1106	1.214	0.9526	0.3408
1	rs28510084	1562437	G	ADD	1106	0.9092	-0.6551	0.5124
1	rs11544452	1562536	A	ADD	1106	1.063	0.3427	0.7318
1	rs74892851	1563789	A	ADD	1106	1.011	0.08853	0.9295
1	rs7531938	1585597	A	ADD	1106	1.074	0.5699	0.5687
1	rs3936009	1585642	G	ADD	1106	1.076	0.5824	0.5603
1	rs874516	1635004	T	ADD	1103	1.043	0.3697	0.7116
1	rs11488590	1635108	A	ADD	1104	1.003	0.0106	0.9915
1	rs11488591	1635565	T	ADD	1104	1.006	0.02391	0.9809
1	rs2076329	1635619	T	ADD	1104	0.9783	-0.1867	0.8519
1	rs55880629	1635749	C	ADD	1104	0.9814	-0.1664	0.8678
1	rs2072922	1635928	A	ADD	1104	1.06	0.2557	0.7982
1	rs1534950	1635943	C	ADD	1104	1.006	0.02391	0.9809
1	rs1534951	1635979	C	ADD	1104	1.006	0.02391	0.9809
1	rs1059822	1636044	G	ADD	1104	0.9669	-0.286	0.7749
1	rs4288535	1636112	A	ADD	1104	0.9977	-0.009994	0.992
1	rs2179381	1636274	C	ADD	1104	0.994	-0.05273	0.9579
1	rs36039898	1653004	T	ADD	1104	1.276	1.242	0.2143
1	rs16825265	1653028	C	ADD	1104	1.254	1.125	0.2605
1	rs2294486	1663851	C	ADD	1104	0.8212	-1.672	0.09443
1	rs2294487	1663861	A	ADD	1104	0.8199	-1.684	0.09211
1	rs7407	1684472	C	ADD	1106	1.249	1.875	0.06074
1	rs4751	1686040	T	ADD	1106	1.186	1.453	0.1462
1	rs2072929	1686943	C	ADD	1106	1.07	0.5847	0.5588
1	rs2076327	1686962	T	ADD	1106	1.104	0.8503	0.3952
1	rs4648624	1688513	T	ADD	1106	1.181	1.413	0.1576
1	rs2235537	1689762	C	ADD	1106	1.162	1.282	0.1997
1	rs77354509	1737895	A	ADD	1106	0.8041	-1.128	0.2594
1	rs17363334	1737900	T	ADD	1106	0.8041	-1.128	0.2594
1	rs2247560	1846765	G	ADD	1106	1.199	1.525	0.1272
1	rs2748986	1847856	G	ADD	1106	1.218	1.669	0.09515
1	rs28640257	1849529	A	ADD	1106	1.205	1.562	0.1183
1	rs72634869	1849923	A	ADD	1106	0.7467	-1.355	0.1755
1	rs2803348	1854109	A	ADD	1106	1.244	1.833	0.06685
1	rs941530	1858309	T	ADD	1106	1.265	1.949	0.0513
1	rs4648734	1859131	T	ADD	1106	1.286	1.873	0.06113
1	rs2803295	1861582	C	ADD	1106	1.205	1.563	0.118
1	rs2748981	1873453	G	ADD	1101	1.241	1.907	0.05658
1	rs2803326	1873514	A	ADD	1106	1.261	1.982	0.04749
1	rs2803327	1873525	T	ADD	1106	1.253	1.927	0.05395
1	rs12758705	1873625	A	ADD	1101	1.367	2.451	0.01424
1	rs2803336	1875858	C	ADD	1106	1.217	1.666	0.09573
1	rs2803337	1875859	A	ADD	1106	1.218	1.68	0.09298
1	rs3795290	1886859	T	ADD	1106	1.168	1.17	0.2421
1	rs28548017	1887019	A	ADD	1106	1.207	1.292	0.1963
1	rs28575980	1887245	A	ADD	1106	1.147	1.014	0.3105
1	rs3820011	1888193	A	ADD	1106	1.159	1.111	0.2667
1	rs2748972	1891477	G	ADD	1106	1.255	1.311	0.1897
1	rs7523728	1895177	T	ADD	1106	1.086	0.6329	0.5268
1	rs16824585	1896440	A	ADD	1106	1.086	0.6329	0.5268
1	rs35269416	1900186	C	ADD	1106	1.119	0.7841	0.433
1	rs16824588	1900232	C	ADD	1106	1.111	0.9106	0.3625
1	rs3795280	1916890	T	ADD	1106	1.088	0.7126	0.4761
1	rs4350140	1918488	A	ADD	1106	0.8348	-1.56	0.1187
1	rs13303195	1922303	C	ADD	1105	0.8152	-1.752	0.07985
1	rs2376805	1956362	G	ADD	1106	1.17	1.041	0.2977
1	rs2229110	1957037	T	ADD	1106	0.9706	-0.2423	0.8086
1	rs28408173	1960674	T	ADD	1106	0.6932	-1.948	0.05142
1	rs28431879	1961408	T	ADD	1106	0.7001	-1.896	0.05792
1	rs12184	1987993	C	ADD	1106	0.9387	-0.5053	0.6134
1	rs1878745	1991014	G	ADD	1106	0.7542	-1.665	0.09584
1	rs2459986	2005740	T	ADD	1106	0.7631	-1.443	0.1489
1	rs3128303	2075814	T	ADD	1106	1.279	1.416	0.1567
1	rs262670	2082458	T	ADD	1106	0.869	-1.054	0.292
1	rs3123592	2087557	C	ADD	1106	1.221	1.126	0.26
1	rs3737633	2101059	G	ADD	1104	1.11	0.5663	0.5712
1	rs262689	2113266	A	ADD	1106	0.9178	-0.4991	0.6177
1	rs3123595	2117558	T	ADD	1106	1.148	0.7749	0.4384
1	rs2503701	2121118	C	ADD	1106	1.111	0.8687	0.385
1	rs1058411	2125172	A	ADD	1104	1.154	0.7959	0.4261
1	rs262695	2144788	G	ADD	1106	0.9952	-0.04012	0.968
1	rs1039100	2286947	A	ADD	1106	0.9506	-0.3674	0.7133
1	rs2645087	2288852	A	ADD	1106	0.8075	-1.264	0.2062
1	rs12037485	2332391	T	ADD	1106	0.8411	-1.463	0.1435
1	rs11586985	2337277	T	ADD	1106	1.3	1.609	0.1076
1	rs3795269	2338126	A	ADD	1106	0.8473	-1.38	0.1675
1	rs2494598	2340200	T	ADD	1106	1.137	0.8576	0.3911
1	rs1143016	2340212	A	ADD	1106	1.093	0.3862	0.6994
1	rs12727342	2409892	A	ADD	1106	1.056	0.465	0.642
1	rs10797428	2411451	A	ADD	1106	1.07	0.5884	0.5563
1	rs7512269	2418625	T	ADD	1106	1.323	1.719	0.08553
1	rs2477699	2422614	G	ADD	1106	0.8702	-1.063	0.288
1	rs2296442	2430617	T	ADD	1106	1.048	0.3964	0.6918
1	rs2477707	2431057	T	ADD	1106	1.14	0.8904	0.3732
1	rs12736998	2433900	C	ADD	1106	1.012	0.1035	0.9176
1	rs2494620	2441358	C	ADD	1106	1.247	1.575	0.1154
1	rs2494619	2441392	C	ADD	1106	1.247	1.575	0.1154
1	rs7535528	2444414	A	ADD	1106	0.9091	-0.8032	0.4218
1	rs2247308	2445406	G	ADD	1106	1.247	1.575	0.1154
1	rs2236395	2446880	G	ADD	1106	1.239	1.53	0.1261
1	rs2236394	2446960	C	ADD	1106	1.239	1.53	0.1261
1	rs2494636	2452357	A	ADD	1101	1.225	1.456	0.1453
1	rs2985862	2452569	T	ADD	1106	0.8322	-1.334	0.1823
1	rs2227313	2487766	C	ADD	1106	0.9024	-0.8805	0.3786
1	rs4870	2488153	G	ADD	1106	0.9071	-0.8232	0.4104
1	rs2257763	2490898	A	ADD	1106	0.8973	-0.9229	0.356
1	rs2281852	2490942	A	ADD	1106	0.9182	-0.7287	0.4662
1	rs2234161	2491205	T	ADD	1106	0.8985	-0.9118	0.3619
1	rs2234167	2494330	A	ADD	1106	1.03	0.1676	0.8669
1	rs6701238	2520500	A	ADD	1106	0.9021	-0.8441	0.3986
1	rs6670198	2520527	C	ADD	1106	0.9023	-0.8423	0.3996
1	rs2296443	2522392	A	ADD	1097	0.9758	-0.2098	0.8338
1	rs745368	2524205	T	ADD	1106	0.8722	-1.077	0.2813
1	rs745367	2524457	C	ADD	1106	0.9021	-0.8441	0.3986
1	rs3748816	2526746	G	ADD	1106	0.9007	-0.8561	0.392
1	rs2843401	2528133	T	ADD	1106	0.9016	-0.8196	0.4125
1	rs4648562	2535613	A	ADD	1106	0.9016	-0.8196	0.4125
1	rs4648652	2535758	G	ADD	1106	0.9122	-0.7536	0.4511
1	rs78506337	2537095	A	ADD	1106	0.8981	-0.8511	0.3947
1	rs41300092	2537838	T	ADD	1106	0.9181	-0.6726	0.5012
1	rs10797440	2541269	G	ADD	1106	0.9281	-0.61	0.5419
1	rs4648657	2560735	A	ADD	1106	0.9486	-0.4219	0.6731
1	rs4648658	2560882	G	ADD	1106	0.9268	-0.6213	0.5344
1	rs4648659	2560903	T	ADD	1106	0.9398	-0.4938	0.6215
1	rs4648662	2573199	A	ADD	1106	0.6898	-2.168	0.03014
1	rs4576609	2938265	T	ADD	1106	0.8972	-0.7422	0.4579
1	rs3795262	2938697	G	ADD	1106	0.8972	-0.7422	0.4579
1	rs3795263	2938989	A	ADD	1106	1.075	0.5247	0.5998
1	rs2297828	2983963	A	ADD	1106	0.9828	-0.138	0.8902
1	rs2297829	2984087	A	ADD	1106	1.08	0.6431	0.5201
1	rs2282198	3301721	T	ADD	1106	0.8808	-0.9749	0.3296
1	rs10909936	3311101	G	ADD	1099	1.162	0.8552	0.3924
1	rs871822	3312914	G	ADD	1106	0.9106	-0.7163	0.4738
1	rs192554855	3319339	A	ADD	1106	1.554	2.271	0.02312
1	rs870124	3328358	T	ADD	1106	0.972	-0.1775	0.8591
1	rs2493292	3328659	T	ADD	1106	1.021	0.1299	0.8966
1	rs41303861	3342109	T	ADD	1106	0.9242	-0.5556	0.5785
1	rs870171	3342804	T	ADD	1106	0.7932	-1.762	0.07808
1	rs6424078	3383898	A	ADD	1106	0.8563	-0.7353	0.4621
1	rs77768688	3388269	A	ADD	1106	1.151	0.6272	0.5305
1	rs2185639	3389727	C	ADD	1106	0.9152	-0.5036	0.6146
1	rs4422946	3394640	A	ADD	1106	1.03	0.1166	0.9072
1	rs10797395	3395039	G	ADD	1106	0.8845	-0.6938	0.4878
1	rs61734742	3395174	A	ADD	1106	0.8818	-0.5527	0.5805
1	rs2794321	3407043	T	ADD	1106	0.9704	-0.1363	0.8916
1	rs61746168	3410581	A	ADD	1106	0.9557	-0.2094	0.8341
1	rs61742508	3410644	G	ADD	1106	0.9433	-0.2659	0.7903
1	rs61730954	3411038	A	ADD	1106	0.9643	-0.165	0.869
1	rs78747258	3411184	A	ADD	1106	0.9643	-0.165	0.869
1	rs10909951	3414105	T	ADD	1106	0.878	-1.083	0.279
1	rs7553399	3416449	C	ADD	1106	0.9967	-0.02532	0.9798
1	rs4648508	3418391	T	ADD	1106	1.03	0.2393	0.8108
1	rs2821008	3421897	G	ADD	1106	0.8541	-1.082	0.2794
1	rs2247236	3422642	G	ADD	1106	0.8626	-0.9928	0.3208
1	rs41315296	3424508	A	ADD	1106	1.033	0.1453	0.8845
1	rs61735125	3425183	A	ADD	1106	1.033	0.1453	0.8845
1	rs2821005	3426594	G	ADD	1106	0.8759	-0.8744	0.3819
1	rs79653272	3427298	A	ADD	1106	0.7989	-1.231	0.2182
1	rs2821000	3427351	G	ADD	1106	0.7989	-1.231	0.2182
1	rs2794360	3427485	A	ADD	1106	0.7989	-1.231	0.2182
1	rs2820999	3428160	G	ADD	1106	1.014	0.1136	0.9095
1	rs11585362	3428608	A	ADD	1106	1.219	1.223	0.2214
1	rs10797399	3440824	A	ADD	1106	1.088	0.6642	0.5066
1	rs2794340	3496479	T	ADD	1105	1.073	0.3782	0.7053
1	rs7513275	3511934	G	ADD	1106	0.9738	-0.1657	0.8684
1	rs2794330	3519179	T	ADD	1106	1.101	0.7743	0.4387
1	rs2760321	3548136	T	ADD	1106	0.9459	-0.3505	0.726
1	rs2760320	3548832	C	ADD	1106	0.663	-1.62	0.1052
1	rs3818330	3555428	T	ADD	1106	1.326	1.977	0.04806
1	rs1801173	3598910	T	ADD	1106	0.8828	-0.87	0.3843
1	rs3765730	3607520	A	ADD	1106	1.163	1.318	0.1875
1	rs12122732	3607532	A	ADD	1106	0.956	-0.2504	0.8023
1	rs1801174	3638674	C	ADD	1106	0.9287	-0.4042	0.6861
1	rs6424091	3640085	C	ADD	1096	1.04	0.2631	0.7925
1	rs2181486	3644349	A	ADD	1106	1.02	0.1405	0.8883
1	rs2146657	3644374	A	ADD	1106	1.02	0.1446	0.8851
1	rs2236366	3644805	G	ADD	1106	1.126	0.5694	0.5691
1	rs2096224	3645844	G	ADD	1106	1.206	1.363	0.1728
1	rs11589885	3646137	C	ADD	1106	1.131	0.9232	0.3559
1	rs1885867	3646192	G	ADD	1106	1.025	0.1748	0.8613
1	rs1885866	3646214	T	ADD	1106	1.03	0.2082	0.8351
1	rs41315312	3669172	T	ADD	1106	1.408	1.564	0.1177
1	rs10797410	3669201	G	ADD	1106	0.9476	-0.4512	0.6518
1	rs10910021	3669205	G	ADD	1106	0.9556	-0.3811	0.7031
1	rs4648555	3672156	A	ADD	1106	0.8696	-1.036	0.3003
1	rs4648405	3673496	G	ADD	1106	0.8918	-0.8656	0.3867
1	rs1181883	3677933	C	ADD	1106	1.016	0.1305	0.8962
1	rs1181879	3679139	C	ADD	1106	1.034	0.2809	0.7787
1	rs4648556	3679146	A	ADD	1106	0.9011	-0.7872	0.4311
1	rs4648557	3679307	C	ADD	1106	0.8979	-0.8158	0.4146
1	rs10910024	3679775	T	ADD	1106	0.9093	-0.6912	0.4895
1	rs36124273	3700430	T	ADD	1103	0.5857	-1.952	0.0509
1	rs2298227	3701663	C	ADD	1106	0.6553	-1.839	0.06598
1	rs12759775	3713077	T	ADD	1105	1.21	1.167	0.243
1	rs12729542	3731959	T	ADD	1106	0.7501	-1.218	0.2234
1	rs12728401	3731965	A	ADD	1106	0.7624	-1.353	0.176
1	rs4648409	3732103	T	ADD	1106	0.9837	-0.1413	0.8877
1	rs6703035	3732782	T	ADD	1104	0.9656	-0.2996	0.7645
1	rs6663840	3743319	A	ADD	1106	0.9694	-0.2458	0.8058
1	rs2275831	3745924	A	ADD	1106	1.23	0.8431	0.3992
1	rs2275828	3746583	T	ADD	1106	0.9744	-0.2205	0.8255
1	rs2275827	3746585	G	ADD	1106	1.063	0.4738	0.6356
1	rs2275826	3746589	C	ADD	1106	1.221	0.814	0.4156
1	rs6424058	3747580	T	ADD	1106	0.9715	-0.2457	0.8059
1	rs6413779	3747603	T	ADD	1106	1.221	0.814	0.4156
1	rs12746541	3753013	C	ADD	1103	0.8593	-1.127	0.2599
1	rs2275824	3753136	T	ADD	1106	0.9733	-0.2299	0.8182
1	rs1891941	3755675	T	ADD	1106	1.221	0.814	0.4156
1	rs10797347	3759784	A	ADD	1106	1.257	0.9628	0.3357
1	rs72848418	3761465	A	ADD	1106	1.084	0.4905	0.6238
1	rs2275822	3761479	T	ADD	1106	0.9715	-0.2457	0.8059
1	rs10492942	3764216	T	ADD	1106	1.064	0.4662	0.6411
1	rs34891610	3774130	G	ADD	1106	0.9061	-0.7512	0.4525
1	rs12723005	3774138	C	ADD	1106	0.9061	-0.7512	0.4525
1	rs12722891	3774296	G	ADD	1106	0.8931	-0.8583	0.3907
1	rs12726906	3774312	C	ADD	1106	0.8545	-1.187	0.2351
1	rs4376673	3775454	C	ADD	1106	1.232	0.8648	0.3872
1	rs12129902	3776989	T	ADD	1106	0.7469	-1.44	0.1498
1	rs35969031	3786146	G	ADD	1106	0.9585	-0.2481	0.8041
1	rs1141070	3786189	A	ADD	1106	0.8183	-1.707	0.08783
1	rs12738235	3786245	A	ADD	1106	0.9768	-0.1385	0.8899
1	rs3205087	3800242	G	ADD	1106	0.9264	-0.6587	0.5101
1	rs4520357	3806643	A	ADD	1106	0.9589	-0.3119	0.7551
1	rs7513321	3807122	A	ADD	1106	1.051	0.3025	0.7623
1	rs4131373	3807388	A	ADD	1106	1.051	0.3025	0.7623
1	rs11807227	3809423	A	ADD	1106	0.8794	-0.6875	0.4918
1	rs1061968	4772053	C	ADD	1106	1	-6.049e-05	1
1	rs242056	4772717	G	ADD	1104	0.8514	-1.312	0.1896
1	rs389959	4834606	C	ADD	1106	0.9808	-0.1541	0.8775
1	rs11805709	4847594	T	ADD	1105	0.8103	-1.497	0.1343
1	rs4654460	4847845	G	ADD	1106	1.03	0.2454	0.8062
1	rs1287634	5925371	A	ADD	1106	0.8548	-1.327	0.1844
1	rs555164	5926507	C	ADD	1106	0.8563	-1.312	0.1896
1	rs78598342	5928133	T	ADD	1106	0.9341	-0.2864	0.7745
1	rs868163	5934490	A	ADD	1104	1.243	1.903	0.05704
1	rs905467	5934500	C	ADD	1104	0.9397	-0.4578	0.6471
1	rs1287637	5935162	A	ADD	1106	1.212	1.326	0.1849
1	rs3747992	5937168	A	ADD	1106	1.176	1.389	0.1647
1	rs3747990	5937327	T	ADD	1106	0.7302	-1.771	0.0765
1	rs3747989	5937391	C	ADD	1106	0.9611	-0.2833	0.7769
1	rs11121915	5939544	T	ADD	1106	0.9498	-0.3648	0.7152
1	rs41280814	5947308	A	ADD	1106	0.7324	-1.763	0.07784
1	rs2282281	5948677	G	ADD	1106	0.9598	-0.2921	0.7702
1	rs12120967	5965381	T	ADD	1106	0.7252	-1.817	0.06915
1	rs7520105	5987696	C	ADD	1106	0.7162	-1.885	0.05944
1	rs2227911	6142308	C	ADD	1106	1.012	0.06285	0.9499
1	rs2273043	6149053	T	ADD	1106	0.7859	-1.169	0.2426
1	rs2273042	6149122	A	ADD	1106	0.7942	-1.129	0.2588
1	rs2294932	6154417	T	ADD	1106	0.8166	-1.391	0.1644
1	rs1555144	6155332	T	ADD	1106	1.172	1.226	0.2202
1	rs749434	6157282	T	ADD	1106	1.03	0.2455	0.8061
1	rs749435	6157297	C	ADD	1106	0.8927	-0.5833	0.5597
1	rs2311802	6157434	C	ADD	1106	1.041	0.3458	0.7295
1	rs2229002	6158562	A	ADD	1106	1.082	0.6624	0.5077
1	rs34324678	6160115	A	ADD	1106	1.126	0.7097	0.4779
1	rs12758341	6161959	A	ADD	1098	1.008	0.04505	0.9641
1	rs6696489	6162054	T	ADD	1103	1.072	0.5509	0.5817
1	rs1883768	6165419	T	ADD	1106	1.087	0.514	0.6073
1	rs59788818	6171992	A	ADD	1106	0.9478	-0.3633	0.7164
1	rs2843493	6184092	A	ADD	1106	0.9901	-0.08558	0.9318
1	rs2273041	6184192	G	ADD	1106	1.014	0.1203	0.9043
1	rs2273034	6188546	A	ADD	1106	0.8974	-0.8432	0.3991
1	rs9434662	6190215	T	ADD	1106	1.174	1.102	0.2705
1	rs17029184	6190315	T	ADD	1106	1.074	0.3447	0.7303
1	rs3765452	6194347	G	ADD	1106	1.159	1.008	0.3132
1	rs2250504	6195493	A	ADD	1106	0.986	-0.1209	0.9038
1	rs2250358	6196869	G	ADD	1106	0.9879	-0.1042	0.917
1	rs2746066	6196943	G	ADD	1106	0.9948	-0.04482	0.9643
1	rs2785582	6196951	A	ADD	1106	0.9948	-0.04482	0.9643
1	rs2273032	6202245	A	ADD	1106	1.058	0.3214	0.7479
1	rs41307755	6202423	A	ADD	1106	0.9144	-0.3494	0.7268
1	rs17436816	6204161	A	ADD	1106	0.774	-1.242	0.2143
1	rs17489787	6204222	G	ADD	1106	0.9431	-0.3214	0.7479
1	rs9435102	6204266	G	ADD	1106	1.074	0.6157	0.5381
1	rs41279496	6209265	T	ADD	1106	1.005	0.02223	0.9823
1	rs12565328	6209363	C	ADD	1106	1.148	1.11	0.2669
1	rs9434711	6211183	A	ADD	1106	1.143	1.069	0.2853
1	rs6700735	6211257	A	ADD	1106	0.8727	-0.521	0.6023
1	rs12074369	6215736	G	ADD	1106	1.109	0.5347	0.5928
1	rs3827727	6219363	T	ADD	1106	1.095	0.4189	0.6753
1	rs2294714	6257826	C	ADD	1106	1.241	1.732	0.08336
1	rs2294713	6257856	A	ADD	1106	1.354	2.619	0.008821
1	rs709209	6278414	G	ADD	1106	0.8887	-0.9534	0.3404
1	rs846111	6279370	C	ADD	1106	1.065	0.4904	0.6238
1	rs61760836	6305292	C	ADD	1106	0.8875	-0.9266	0.3542
1	rs61760837	6305303	C	ADD	1106	0.889	-0.9139	0.3608
1	rs12735670	6313938	C	ADD	1106	0.9579	-0.3479	0.7279
1	rs11590458	6314822	T	ADD	1106	0.9579	-0.3479	0.7279
1	rs35553413	6355065	C	ADD	1106	0.7262	-1.739	0.08203
1	rs7529205	6473294	G	ADD	1106	0.8747	-0.782	0.4342
1	rs112408380	6479925	T	ADD	1106	0.8052	-0.8108	0.4175
1	rs191234203	6500547	A	ADD	1105	0.743	-1.136	0.2559
1	rs4908552	6500660	A	ADD	1106	0.6298	-2.051	0.04023
1	rs3817918	6500919	C	ADD	1103	0.7204	-2.104	0.0354
1	rs2311045	6501044	G	ADD	1106	0.815	-1.165	0.244
1	rs55884073	6501152	T	ADD	1106	0.9072	-0.3765	0.7066
1	rs77656032	6508712	C	ADD	1106	0.766	-1.021	0.3072
1	rs3138159	6520024	A	ADD	1106	0.9306	-0.3136	0.7538
1	rs11800462	6524501	C	ADD	1106	0.6396	-1.869	0.06165
1	rs3007417	6526183	A	ADD	1106	0.9627	-0.1535	0.878
1	rs76625876	6528468	T	ADD	1106	0.5903	-2.143	0.03211
1	rs3138150	6528589	T	ADD	1106	0.9444	-0.2171	0.8281
1	rs730600	6529443	G	ADD	1106	0.7047	-1.955	0.05054
1	rs943584	6529748	T	ADD	1106	0.5992	-2.084	0.03716
1	rs2986753	6530435	G	ADD	1106	0.7287	-1.735	0.08274
1	rs61740145	6531124	C	ADD	1106	0.5897	-2.152	0.03143
1	rs74809741	6531589	T	ADD	1106	1.004	0.01681	0.9866
1	rs112471131	6531650	T	ADD	1106	0.5903	-2.143	0.03211
1	rs61741379	6533393	C	ADD	1106	0.6894	-2.061	0.03935
1	rs75490131	6545390	T	ADD	1105	0.6822	-1.933	0.05321
1	rs3007430	6557009	C	ADD	1106	0.7785	-1.297	0.1947
1	rs1556035	6579607	C	ADD	1106	0.6936	-1.791	0.07321
1	rs11122083	6593532	A	ADD	1106	0.7708	-1.31	0.1903
1	rs10864625	6614230	A	ADD	1106	0.8197	-1.027	0.3042
1	rs4908923	6614535	G	ADD	1106	0.7961	-1.214	0.2247
1	rs34160967	6635306	A	ADD	1106	1.06	0.3513	0.7254
1	rs17492553	6636461	C	ADD	1106	0.982	-0.1511	0.8799
1	rs12040340	6637171	A	ADD	1106	0.8609	-0.7719	0.4402
1	rs2229330	6649228	G	ADD	1098	0.5828	-1.893	0.05838
1	rs2232460	6659505	A	ADD	1106	1.005	0.04186	0.9666
1	rs2072948	6679848	T	ADD	1106	1.099	0.7784	0.4363
1	rs3747994	6681744	C	ADD	1106	0.9166	-0.6827	0.4948
1	rs3174820	6693097	G	ADD	1106	1.005	0.04062	0.9676
1	rs6804	6694574	A	ADD	1106	1.005	0.04219	0.9664
1	rs6577583	6695802	A	ADD	1106	0.8911	-0.9088	0.3635
1	rs200458	6704635	A	ADD	1106	0.7561	-1.357	0.1747
1	rs200454	6705874	C	ADD	1106	1.051	0.3482	0.7277
1	rs12137794	6705944	T	ADD	1106	1.13	0.6875	0.4918
1	rs12145525	6711146	C	ADD	1106	1.002	0.01511	0.9879
1	rs3810982	6947717	T	ADD	1106	0.9026	-0.6578	0.5106
1	rs72640073	7151479	C	ADD	1106	0.9912	-0.05766	0.954
1	rs970973	7202190	T	ADD	1106	0.9901	-0.08586	0.9316
1	rs1201529	7527996	T	ADD	1106	1.113	0.892	0.3724
1	rs3737907	7723534	A	ADD	1106	1.052	0.2473	0.8047
1	rs3737906	7723588	T	ADD	1106	1.29	1.655	0.09788
1	rs12128526	7723957	A	ADD	1106	1.453	3.194	0.001404
1	rs41278946	7737651	A	ADD	1106	1.08	0.3787	0.7049
1	rs3011926	7737799	A	ADD	1106	1.462	3.314	0.0009209
1	rs2071985	7796641	G	ADD	1106	1.032	0.2716	0.7859
1	rs41278952	7797503	G	ADD	1106	0.6472	-2.185	0.02888
1	rs1573753	7811014	G	ADD	1103	0.9012	-0.7918	0.4285
1	rs10779689	7811215	A	ADD	1102	0.9538	-0.366	0.7144
1	rs11576572	7833485	A	ADD	1106	0.797	-1.687	0.0916
1	rs228729	7845695	T	ADD	1106	1.079	0.6086	0.5428
1	rs2859390	7847529	G	ADD	1105	0.9773	-0.1489	0.8816
1	rs3213578	7861158	G	ADD	1106	1.151	0.7978	0.425
1	rs228669	7870048	T	ADD	1106	0.9859	-0.05795	0.9538
1	rs228690	7879322	T	ADD	1106	1.086	0.4267	0.6696
1	rs10462020	7880683	G	ADD	1106	0.7989	-1.49	0.1362
1	rs228692	7880712	A	ADD	1106	1.08	0.3631	0.7165
1	rs2859387	7887248	A	ADD	1106	1.076	0.601	0.5479
1	rs11590657	7887926	G	ADD	1106	0.9068	-0.4449	0.6564
1	rs2640908	7889941	T	ADD	1106	0.9463	-0.36	0.7189
1	rs1773135	7890264	A	ADD	1106	1.058	0.4446	0.6566
1	rs10462021	7897133	G	ADD	1106	0.795	-1.521	0.1282
1	rs228654	7897228	A	ADD	1106	1.054	0.2911	0.771
1	rs170630	7906702	G	ADD	1106	1.099	0.4498	0.6529
1	rs4908485	7907984	G	ADD	1098	1.205	1.274	0.2026
1	rs34305100	7913029	G	ADD	1106	1.047	0.3199	0.7491
1	rs228648	7913430	G	ADD	1106	0.9515	-0.4203	0.6743
1	rs13306061	7913445	T	ADD	1106	1.031	0.2076	0.8355
1	rs2641116	8029494	G	ADD	1106	0.9086	-0.6462	0.5181
1	rs12565834	8390246	C	ADD	1106	1.068	0.5076	0.6117
1	rs56125713	8390384	C	ADD	1106	1.095	0.5742	0.5659
1	rs1058619	8390495	A	ADD	1106	1.175	1.241	0.2147
1	rs2289731	8390888	A	ADD	1106	1.032	0.2568	0.7974
1	rs7535752	8395560	T	ADD	1106	1.082	0.5286	0.5971
1	rs1055236	8404093	T	ADD	1105	1.087	0.6781	0.4977
1	rs41278972	8415682	T	ADD	1106	1.26	0.9772	0.3285
1	rs9628991	8424039	G	ADD	1106	1.079	0.5133	0.6078
1	rs3753275	8425900	C	ADD	1106	1.087	0.565	0.5721
1	rs2781066	8926329	T	ADD	1106	1.306	1.82	0.06879
1	rs2071412	8928125	T	ADD	1106	0.919	-0.6562	0.5117
1	rs2274327	9009406	T	ADD	1106	1.065	0.5275	0.5978
1	rs2274328	9009444	C	ADD	1106	1.07	0.5801	0.5619
1	rs2274329	9009451	C	ADD	1106	0.9557	-0.2303	0.8178
1	rs2274330	9009470	C	ADD	1106	1.014	0.07514	0.9401
1	rs2274331	9009547	A	ADD	1106	1.021	0.1127	0.9103
1	rs7540307	9011537	A	ADD	1106	1.056	0.4442	0.6569
1	rs3765968	9011586	T	ADD	1106	1.008	0.06941	0.9447
1	rs3765967	9011627	A	ADD	1106	0.9867	-0.0685	0.9454
1	rs2274333	9017204	G	ADD	1106	1.106	0.7898	0.4297
1	rs2274334	9027899	T	ADD	1106	0.9808	-0.08326	0.9336
1	rs3737665	9030964	T	ADD	1106	1.058	0.3826	0.702
1	rs3765964	9034421	A	ADD	1105	1.016	0.1292	0.8972
1	rs4908804	9063602	C	ADD	1106	1.073	0.606	0.5445
1	rs67090552	9070178	G	ADD	1106	1.098	0.3897	0.6968
1	rs12402973	9074861	T	ADD	1106	1.228	1.154	0.2485
1	rs1556757	9074932	A	ADD	1106	1.004	0.02956	0.9764
1	rs72637739	9165685	A	ADD	1106	1.066	0.4414	0.6589
1	rs12135666	9171238	T	ADD	1106	1.053	0.3563	0.7216
1	rs34603401	9305445	C	ADD	1106	0.7876	-1.33	0.1837
1	rs7524046	9307033	A	ADD	1106	1.13	0.8937	0.3715
1	rs11121350	9307138	C	ADD	1106	1.122	0.8415	0.4001
1	rs6688832	9323910	A	ADD	1106	0.788	-1.548	0.1216
1	rs17368528	9324213	T	ADD	1106	0.9094	-0.4701	0.6383
1	rs9434742	9324571	C	ADD	1106	0.9225	-0.6626	0.5076
1	rs9434743	9324670	G	ADD	1106	0.9126	-0.7519	0.4521
1	rs9435243	9416151	A	ADD	1106	0.8941	-0.7891	0.43
1	rs3795309	9416346	T	ADD	1106	0.8465	-1.31	0.1903
1	rs56026893	9642329	T	ADD	1106	1.013	0.08405	0.933
1	rs9430181	9658465	T	ADD	1106	1.029	0.1923	0.8475
1	rs9430182	9658707	G	ADD	1106	1.024	0.1589	0.8737
1	rs4926472	9670834	C	ADD	1106	0.9664	-0.2293	0.8186
1	rs9430611	9714247	G	ADD	1106	0.8797	-0.869	0.3848
1	rs11589267	9782556	T	ADD	1106	1.05	0.4222	0.6729
1	rs11121484	9784423	T	ADD	1106	0.8324	-0.8749	0.3816
1	rs41280776	9793452	A	ADD	1106	0.8369	-0.6807	0.4961
1	rs11121485	9794982	T	ADD	1106	0.8146	-0.7837	0.4332
1	rs11121486	9795250	A	ADD	1106	0.8146	-0.7837	0.4332
1	rs12569008	9795719	T	ADD	1106	0.8146	-0.7837	0.4332
1	rs10864436	9801341	A	ADD	1105	0.7664	-1.229	0.2191
1	rs7550295	9804693	T	ADD	1106	0.8265	-0.7286	0.4663
1	rs11674	9811541	G	ADD	1106	0.7512	-1.325	0.1852
1	rs2295294	10190884	T	ADD	1106	0.8913	-0.9335	0.3505
1	rs2273298	10218377	G	ADD	1106	0.8659	-0.8066	0.4199
1	rs2273299	10218439	C	ADD	1106	0.8695	-0.784	0.433
1	rs12402052	10318652	G	ADD	1106	0.9357	-0.5161	0.6058
1	rs4846209	10322054	A	ADD	1106	1.03	0.2475	0.8045
1	rs12141246	10327407	T	ADD	1106	1.037	0.2965	0.7669
1	rs1339458	10328338	T	ADD	1106	0.932	-0.5459	0.5851
1	rs3748575	10342352	T	ADD	1106	0.9011	-0.8994	0.3685
1	rs3748576	10342629	G	ADD	1106	1.165	1.307	0.1912
1	rs3753037	10355834	T	ADD	1106	0.932	-0.5459	0.5851
1	rs2276100	10394536	G	ADD	1106	0.9335	-0.5451	0.5857
1	rs3748579	10420937	T	ADD	1106	0.9335	-0.5451	0.5857
1	rs12125492	10421878	G	ADD	1106	0.7992	-1.292	0.1964
1	rs17411502	10431158	C	ADD	1106	0.9103	-0.7276	0.4668
1	rs11121552	10435324	A	ADD	1106	0.9139	-0.6978	0.4853
1	rs3737155	10459779	A	ADD	1106	0.9298	-0.5799	0.562
1	rs1049887	10460485	C	ADD	1106	0.9061	-0.7687	0.4421
1	rs2229687	10473196	T	ADD	1106	0.9298	-0.5799	0.562
1	rs1889309	10479678	A	ADD	1106	0.9139	-0.7025	0.4824
1	rs661256	10490539	C	ADD	1106	1.193	0.8922	0.3723
1	rs661272	10490550	C	ADD	1106	1.193	0.8922	0.3723
1	rs628462	10511544	T	ADD	1106	1.081	0.6857	0.4929
1	rs666103	10511589	T	ADD	1106	1.282	1.155	0.2482
1	rs2781233	10529194	T	ADD	1106	1.082	0.6931	0.4882
1	rs12375	10596341	T	ADD	1106	1.202	1.531	0.1257
1	rs284238	10678488	T	ADD	1106	0.7333	-1.633	0.1026
1	rs11539794	10689942	T	ADD	1106	0.9075	-0.6041	0.5458
1	rs778228	10708142	G	ADD	1106	0.7634	-1.729	0.08386
1	rs12143134	10709267	T	ADD	1106	0.7279	-1.667	0.09549
1	rs284300	10709309	G	ADD	1106	0.7796	-1.508	0.1316
1	rs284299	10709441	T	ADD	1106	0.7731	-1.557	0.1194
1	rs284294	10713765	T	ADD	1106	1.126	1.016	0.3098
1	rs56322140	10714294	C	ADD	1106	0.7862	-0.9315	0.3516
1	rs35604552	10714436	T	ADD	1106	0.9767	-0.1852	0.853
1	rs284322	10725498	A	ADD	1106	0.7556	-1.61	0.1074
1	rs1281017	11008497	C	ADD	1106	1.208	1.227	0.2199
1	rs17036032	11008695	C	ADD	1106	1.227	1.174	0.2404
1	rs45537241	11014118	T	ADD	1106	1.226	1.272	0.2035
1	rs75130475	11015165	G	ADD	1106	1.226	1.272	0.2035
1	rs7511959	11017609	C	ADD	1106	1.194	1.233	0.2177
1	rs34691090	11017617	C	ADD	1106	1.212	1.332	0.1829
1	rs35950437	11017634	T	ADD	1106	1.208	1.312	0.1896
1	rs60676743	11018723	G	ADD	1106	1.175	1.081	0.2797
1	rs6659231	11024353	G	ADD	1106	1.161	1.089	0.2761
1	rs1782455	11087524	G	ADD	1106	0.824	-1.139	0.2549
1	rs12711521	11090916	C	ADD	1106	0.8032	-1.342	0.1795
1	rs2791655	11128654	G	ADD	1106	0.7923	-1.698	0.08945
1	rs1130683	11132217	G	ADD	1106	0.8204	-1.408	0.1593
1	rs2258621	11141187	C	ADD	1106	0.8523	-1.103	0.2702
1	rs11121691	11181327	T	ADD	1106	0.84	-1.189	0.2344
1	rs2275527	11190646	A	ADD	1106	0.8374	-1.21	0.2261
1	rs1057079	11205058	C	ADD	1106	0.7996	-1.563	0.1182
1	rs1064261	11288758	G	ADD	1106	0.8622	-1.084	0.2785
1	rs1135172	11301714	A	ADD	1106	0.8634	-1.074	0.2828
1	rs41274528	11561164	A	ADD	1106	0.9118	-0.3651	0.715
1	rs2817580	11561593	G	ADD	1106	0.8645	-1.18	0.2379
1	rs12144924	11561937	T	ADD	1106	0.9118	-0.3651	0.715
1	rs60362998	11562913	T	ADD	1106	0.9118	-0.3651	0.715
1	rs2594318	11575375	T	ADD	1106	0.8363	-1.448	0.1477
1	rs12135502	11575398	A	ADD	1106	0.8856	-0.4702	0.6382
1	rs2072994	11579470	G	ADD	1106	0.9191	-0.6886	0.4911
1	rs2072993	11579504	C	ADD	1106	0.9616	-0.2321	0.8165
1	rs2076469	11584164	G	ADD	1106	0.9011	-0.6873	0.4919
1	rs2745260	11586677	C	ADD	1106	0.9844	-0.09387	0.9252
1	rs2076468	11589911	A	ADD	1106	0.9321	-0.4083	0.683
1	rs2244397	11590919	A	ADD	1106	0.921	-0.4776	0.6329
1	rs2235663	11594400	C	ADD	1106	0.9301	-0.5942	0.5524
1	rs2076467	11595038	G	ADD	1106	0.987	-0.08353	0.9334
1	rs2235662	11595203	G	ADD	1106	0.9659	-0.2032	0.839
1	rs2594310	11596455	T	ADD	1106	0.7437	-1.054	0.2918
1	rs2235666	11596762	T	ADD	1105	0.8959	-0.7388	0.46
1	rs1055547	11708736	T	ADD	1106	0.9642	-0.2753	0.7831
1	rs9614	11710561	G	ADD	1106	1.182	1.237	0.2159
1	rs2272983	11714368	T	ADD	1106	1.119	0.7473	0.4549
1	rs7513972	11728675	T	ADD	1106	0.9039	-0.4637	0.6429
1	rs3125818	11728894	A	ADD	1106	0.9255	-0.4052	0.6854
1	rs7514198	11728952	T	ADD	1106	0.9039	-0.4637	0.6429
1	rs878778	11735245	C	ADD	1106	1.537	1.926	0.05409
1	rs2233027	11735262	T	ADD	1105	0.8484	-1.112	0.2663
1	rs2233026	11735269	A	ADD	1105	0.8782	-0.5829	0.56
1	rs2233022	11735877	G	ADD	1106	1.038	0.2523	0.8008
1	rs2294638	11737051	G	ADD	1106	1.091	0.7619	0.4461
1	rs2233018	11737551	T	ADD	1106	0.9042	-0.4623	0.6438
1	rs11121804	11766424	T	ADD	1106	1.041	0.2637	0.792
1	rs17037327	11771988	G	ADD	1106	0.9821	-0.1075	0.9144
1	rs1883573	11772526	G	ADD	1106	0.9797	-0.1704	0.8647
1	rs12117076	11779762	T	ADD	1106	1.179	1.403	0.1605
1	rs17875987	11804590	G	ADD	1106	1.086	0.3963	0.6919
1	rs11121819	11808706	G	ADD	1106	1.055	0.4602	0.6454
1	rs4845878	11824346	G	ADD	1106	0.7559	-2.275	0.02292
1	rs4845879	11824556	A	ADD	1106	0.7814	-2.01	0.04438
1	rs10864536	11824575	T	ADD	1106	0.8009	-1.678	0.09338
1	rs11121825	11824578	C	ADD	1106	0.7922	-1.898	0.05771
1	rs6668699	11826630	C	ADD	1106	0.7915	-1.876	0.06061
1	rs6540997	11827355	A	ADD	1106	0.7866	-1.923	0.05445
1	rs4845880	11828238	G	ADD	1106	0.7727	-2.063	0.03912
1	rs4845881	11828319	G	ADD	1106	0.7727	-2.063	0.03912
1	rs77347935	11828364	A	ADD	1106	0.6507	-1.928	0.0539
1	rs72638684	11831543	T	ADD	1106	0.5913	-2.305	0.02115
1	rs55990971	11831595	A	ADD	1106	0.8509	-0.6678	0.5043
1	rs6667720	11831615	C	ADD	1106	0.9587	-0.3411	0.7331
1	rs11121827	11832100	T	ADD	1106	0.7656	-2.228	0.02589
1	rs61773952	11832289	A	ADD	1106	0.9651	-0.2311	0.8172
1	rs10779764	11832311	G	ADD	1106	0.7547	-2.346	0.01898
1	rs72638698	11835455	G	ADD	1105	0.6058	-2.199	0.0279
1	rs41275456	11835556	T	ADD	1106	0.5913	-2.305	0.02115
1	rs6699881	11836628	T	ADD	1105	0.9683	-0.2689	0.788
1	rs41275458	11836670	A	ADD	1102	0.5298	-2.685	0.00726
1	rs72640210	11838696	G	ADD	1106	0.5913	-2.305	0.02115
1	rs56001051	11838841	G	ADD	1106	0.5913	-2.305	0.02115
1	rs6697244	11838848	G	ADD	1106	0.7606	-2.278	0.02272
1	rs55685198	11839009	T	ADD	1106	0.5968	-2.265	0.02351
1	rs55967531	11839034	A	ADD	1106	0.5968	-2.265	0.02351
1	rs12561919	11839923	T	ADD	1106	0.6845	-2.033	0.04206
1	rs4846043	11839966	G	ADD	1106	0.7619	-2.265	0.02351
1	rs41275460	11839971	T	ADD	1106	0.7698	-1.087	0.277
1	rs41275462	11839972	A	ADD	1106	0.9558	-0.2938	0.7689
1	rs12135232	11844214	T	ADD	1099	1.019	0.1339	0.8935
1	rs10864543	11844330	C	ADD	1106	0.812	-1.776	0.0757
1	rs41275464	11844454	C	ADD	1106	0.7363	-1.332	0.1828
1	rs55867221	11845222	C	ADD	1106	0.5839	-2.36	0.0183
1	rs2184226	11847436	C	ADD	1106	0.7081	-1.392	0.1639
1	rs1537514	11848068	C	ADD	1106	0.5783	-2.401	0.01635
1	rs11559040	11848139	A	ADD	1106	0.9688	-0.2123	0.8319
1	rs1476413	11852300	T	ADD	1106	0.7759	-1.92	0.05486
1	rs1801131	11854476	G	ADD	1106	0.8559	-1.266	0.2055
1	rs1994798	11854755	G	ADD	1106	0.8513	-1.384	0.1664
1	rs2066462	11854896	A	ADD	1106	0.5862	-2.343	0.01912
1	rs1801133	11856378	A	ADD	1106	1.189	1.407	0.1594
1	rs2066470	11863057	A	ADD	1106	0.6037	-2.214	0.02681
1	rs17376328	11876662	A	ADD	1106	0.6684	-1.423	0.1548
1	rs12567136	11883731	T	ADD	1106	0.819	-1.186	0.2356
1	rs41275474	11884619	A	ADD	1106	1.218	0.8267	0.4084
1	rs41275476	11887125	T	ADD	1106	1.218	0.8267	0.4084
1	rs7537765	11887303	G	ADD	1106	0.7797	-1.458	0.1447
1	rs41275478	11887316	A	ADD	1105	0.6044	-2.251	0.0244
1	rs41275482	11889213	G	ADD	1106	1.218	0.8267	0.4084
1	rs41275494	11894133	G	ADD	1106	0.6684	-1.423	0.1548
1	rs198406	11897592	G	ADD	1106	0.7969	-1.927	0.05395
1	rs198409	11898849	G	ADD	1106	0.8597	-0.8605	0.3895
1	rs55741089	11898859	A	ADD	1106	0.6684	-1.423	0.1548
1	rs1023252	11899033	T	ADD	1106	0.8351	-1.383	0.1666
1	rs5065	11906068	G	ADD	1106	0.9912	-0.05411	0.9568
1	rs5064	11907603	A	ADD	1106	0.6405	-1.796	0.07242
1	rs2639453	11982544	T	ADD	1105	1.247	1.801	0.07176
1	rs3795408	11983206	A	ADD	1106	1.043	0.3667	0.7138
1	rs7529452	12009955	T	ADD	1106	0.8798	-0.9949	0.3198
1	rs7551175	12009956	A	ADD	1106	0.8835	-0.7283	0.4665
1	rs2273285	12010469	T	ADD	1106	1.031	0.1435	0.8859
1	rs1130529	12024235	T	ADD	1106	0.98	-0.1637	0.87
1	rs2230898	12026355	C	ADD	1106	0.9585	-0.1872	0.8515
1	rs2236057	12062205	A	ADD	1106	1.08	0.6418	0.521
1	rs11553925	12082334	T	ADD	1106	0.9569	-0.3409	0.7332
1	rs11588712	12082461	T	ADD	1106	0.8096	-1.276	0.2018
1	rs11588779	12082881	T	ADD	1106	0.9569	-0.3409	0.7332
1	rs2295283	12082926	A	ADD	1106	1.058	0.4268	0.6695
[truncated: 69,202 more rows]

## Sheet: Supplementary table 6
Supplementary table S6 Genetics case-control analsyis of 3010 vairants located in reported IBD loci (De Lange et al. Nat. Genet. 2017)
[truncated: 3,012 more rows]

[truncated: 8 more sheets: Supplementary table 7, Supplementary table 8, Supplementary table 9, Supplementary table 10, Supplementary table 11, Supplementary table 12, Supplementary table 13, Supplementary talbe 14]
